# Supplementary material for: 5-Repurposed Drug Candidates Identified in Motor Neurons and Muscle Tissues with Amyotrophic Lateral Sclerosis by Network Biology and Machine Learning Based on Gene Expression
Source: Neuromolecular Med. 2025 Apr 3;27(1):24. doi: 10.1007/s12017-025-08847-z (PMC11968496; doi:10.1007/s12017-025-08847-z)
Supplement: Supplementary file 1 — Supplementary file1 (XLSX 1307 kb) [file 12017_2025_8847_MOESM1_ESM.xlsx]

## Sheet: DEGs
GSE41414									GSE76220										GSE26276									GSE19332
ID	adj.P.Val	P.Value	t	B	logFC	Gene.symbol	FC		GeneID	padj	pvalue	lfcSE	stat	log2FoldChange	baseMean	Symbol	FC		ID	adj.P.Val	P.Value	t	B	logFC	Gene.symbol	FC		ID	adj.P.Val	P.Value	t	B	logFC	Gene.symbol	FC
206891_at	4.24e-02	3.45e-03	-3.47941	-1.98083	-2.27691	ACTN3	0.206339		105378228	1.27e-02	6.01e-04	0.8017	-3.43109	-2.75071	11.47	LOC105378228	0.148578		7941662	0.1033	3.86e-04	-6.82	0.6975	-5.49	ACTN3	0.0222508		220269_at	0.5517	0.0215007	-2.64342	-3.1138	-5.01281	THAP5	0.0309738
205736_at	9.78e-03	2.52e-04	-4.78714	0.57335	-1.65045	PGAM2	0.318541		9350	5.42e-04	5.54e-06	0.6026	-4.54313	-2.73784	22.63	CER1	0.149909		8061605	0.183	3.94e-03	-4.42	-1.5123	-3.27	MYLK2	0.103665		220788_s_at	0.1238	1.359e-05	-7.05438	2.3667	-4.46477	YTHDC1	0.0452865
205738_s_at	8.33e-03	1.88e-04	-4.94065	0.86449	-1.58228	FABP3	0.333953		105370542	6.43e-02	8.01e-03	0.9108	-2.65148	-2.41492	15.13	LOC105370542	0.187516		7955858	0.0245	1.47e-06	-17.2	4.57504	-3.22	HOXC10	0.107321		223734_at	0.0906	3.32e-06	-8.11984	3.2118	-4.16523	UBE3B	0.0557366
206844_at	5.30e-02	5.01e-03	-3.29576	-2.34169	-1.52527	FBP2	0.347415		100129518	2.61e-02	1.91e-03	0.697	-3.10438	-2.16361	12.77	SOD2-OT1	0.223198		7908650	0.1396	1.57e-03	-5.28	-0.61324	-2.99	IGFN1	0.125869		206815_at	0.5596	0.0272722	-2.5141	-3.3057	-4.12872	PPM1K	0.0571653
205589_at	1.04e-03	6.70e-06	-6.79211	4.12451	-1.41619	MYL3	0.374699		340146	2.00e-02	1.29e-03	0.6444	-3.21729	-2.07335	50.47	SLC35D3	0.237607		8152715	0.2357	9.95e-03	-3.63	-2.43483	-2.98	KLHL38	0.126745		222873_s_at	0.4735	0.00434068	-3.5083	-1.8233	-3.92893	THEM4	0.0656559
205330_at	1.65e-02	6.22e-04	-4.3285	-0.31089	-1.35928	MN1	0.389777		4887	5.35e-02	5.90e-03	0.7401	-2.75341	-2.03771	27.36	NPY2R	0.24355		8030677	0.1187	9.31e-04	-5.82	-0.11511	-2.74	MYBPC2	0.149685		203222_s_at	0.4683	0.00393606	-3.5616	-1.7451	-3.88555	PRKCDBP	0.0676602
204783_at	6.55e-02	8.12e-03	-3.05786	-2.80526	-1.34474	MLF1	0.393725		102723638	5.55e-02	6.18e-03	0.7379	-2.73806	-2.02052	9.91	LOC102723638	0.24647		8004043	0.1159	6.58e-04	-6.2	0.20922	-2.54	ENO3	0.171943		212778_at	0.4554	0.00297158	-3.71535	-1.5212	-3.85895	HRASLS5	0.068919
208691_at	7.99e-02	1.17e-02	-2.8759	-3.15514	-1.29903	TFRC	0.406399		103344926	7.65e-02	1.05e-02	0.779	-2.55882	-1.99325	25.93	PYDC2-AS1	0.251173		8139276	0.1524	2.03e-03	-5.03	-0.86199	-2.53	PGAM2	0.173139		236710_at	0.354	0.00082394	-4.43357	-0.5185	-3.84727	LOC440149	0.0694797
205478_at	1.71e-02	6.63e-04	-4.29599	-0.37427	-1.29765	PPP1R1A	0.406788		105378756	9.90e-03	4.07e-04	0.5449	-3.53557	-1.92655	25.85	FGGY-DT	0.263057		7950321	0.0839	8.65e-05	-8.82	1.97718	-2.45	UCP3	0.183011		203782_s_at	0.2574	0.00025897	-5.11428	0.3513	-3.81647	LOC101927266///IFT122	0.0709787
218818_at	1.53e-02	5.46e-04	-4.39378	-0.18388	-1.26862	FHL3	0.415056		107985014	8.56e-02	1.28e-02	0.7543	-2.49057	-1.87852	11.04	LOC107985014	0.271962		8128459	0.0424	8.24e-06	-13	3.65303	-2.43	SIM1	0.185565		223609_at	0.4434	0.00214119	-3.896	-1.2618	-3.78889	ZFHX3	0.0723489
203766_s_at	3.05e-03	3.54e-05	-5.83493	2.50072	-1.19313	LMOD1	0.437352		7652	5.00e-03	1.49e-04	0.4897	-3.79228	-1.85698	10.9	ZNF99	0.276053		8162492	0.1923	4.85e-03	-4.23	-1.71742	-2.42	FBP2	0.186856		1568609_s_at	0.354	0.00087405	-4.39978	-0.5638	-3.77497	STARD10	0.0730499
202428_x_at	8.33e-03	1.88e-04	-4.93881	0.86103	-1.18842	DBI	0.438784		81610	3.79e-03	9.80e-05	0.4584	-3.89559	-1.78582	39.79	FAM83D	0.29001		8104758	0.0896	1.27e-04	-8.26	1.66102	-2.39	NPR3	0.190782		38241_at	0.2256	0.00014969	-5.4505	0.7494	-3.73829	NOC4L	0.074931
204483_at	3.33e-02	2.24e-03	-3.69086	-1.56382	-1.12861	ENO3	0.457356		9241	1.92e-02	1.19e-03	0.5465	-3.24126	-1.77146	19.28	NOG	0.292911		7981020	0.1829	3.88e-03	-4.43	-1.49582	-2.33	ASB2	0.198884		201058_s_at	0.4878	0.00535386	-3.39436	-1.9915	-3.67282	GUK1	0.0784098
219983_at	1.52e-02	5.30e-04	-4.40855	-0.1552	-1.08795	HRASLS	0.470431		101927452	3.68e-03	9.08e-05	0.4401	-3.91393	-1.72256	11.62	LOC101927452	0.30301		8074980	0.2946	2.21e-02	-3.01	-3.23357	-2.22	GSTT1	0.214641		221972_s_at	0.3061	0.0004641	-4.7666	-0.0824	-3.64978	NARFL	0.0796721
203824_at	5.83e-02	6.23e-03	-3.18837	-2.55163	-1.0749	TSPAN8	0.474703		166979	3.08e-02	2.47e-03	0.5638	-3.0272	-1.70661	71.73	CDC20B	0.306379		8104746	0.0839	7.56e-05	-9.03	2.08516	-2.18	NPR3	0.220676		223284_at	0.3344	0.0006172	-4.60015	-0.2979	-3.64406	HSDL2	0.0799888
216733_s_at	3.44e-02	2.38e-03	-3.6619	-1.62098	-1.0046	GATM	0.49841		7483	3.17e-02	2.56e-03	0.5402	-3.01593	-1.62914	15.25	WNT9A	0.323281		8022655	0.3673	4.91e-02	-2.43	-4.02469	-2.14	AQP4	0.22688		233532_x_at	0.2256	0.00012823	-5.54719	0.8599	-3.64208	LINC00620	0.0800984
210147_at	3.30e-02	2.21e-03	-3.69797	-1.54979	-0.998438	ART3	0.500542		400566	8.40e-03	3.16e-04	0.4518	-3.60216	-1.62739	34.49	C17orf97	0.323674		7955348	0.0897	1.49e-04	-8.04	1.52654	-2.07	GPD1	0.238159		230237_at	0.4683	0.00367813	-3.59858	-1.691	-3.63269	PGPEP1	0.0806218
218574_s_at	2.00e-02	9.02e-04	-4.1418	-0.67582	-0.995344	LMCD1	0.501616		63970	9.59e-02	1.55e-02	0.6525	-2.42016	-1.57905	10.84	TP53AIP1	0.334702		7915147	0.2387	1.02e-02	-3.61	-2.4615	-2.05	FHL3	0.241484		225805_at	0.1652	4.102e-05	-6.2866	1.6486	-3.61675	SUPT6H	0.0815172
215000_s_at	8.97e-02	1.50e-02	-2.75282	-3.38867	-0.962005	FEZ2	0.513343		158471	1.11e-04	4.95e-07	0.3111	-5.0281	-1.5643	18523.6	PRUNE2	0.338142		7913907	0.1075	4.70e-04	-6.58	0.51773	-2.05	TRIM63	0.241484		236085_at	0.5323	0.0158201	-2.80943	-2.8658	-3.60861	SAP30	0.0819786
210512_s_at	1.95e-02	8.26e-04	-4.18581	-0.5896	-0.954447	VEGFA	0.516039		83592	5.56e-02	6.22e-03	0.5576	-2.73591	-1.52557	21.56	AKR1E2	0.347341		8173120	0.1886	4.54e-03	-4.29	-1.65298	-2.04	PFKFB1	0.243164		223241_at	0.4882	0.00549131	-3.38062	-2.0118	-3.60219	LOC101928139	0.0823441
201739_at	9.43e-02	1.65e-02	-2.70611	-3.47653	-0.944781	SGK1	0.519508		6865	1.32e-01	2.67e-02	0.6843	-2.21609	-1.51655	36.04	TACR2	0.349521		8026915	0.0897	1.87e-04	-7.74	1.33671	-2	ARRDC2	0.25		208689_s_at	0.3576	0.00091953	-4.37081	-0.6029	-3.60064	MED16	0.0824329
206353_at	4.70e-03	7.11e-05	-5.4539	1.81683	-0.937015	COX6A2	0.522312		55612	1.09e-01	1.92e-02	0.6442	-2.34108	-1.50816	14.65	FERMT1	0.35156		7897026	0.1807	3.67e-03	-4.48	-1.44113	-2	CALML6	0.25		211975_at	0.3344	0.00062934	-4.58886	-0.3127	-3.57364	GSPT1	0.0839901
213524_s_at	1.06e-01	2.10e-02	-2.58324	-3.70521	-0.923059	G0S2	0.527389		151649	3.62e-02	3.15e-03	0.5076	-2.95292	-1.49887	25.1	PP2D1	0.353831		8149725	0.2341	9.85e-03	-3.64	-2.4244	-2	PEBP4	0.25		203709_at	0.1238	1.351e-05	-7.05874	2.3705	-3.56945	RNF31///IRF9	0.0842342
218559_s_at	1.20e-02	3.49e-04	-4.62115	0.25565	-0.920776	MAFB	0.528225		7434	3.68e-03	9.26e-05	0.3823	-3.90918	-1.49458	161.05	VIPR2	0.354885		8134376	0.1468	1.86e-03	-5.11	-0.77985	-1.99	ASB4	0.251739		203669_s_at	0.232	0.00017582	-5.35077	0.6335	-3.56852	TIRAP	0.0842886
204187_at	2.09e-02	9.91e-04	-4.09488	-0.76787	-0.918458	GMPR	0.529074		9244	4.22e-02	3.98e-03	0.5165	-2.87952	-1.48739	12.98	CRLF1	0.356656		8012591	0.303	2.44e-02	-2.94	-3.33393	-1.98	DHRS7C	0.25349		1556771_a_at	0.1899	8.349e-05	-5.81982	1.1623	-3.56087	SMC1B	0.0847369
209409_at	1.54e-02	5.55e-04	-4.38529	-0.20038	-0.91138	GRB10	0.531676		23316	3.35e-02	2.78e-03	0.4929	-2.99092	-1.47421	84.72	CUX2	0.35993		8079931	0.2425	1.09e-02	-3.56	-2.52891	-1.98	SLC38A3	0.25349		215206_at	0.4457	0.00232676	-3.85003	-1.3274	-3.54424	COL8A1	0.0857194
205826_at	1.87e-01	6.38e-02	-2.00396	-4.72092	-0.88091	MYOM2	0.543025		643382	1.00e-01	1.66e-02	0.6155	-2.39499	-1.47403	10.1	TMEM253	0.359975		7977273	0.2451	1.14e-02	-3.52	-2.56973	-1.97	ADSSL1	0.255253		238996_x_at	0.4735	0.00429465	-3.51411	-1.8148	-3.54406	DOK4	0.0857301
205489_at	1.64e-01	5.04e-02	-2.13096	-4.50894	-0.873096	CRYM	0.545974		107984449	6.96e-02	8.94e-03	0.5603	-2.61439	-1.46497	38.91	LOC107984449	0.362243		8139656	0.1282	1.18e-03	-5.57	-0.33853	-1.95	GRB10	0.258816		217805_at	0.4878	0.00518333	-3.41191	-1.9655	-3.53962	TTPA	0.0859942
218003_s_at	5.86e-02	6.28e-03	-3.18414	-2.55988	-0.863926	FKBP3	0.549455		152078	1.36e-01	2.80e-02	0.6642	-2.19673	-1.45917	10.94	SLC66A1L	0.363702		7993807	0.1697	2.82e-03	-4.72	-1.18389	-1.94	TMEM159///TMEM159	0.260616		243124_at	0.168	5.728e-05	-6.06485	1.4225	-3.53085	TCEA2	0.0865181
209122_at	2.17e-02	1.06e-03	-4.06043	-0.83552	-0.858781	PLIN2	0.551418		11075	7.96e-03	2.91e-04	0.3956	-3.62358	-1.4336	16346	STMN2	0.370205		8088292	0.3273	3.14e-02	-2.75	-3.58394	-1.92	ASB14///LOC105377102	0.264255		1555411_a_at	0.5323	0.0125197	-2.93566	-2.6765	-3.52564	BLOC1S6	0.0868311
206768_at	7.71e-03	1.64e-04	-5.01042	0.99591	-0.856357	RPL3L	0.552345		84517	9.03e-02	1.40e-02	0.5811	-2.45825	-1.42841	17.99	ACTRT3	0.37154		8109315	0.1187	9.30e-04	-5.82	-0.11446	-1.92	MYOZ3	0.264255		33132_at	0.2858	0.00037925	-4.88582	0.0688	-3.50397	RPP25	0.0881454
218205_s_at	4.91e-02	4.36e-03	-3.36336	-2.20908	-0.816176	MKNK2	0.567945		93107	7.45e-02	1.01e-02	0.5531	-2.57354	-1.42334	33.65	KCNG4	0.372847		8099302	0.3353	3.53e-02	-2.67	-3.69849	-1.9	MIR95	0.267943		220744_s_at	0.262	0.00027308	-5.08225	0.3123	-3.48357	DYDC1	0.089401
215001_s_at	9.30e-02	1.60e-02	-2.72014	-3.45019	-0.809167	GLUL	0.570711		317761	1.12e-01	2.00e-02	0.6089	-2.32698	-1.41693	10.32	C14orf39	0.374508		7916506	0.3327	3.38e-02	-2.7	-3.6571	-1.88	C1orf168	0.271684		201903_at	0.4683	0.003724	-3.59182	-1.7009	-3.46197	LOC101928995	0.090749
204121_at	1.49e-01	4.14e-02	-2.23509	-4.33016	-0.798596	GADD45G	0.574908		387804	1.14e-02	5.15e-04	0.407	-3.47277	-1.41352	36.32	VSTM5	0.375395		8107764	0.2209	7.78e-03	-3.83	-2.18911	-1.88	CTXN3	0.271684		218678_at	0.4882	0.00546303	-3.38341	-2.0077	-3.43766	ACP2	0.0922912
219165_at	6.51e-02	8.05e-03	-3.06205	-2.79715	-0.796551	PDLIM2	0.575724		100506465	3.10e-02	2.49e-03	0.4666	-3.02407	-1.41101	30.72	LINC01234	0.376049		7993756	0.2962	2.25e-02	-3	-3.25191	-1.84	ACSM3	0.279322		200634_at	0.4785	0.00481044	-3.45244	-1.9056	-3.42877	LOC101928441	0.0928617
219949_at	1.50e-02	5.13e-04	-4.42493	-0.1234	-0.794558	LRRC2	0.57652		105376463	1.37e-01	2.85e-02	0.6409	-2.19018	-1.4037	9.95	LINC02680	0.377958		8086689	0.3088	2.59e-02	-2.89	-3.39118	-1.82	MYL3	0.283221		218860_at	0.2256	0.0001511	-5.44464	0.7426	-3.41976	HRH4	0.0934438
213150_at	1.18e-02	3.27e-04	-4.65453	0.31976	-0.79415	HOXA10	0.576683		63982	2.47e-03	4.93e-05	0.3455	-4.05893	-1.40218	73.09	ANO3	0.378356		8144786	0.2616	1.41e-02	-3.36	-2.78029	-1.82	SLC7A2	0.283221		204228_at	0.4109	0.00158318	-4.064	-1.0247	-3.38051	ZFR	0.0960204
204940_at	8.14e-02	1.23e-02	-2.85322	-3.19839	-0.792188	PLN	0.577468		548645	4.62e-03	1.35e-04	0.3664	-3.8177	-1.39889	53.41	DNAJC25	0.379221		7923386	0.1339	1.32e-03	-5.46	-0.44444	-1.81	LMOD1	0.285191		201787_at	0.354	0.00086974	-4.40261	-0.56	-3.37743	LOC103091866///LINC00623///LINC01138///LINC00869	0.0962257
202241_at	5.66e-02	5.76e-03	-3.22698	-2.47627	-0.77676	TRIB1	0.583676		107984450	7.32e-02	9.87e-03	0.5421	-2.58027	-1.39885	36.3	LOC107984450	0.379231		8032829	0.2681	1.58e-02	-3.27	-2.89703	-1.81	PLIN4	0.285191		227893_at	0.2471	0.00021199	-5.23594	0.4978	-3.37568	UBAC2	0.0963426
203706_s_at	5.38e-02	5.15e-03	-3.28161	-2.3694	-0.774525	FZD7	0.584581		101928487	1.55e-01	3.50e-02	0.6632	-2.10863	-1.39835	16.7	LOC101928487	0.379362		8071147	0.239	1.03e-02	-3.6	-2.47125	-1.78	TUBA8	0.291183		202291_s_at	0.4735	0.00452288	-3.48594	-1.8562	-3.36626	FECH	0.0969735
201194_at	4.35e-02	3.58e-03	-3.46039	-2.01828	-0.773715	SEPW1	0.584909		84294	1.57e-02	8.65e-04	0.4198	-3.33101	-1.3983	44.86	UTP23	0.379377		8090314	0.0897	1.97e-04	-7.67	1.29196	-1.77	ALDH1L1	0.293209		201841_s_at	0.4803	0.00495721	-3.43612	-1.9297	-3.36259	WDR74	0.0972207
220244_at	1.48e-02	4.96e-04	-4.44276	-0.0888	-0.765432	LINC00312	0.588277		84804	7.42e-03	2.61e-04	0.3774	-3.65146	-1.37805	88.74	MFSD9	0.384739		7923974	0.1154	6.13e-04	-6.28	0.27431	-1.76	C1orf132///MIR29C	0.295248		201150_s_at	0.168	5.837e-05	-6.05241	1.4095	-3.34821	NBL1	0.0981948
204041_at	2.00e-02	8.98e-04	-4.14431	-0.6709	-0.764459	MAOB	0.588674		284395	1.76e-01	4.28e-02	0.678	-2.0256	-1.3733	18.98	VSTM2B-DT	0.386006		8014956	0.053	1.77e-05	-11.5	3.1575	-1.75	NR1D1	0.297302		202112_at	0.5096	0.00671747	-3.27153	-2.1739	-3.32556	KIAA1671	0.0997483
202073_at	6.13e-02	7.12e-03	-3.12243	-2.68001	-0.755233	OPTN	0.592451		101929814	1.14e-02	5.12e-04	0.3942	-3.47421	-1.36942	13.04	LOC101929814	0.387046		8144322	0.2267	8.53e-03	-3.76	-2.28096	-1.73	MYOM2	0.301452		224363_at	0.5173	0.00745049	-3.21558	-2.2573	-3.30386	PRPF31	0.101261
203997_at	2.91e-02	1.83e-03	-3.79078	-1.36663	-0.753519	PTPN3	0.593155		101928397	1.61e-01	3.69e-02	0.6545	-2.08663	-1.36561	10.74	FAM131B-AS1	0.388069		8171403	0.2761	1.81e-02	-3.16	-3.03311	-1.65	ASB11	0.31864		217432_s_at	0.1899	8.686e-05	-5.79441	1.1347	-3.29085	TMEM198	0.102177
209398_at	2.28e-02	1.17e-03	-4.01033	-0.93401	-0.752857	HIST1H1C	0.593427		100287226	2.78e-02	2.09e-03	0.4373	-3.07726	-1.34576	15.05	ZNF729	0.393446		7905154	0.0424	6.35e-06	-13.6	3.80951	-1.65	CIART	0.31864		204355_at	0.4683	0.00359124	-3.61164	-1.672	-3.28675	SP140L	0.102468
208796_s_at	1.10e-01	2.23e-02	-2.55333	-3.76032	-0.734072	CCNG1	0.601205		102191832	1.03e-02	4.30e-04	0.3814	-3.52109	-1.34291	17.26	FBXW7-AS1	0.394224		8173238	0.2751	1.77e-02	-3.18	-3.00935	-1.64	ASB12	0.320856		203127_s_at	0.4981	0.00587653	-3.34389	-2.0663	-3.26142	UPK3BL///POLR2J3///LOC441259///POLR2J2///POLR2J	0.104283
205367_at	3.61e-02	2.57e-03	-3.62313	-1.69748	-0.730378	SH2B2	0.602746		493911	8.68e-02	1.30e-02	0.5405	-2.48289	-1.3419	9.77	PHOSPHO2	0.394501		8160786	0.3508	4.18e-02	-2.54	-3.86766	-1.64	KIAA1161	0.320856		229976_at	0.4434	0.00198327	-3.93848	-1.2015	-3.25057	MGAM	0.105071
213880_at	8.21e-02	1.24e-02	-2.84585	-3.21242	-0.7221	LGR5	0.606214		338651	9.70e-02	1.58e-02	0.5529	-2.41243	-1.33375	32.17	KRTAP5-AS1	0.396735		7998643	0.1897	4.61e-03	-4.28	-1.66727	-1.61	RPL3L	0.327598		203706_s_at	0.3061	0.00048716	-4.73815	-0.1189	-3.24525	CDKN2A-AS1	0.105459
204686_at	6.08e-02	6.94e-03	-3.13514	-2.65531	-0.720292	IRS1	0.606974		1414	9.75e-02	1.59e-02	0.5523	-2.41009	-1.33101	12.78	CRYBB1	0.397489		7922162	0.1021	3.16e-04	-7.06	0.87639	-1.61	SLC19A2	0.327598		1569297_at	0.2256	0.00012764	-5.5501	0.8632	-3.24203	IFT52	0.105694
206394_at	2.96e-01	1.47e-01	-1.52889	-5.44161	-0.709373	MYBPC2	0.611586		105369699	1.24e-02	5.85e-04	0.3856	-3.43831	-1.32594	11.03	LOC105369699	0.398889		7994463	0.0839	6.43e-05	-9.28	2.21317	-1.57	ATP2A1	0.336808		202424_at	0.4457	0.00237457	-3.8388	-1.3435	-3.2276	HPS4	0.106757
203685_at	1.02e-02	2.69e-04	-4.75427	0.51068	-0.709006	BCL2	0.611742		653061	4.70e-02	4.83e-03	0.4647	-2.81807	-1.30963	22.63	GOLGA8S	0.403425		7923976	0.1885	4.49e-03	-4.3	-1.64072	-1.57	C1orf132///MIR29B2	0.336808		207791_s_at	0.5271	0.0116936	-2.97247	-2.6213	-3.22175	LOC101929497	0.10719
204824_at	7.24e-02	9.72e-03	-2.96881	-2.97711	-0.704412	ENDOG	0.613693		9214	1.35e-03	1.98e-05	0.3057	-4.26747	-1.30463	28.24	FCMR	0.404824		8117034	0.1851	4.18e-03	-4.36	-1.57096	-1.57	GMPR	0.336808		221718_s_at	0.4973	0.00574594	-3.35606	-2.0482	-3.22074	MED14	0.107266
208262_x_at	5.33e-02	5.07e-03	-3.28965	-2.35366	-0.702702	MEFV	0.61442		1136	8.08e-02	1.15e-02	0.5095	-2.52686	-1.28738	33.35	CHRNA3	0.409695		8063914	0.2161	7.29e-03	-3.89	-2.12404	-1.57	MIR1-1HG	0.336808		225713_at	0.3423	0.00065109	-4.56917	-0.3386	-3.20692	M1AP	0.108298
202934_at	2.82e-02	1.71e-03	-3.82323	-1.30263	-0.701908	HK2	0.614759		112267988	3.49e-02	2.97e-03	0.4296	-2.97072	-1.27636	28.08	LOC112267988	0.412837		7926037	0.1583	2.32e-03	-4.9	-0.99006	-1.56	PFKFB3	0.339151		220587_s_at	0.3888	0.00115902	-4.23935	-0.7817	-3.20277	ZNF394	0.10861
207057_at	4.62e-02	3.95e-03	-3.41259	-2.11233	-0.70035	SLC16A7	0.615423		114041	6.41e-02	7.96e-03	0.4734	-2.65357	-1.25628	47.46	B3GALT5-AS1	0.418623		7985066	0.2003	5.86e-03	-4.07	-1.90541	-1.56	TMEM266	0.339151		238116_at	0.5685	0.0314588	-2.43604	-3.4206	-3.17863	PPP4R3B	0.110443
205968_at	5.53e-02	5.50e-03	-3.2499	-2.43145	-0.698472	KCNS3	0.616224		107984459	4.16e-02	3.90e-03	0.4341	-2.88598	-1.25276	51.96	LOC107984459	0.419644		7921900	0.2003	5.88e-03	-4.07	-1.90974	-1.54	SH2D1B	0.343885		226618_at	0.5343	0.016779	-2.77764	-2.9134	-3.16693	NCR3	0.111342
201119_s_at	1.87e-02	7.71e-04	-4.22037	-0.52195	-0.695484	COX8A	0.617502		10716	7.01e-02	9.12e-03	0.4797	-2.60764	-1.25098	72.37	TBR1	0.420161		8065683	0.2066	6.55e-03	-3.98	-2.01712	-1.53	SNTA1	0.346277		203231_s_at	0.5351	0.0172331	-2.76321	-2.935	-3.16235	PRICKLE2-AS3	0.111696
202325_s_at	4.24e-02	3.43e-03	-3.48206	-1.9756	-0.687623	ATP5J	0.620876		80728	1.51e-01	3.35e-02	0.5864	-2.12579	-1.24663	63.74	ARHGAP39	0.421432		7934384	0.1154	5.79e-04	-6.34	0.32794	-1.52	MSS51	0.348686		1553604_at	0.5351	0.0168886	-2.77412	-2.9186	-3.15717	VASH2	0.112098
203408_s_at	1.19e-02	3.42e-04	-4.63099	0.27456	-0.687345	SATB1	0.620996		285878	4.79e-02	4.97e-03	0.4436	-2.80917	-1.24621	27.14	VSTM2A-OT1	0.421553		8102938	0.1758	3.26e-03	-4.58	-1.32677	-1.52	RNF150	0.348686		1559102_at	0.5354	0.0176057	-2.75165	-2.9523	-3.14215	SPTBN1	0.113271
205444_at	2.53e-01	1.13e-01	-1.68726	-5.21549	-0.686882	ATP2A1	0.621195		386618	8.83e-03	3.42e-04	0.3473	-3.58155	-1.24394	39.12	KCTD4	0.422218		7955865	0.0424	7.61e-06	-13.2	3.70155	-1.51	HOXC9	0.351111		207949_s_at	0.2069	0.00010346	-5.68273	1.012	-3.13264	TPGS1	0.11402
202825_at	3.20e-02	2.12e-03	-3.71835	-1.50958	-0.683303	SLC25A4	0.622738		401097	8.75e-02	1.32e-02	0.5019	-2.47768	-1.2436	37.07	C3orf80	0.422317		8048551	0.2311	9.51e-03	-3.67	-2.38944	-1.51	SPEG	0.351111		40665_at	0.5906	0.0462547	-2.22324	-3.7293	-3.13225	PRKCQ-AS1	0.114051
203516_at	2.20e-02	1.09e-03	-4.046	-0.86387	-0.680355	SNTA1	0.624011		70	8.53e-02	1.27e-02	0.4935	-2.49343	-1.23059	19.46	ACTC1	0.426145		8104163	0.1033	3.78e-04	-6.84	0.71546	-1.49	LRRC14B	0.356013		239879_at	0.4683	0.00381642	-3.57844	-1.7205	-3.11909	CCIN	0.115096
206561_s_at	6.91e-03	1.36e-04	-5.10974	1.18196	-0.678701	AKR1B10	0.624727		203429	3.72e-02	3.29e-03	0.4171	-2.93884	-1.22584	15.72	FAM226A	0.42755		8088848	0.1745	3.13e-03	-4.62	-1.28401	-1.49	PDZRN3	0.356013		223103_at	0.3576	0.00090085	-4.38252	-0.5871	-3.11445	LOC101927657	0.115467
204607_at	2.04e-01	7.57e-02	-1.91118	-4.87113	-0.67658	HMGCS2	0.625647		126820	1.03e-02	4.31e-04	0.346	-3.52027	-1.21818	149.45	DNAI3	0.429824		7952132	0.183	3.93e-03	-4.42	-1.51086	-1.49	SLC37A4	0.356013		218679_s_at	0.4735	0.00432278	-3.51055	-1.82	-3.11012	EIF3CL///EIF3C	0.115813
204631_at	2.05e-01	7.66e-02	-1.90422	-4.88223	-0.675477	MYH2	0.626125		3017	1.55e-01	3.46e-02	0.575	-2.11285	-1.2148	29.67	H2BC5	0.430832		8119648	0.3389	3.66e-02	-2.64	-3.7364	-1.48	KLHDC3	0.358489		223164_at	0.4787	0.00485085	-3.44789	-1.9123	-3.10876	AUP1	0.115923
213348_at	1.32e-02	4.15e-04	-4.53303	0.08587	-0.670368	CDKN1C	0.628346		56475	1.33e-02	6.59e-04	0.3557	-3.40617	-1.21167	243.23	RPRM	0.431768		7943984	0.2284	9.10e-03	-3.7	-2.34547	-1.48	ZBTB16	0.358489		205738_s_at	0.4434	0.00218729	-3.88421	-1.2786	-3.10826	UBL7	0.115963
204797_s_at	6.97e-02	9.01e-03	-3.00608	-2.90531	-0.666868	EML1	0.629872		166379	6.70e-02	8.51e-03	0.4574	-2.63113	-1.20335	35.33	BBS12	0.434266		8154951	0.1603	2.38e-03	-4.88	-1.01542	-1.47	GLUL	0.360982		206116_s_at	0.5195	0.00912164	-3.10638	-2.4206	-3.10236	FAM234B	0.116438
204284_at	5.38e-02	5.18e-03	-3.2793	-2.37393	-0.664884	PPP1R3C	0.630739		254042	4.52e-02	4.49e-03	0.4227	-2.84149	-1.20106	18.48	METAP1D	0.434955		8079796	0.2131	7.05e-03	-3.91	-2.09089	-1.47	RNF123	0.360982		218876_at	0.5173	0.007631	-3.20265	-2.2766	-3.09951	TMEM154	0.116668
218563_at	4.92e-02	4.40e-03	-3.35968	-2.21631	-0.66241	NDUFA3	0.631822		105371011	1.63e-01	3.79e-02	0.5738	-2.07636	-1.19143	16.82	LINC02351	0.43787		7995362	0.3251	3.09e-02	-2.76	-3.56697	-1.46	GPT2	0.363493		226306_at	0.2858	0.0003608	-4.91544	0.106	-3.0954	LOC284395	0.117002
201441_at	5.34e-02	5.10e-03	-3.28719	-2.35848	-0.660319	COX6B1	0.632738		100507341	1.32e-01	2.68e-02	0.5372	-2.21502	-1.18989	42.74	SMIM18	0.438337		7931748	0.1745	3.02e-03	-4.66	-1.25023	-1.46	IDI2	0.363493		232862_at	0.5048	0.00627247	-3.3086	-2.1187	-3.09314	HBA2///HBA1	0.117185
205644_s_at	1.03e-01	1.98e-02	-2.61432	-3.64771	-0.649761	SNRPG	0.637386		1428	7.05e-02	9.23e-03	0.4553	-2.60338	-1.18534	42.79	CRYM	0.43972		8163149	0.2703	1.63e-02	-3.24	-2.93118	-1.46	PTPN3	0.363493		1564950_at	0.5323	0.0147108	-2.84867	-2.807	-3.09258	RPL14	0.117231
204735_at	6.77e-03	1.29e-04	-5.13839	1.23541	-0.64683	PDE4A	0.638682		102546294	1.59e-01	3.62e-02	0.56	-2.09438	-1.17291	17.89	FBXO38-DT	0.443526		8087860	0.1339	1.33e-03	-5.45	-0.45391	-1.46	TWF2	0.363493		202747_s_at	0.5233	0.0101994	-3.04616	-2.5108	-3.09151	LRIG2	0.117318
207157_s_at	3.72e-02	2.68e-03	-3.60234	-1.7385	-0.645991	GNG5	0.639054		84900	7.29e-05	2.54e-07	0.2267	-5.15498	-1.16862	333.36	RNFT2	0.444846		8148501	0.2613	1.40e-02	-3.36	-2.77621	-1.45	PTP4A3	0.366021		214714_at	0.3919	0.00117623	-4.23102	-0.7932	-3.08561	PRLHR	0.117798
208972_s_at	2.05e-02	9.31e-04	-4.12592	-0.70696	-0.640788	ATP5G1	0.641363		100189589	5.99e-02	6.99e-03	0.4307	-2.6974	-1.16187	22.05	DCTN1-AS1	0.446933		8123246	0.2751	1.76e-02	-3.18	-3.00819	-1.45	SLC22A3	0.366021		243059_at	0.5459	0.0202681	-2.67543	-3.0661	-3.06278	C3orf35	0.119678
221539_at	1.04e-02	2.78e-04	-4.73759	0.47881	-0.636226	EIF4EBP1	0.643394		653687	3.72e-02	3.30e-03	0.3954	-2.93799	-1.1617	16.08	FAM226B	0.446987		8066393	0.2757	1.78e-02	-3.18	-3.01812	-1.43	JPH2	0.371131		238025_at	0.4038	0.00142004	-4.12493	-0.9397	-3.05763	MIR4307HG	0.120105
219827_at	4.59e-02	3.89e-03	-3.42043	-2.0969	-0.63532	UCP3	0.643798		222008	3.81e-03	1.01e-04	0.2985	-3.88793	-1.16047	761.1	VSTM2A	0.447365		8081997	0.3535	4.29e-02	-2.53	-3.89246	-1.42	FBXO40	0.373712		204442_x_at	0.5173	0.00877049	-3.12755	-2.3889	-3.05238	EIF3G	0.120543
205694_at	8.85e-02	1.47e-02	-2.7645	-3.36664	-0.633737	TYRP1	0.644505		166785	7.88e-03	2.82e-04	0.3195	-3.63158	-1.16042	131.58	MMAA	0.447382		8099279	0.2284	8.90e-03	-3.72	-2.32262	-1.41	ABLIM2	0.376312		210653_s_at	0.4874	0.00510771	-3.41989	-1.9537	-3.05157	KMT2A	0.12061
210532_s_at	2.60e-02	1.45e-03	-3.90718	-1.13709	-0.631592	C14orf2	0.645464		55359	3.13e-02	2.52e-03	0.3819	-3.02086	-1.15376	49.28	STYK1	0.449451		8063921	0.1885	4.52e-03	-4.29	-1.64715	-1.39	MIR1-1	0.381565		236145_at	0.4683	0.00352663	-3.62156	-1.6575	-3.04633	PLEKHB1	0.121049
213846_at	5.47e-02	5.39e-03	-3.25988	-2.41193	-0.624383	COX7C	0.648697		646658	6.58e-02	8.27e-03	0.4365	-2.64065	-1.15257	32.48	SYNDIG1L	0.449824		7929373	0.2855	2.01e-02	-3.08	-3.13823	-1.38	LGI1	0.384219		1570246_at	0.4977	0.00582428	-3.34872	-2.0591	-3.03687	EPB41L5	0.121846
208881_x_at	2.20e-02	1.11e-03	-4.03848	-0.87866	-0.623811	IDI1	0.648955		645700	1.50e-01	3.31e-02	0.5404	-2.13065	-1.15148	11.48	ZNF890P	0.450164		8133540	0.1187	8.51e-04	-5.92	-0.03076	-1.37	GATSL2///GATS	0.386891		234339_s_at	0.4457	0.00230514	-3.85519	-1.3201	-3.0349	CLPTM1L	0.122012
218150_at	3.74e-02	2.71e-03	-3.59728	-1.74848	-0.623545	LOC101929356///ARL5A	0.649074		399947	3.07e-03	7.03e-05	0.2871	-3.97517	-1.14117	208.71	C11orf87	0.45339		8140249	0.1187	8.51e-04	-5.92	-0.03076	-1.37	GATSL2///GATS	0.386891		218797_s_at	0.4677	0.00337046	-3.64633	-1.6214	-3.03205	TUBB4B	0.122254
40837_at	3.98e-03	5.45e-05	-5.598	2.07789	-0.618145	TLE2	0.651508		1995	7.93e-05	3.18e-07	0.2231	-5.11238	-1.14056	152.27	ELAVL3	0.453583		8090343	0.0897	1.50e-04	-8.03	1.52208	-1.37	KLF15	0.386891		236638_at	0.354	0.00086588	-4.40515	-0.5566	-3.02935	FBLN1	0.122482
218226_s_at	2.41e-02	1.29e-03	-3.96329	-1.02658	-0.618027	NDUFB4	0.651562		400591	8.35e-02	1.22e-02	0.4513	-2.5063	-1.13113	72.94	TMEM132E-DT	0.456556		8068478	0.1187	9.45e-04	-5.8	-0.12943	-1.36	CHAF1B	0.389582		204018_x_at	0.5048	0.00627865	-3.30807	-2.1195	-3.01341	RPS5	0.123844
204685_s_at	1.13e-01	2.36e-02	-2.52535	-3.81165	-0.617762	ATP2B2	0.651681		63898	7.82e-02	1.09e-02	0.4443	-2.54522	-1.13081	32.61	SH2D4A	0.456658		7991374	0.2277	8.65e-03	-3.74	-2.29478	-1.36	IDH2	0.389582		1553976_a_at	0.5323	0.0155452	-2.81889	-2.8516	-3.01078	SNORD65///SNORD49B///LRRC75A-AS1///SNORD49A	0.124069
202001_s_at	4.62e-02	3.94e-03	-3.41407	-2.10942	-0.617739	NDUFA6	0.651691		112268301	1.81e-01	4.52e-02	0.5637	-2.00273	-1.12894	22.79	LOC112268301	0.457253		8047487	0.1396	1.56e-03	-5.29	-0.60573	-1.35	FZD7	0.392292		202596_at	0.4977	0.00585185	-3.34617	-2.0629	-3.00631	RPS15	0.124455
218273_s_at	1.17e-01	2.52e-02	-2.49058	-3.87515	-0.617099	PDP1	0.65198		7757	3.02e-02	2.38e-03	0.3706	-3.0378	-1.12587	117.03	ZNF208	0.458226		8038309	0.2626	1.42e-02	-3.35	-2.79361	-1.35	KCNA7	0.392292		239796_x_at	0.232	0.00017836	-5.34195	0.6232	-3.00325	PPIE	0.124718
207110_at	1.84e-01	6.22e-02	-2.01788	-4.69803	-0.616719	LOC100996843///KCNJ18///KCNJ12	0.652152		27099	4.21e-02	3.97e-03	0.3905	-2.88089	-1.12495	40.98	SND1-IT1	0.458519		8079107	0.1987	5.47e-03	-4.13	-1.83787	-1.35	KLHL40	0.392292		226498_at	0.5195	0.00969203	-3.07367	-2.4696	-3.00262	CUEDC1	0.124773
202590_s_at	1.32e-02	4.09e-04	-4.53974	0.09881	-0.609758	PDK2	0.655307		101928466	6.41e-02	7.93e-03	0.4229	-2.65483	-1.12264	30.41	LOC101928466	0.459254		7934145	0.2016	5.97e-03	-4.05	-1.92415	-1.35	LRRC20	0.392292		232631_at	0.4652	0.00316694	-3.68043	-1.5718	-3.00139	HYDIN2	0.124879
205883_at	1.25e-01	2.95e-02	-2.41001	-4.02091	-0.609084	ZBTB16	0.655613		10371	1.70e-02	9.80e-04	0.3401	-3.29611	-1.12091	597.84	SEMA3A	0.459803		7994362	0.0839	9.11e-05	-8.75	1.93558	-1.35	SGF29	0.392292		217221_x_at	0.4683	0.00371921	-3.59252	-1.6999	-2.99819	UQCRC1	0.125157
218671_s_at	5.79e-02	6.16e-03	-3.19374	-2.54117	-0.607496	ATPIF1	0.656335		56203	6.70e-02	8.49e-03	0.4255	-2.63202	-1.11986	231.4	LMOD3	0.460138		8158825	0.1745	3.09e-03	-4.64	-1.27154	-1.34	PLPP7	0.395021		202928_s_at	0.354	0.00084947	-4.4161	-0.5419	-2.99735	LOC100288893	0.12523
213735_s_at	1.15e-02	3.18e-04	-4.66886	0.34727	-0.607448	COX5B	0.656357		253152	1.18e-01	2.21e-02	0.4891	-2.28815	-1.11905	88.99	EPHX4	0.460398		8054308	0.1552	2.18e-03	-4.96	-0.93212	-1.34	TBC1D8	0.395021		43544_at	0.3576	0.00092012	-4.37044	-0.6034	-2.99551	PKHD1	0.12539
201675_at	2.60e-02	1.48e-03	-3.89652	-1.15811	-0.607355	AKAP1	0.656399		2250	1.07e-01	1.87e-02	0.4755	-2.35049	-1.11762	37.84	FGF5	0.460852		8117415	0.0918	2.26e-04	-7.49	1.17098	-1.32	HIST1H3I///HIST1H3E	0.400535		1554999_at	0.4004	0.00134739	-4.15443	-0.8988	-2.99456	SHARPIN	0.125472
203371_s_at	5.34e-02	5.08e-03	-3.28852	-2.35587	-0.605968	NDUFB3	0.65703		109729141	1.86e-01	4.74e-02	0.5632	-1.98231	-1.1165	12.75	TDRKH-AS1	0.461211		7934533	0.1547	2.14e-03	-4.98	-0.91449	-1.31	DUSP13	0.403321		208937_s_at	0.4977	0.00581873	-3.34924	-2.0583	-2.98681	YRDC	0.126148
201754_at	2.19e-02	1.09e-03	-4.04923	-0.85753	-0.603293	COX6C	0.65825		282996	1.77e-01	4.30e-02	0.5511	-2.02325	-1.11507	29.18	RBM20	0.461668		8070961	0.1455	1.74e-03	-5.18	-0.71203	-1.31	LSS	0.403321		201229_s_at	0.4882	0.0054545	-3.38426	-2.0064	-2.98176	ASPM	0.12659
205412_at	6.30e-02	7.58e-03	-3.09166	-2.73976	-0.598442	ACAT1	0.660467		340578	1.31e-01	2.64e-02	0.4973	-2.2204	-1.10415	19.32	DCAF12L2	0.465177		7985620	0.1878	4.34e-03	-4.33	-1.60764	-1.3	ALPK3	0.406126		224298_s_at	0.2471	0.00021243	-5.23467	0.4963	-2.97976	TAGLN	0.126766
201015_s_at	3.37e-02	2.30e-03	-3.67924	-1.58675	-0.596972	JUP	0.66114		2845	5.95e-02	6.92e-03	0.4062	-2.70082	-1.09717	58.49	GPR22	0.467432		8119357	0.0555	2.34e-05	-11	2.96723	-1.3	DAAM2	0.406126		207479_at	0.4434	0.00200822	-3.93154	-1.2113	-2.97317	ZFPL1	0.127346
203663_s_at	2.00e-02	9.01e-04	-4.14238	-0.67467	-0.591222	COX5A	0.66378		7224	6.22e-02	7.54e-03	0.4064	-2.67187	-1.0859	172.67	TRPC5	0.471099		8063458	0.1461	1.84e-03	-5.13	-0.76493	-1.3	DOK5	0.406126		202140_s_at	0.4434	0.00206004	-3.91741	-1.2314	-2.97262	RPLP0	0.127395
202334_s_at	3.50e-02	2.44e-03	-3.64817	-1.64808	-0.584845	UBE2B	0.666721		57144	1.84e-01	4.64e-02	0.5429	-1.99217	-1.08159	20.68	PAK5	0.472508		7991478	0.1171	7.18e-04	-6.1	0.12769	-1.3	PGPEP1L	0.406126		213661_at	0.4735	0.004465	-3.49294	-1.8459	-2.9719	RXRB	0.127458
203823_at	6.83e-03	1.30e-04	-5.13086	1.22137	-0.581616	RGS3	0.668215		767	3.84e-02	3.46e-03	0.3688	-2.92386	-1.07838	1530.43	CA8	0.47356		8146393	0.347	4.02e-02	-2.57	-3.829	-1.29	C8orf22	0.408951		221269_s_at	0.4711	0.00398945	-3.55426	-1.7559	-2.96443	WDR97	0.12812
218025_s_at	2.30e-02	1.20e-03	-4.00184	-0.95071	-0.580493	ECI2	0.668735		653390	1.70e-01	4.04e-02	0.5229	-2.05009	-1.07205	10.98	RRN3P2	0.475642		8144669	0.1253	1.13e-03	-5.62	-0.29501	-1.29	FDFT1///FDFT1	0.408951		235539_at	0.4038	0.00141794	-4.12576	-0.9386	-2.96072	OTUD4	0.12845
203781_at	6.07e-02	6.90e-03	-3.13809	-2.64956	-0.578309	MRPL33	0.669748		340419	1.65e-02	9.31e-04	0.3236	-3.31069	-1.07142	84.22	RSPO2	0.47585		8040458	0.1802	3.56e-03	-4.5	-1.41338	-1.29	KCNS3	0.408951		212080_at	0.4878	0.00512107	-3.41847	-1.9558	-2.95977	SYT5	0.128535
213812_s_at	1.76e-02	7.10e-04	4.26151	-0.44155	0.263053	CAMKK2	1.20002		7617	1.26e-01	2.47e-02	0.4762	-2.2464	-1.06964	28.14	ZNF66	0.476436		8088642	0.3006	2.38e-02	-2.96	-3.30758	-1.29	LRIG1	0.408951		233933_s_at	0.5173	0.00759811	-3.20498	-2.2731	-2.95604	NACA	0.128868
209861_s_at	2.67e-01	1.23e-01	1.63576	-5.29071	0.26307	METAP2	1.20003		105376095	1.54e-04	8.29e-07	0.2163	-4.92842	-1.0658	96.54	LOC105376095	0.477706		8052940	0.3332	3.40e-02	-2.69	-3.6637	-1.29	PAIP2B///VPS36	0.408951		244190_at	0.5517	0.0215169	-2.64301	-3.1144	-2.95132	ONECUT3	0.12929
211939_x_at	1.69e-01	5.27e-02	2.10671	-4.54996	0.263236	BTF3	1.20017		4868	1.13e-01	2.04e-02	0.4588	-2.31948	-1.06414	18.11	NPHS1	0.478258		8018652	0.3469	4.01e-02	-2.57	-3.82708	-1.29	RNF157	0.408951		236666_s_at	0.4652	0.00318179	-3.67787	-1.5755	-2.95091	NIF3L1	0.129327
201432_at	3.85e-01	2.27e-01	1.26027	-5.78706	0.263359	CAT	1.20027		100506127	1.11e-03	1.53e-05	0.2445	-4.32469	-1.05745	123.74	GVQW3	0.48048		8108912	0.1881	4.40e-03	-4.32	-1.62167	-1.29	SH3RF2	0.408951		1566599_at	0.4735	0.00451399	-3.48701	-1.8547	-2.94882	MGP	0.129514
202742_s_at	6.02e-02	6.77e-03	3.1474	-2.63144	0.263599	PRKACB	1.20047		8567	8.44e-05	3.54e-07	0.2075	-5.09229	-1.05673	333.92	MADD	0.480722		7930264	0.1992	5.61e-03	-4.11	-1.86265	-1.28	NEURL1	0.411796		222810_s_at	0.3424	0.00075162	-4.48632	-0.4481	-2.94832	RGMB	0.129558
203080_s_at	1.27e-01	3.02e-02	2.39822	-4.04207	0.263734	BAZ2B	1.20058		144347	8.41e-02	1.23e-02	0.4151	-2.50254	-1.03869	27.3	RFLNA	0.486768		7931930	0.2408	1.06e-02	-3.58	-2.50113	-1.28	PRKCQ	0.411796		234882_at	0.3424	0.00074143	-4.49418	-0.4377	-2.94311	FOXO3B///FOXO3	0.130028
217930_s_at	1.91e-02	7.97e-04	4.20353	-0.55491	0.263855	TOLLIP	1.20068		114798	1.82e-02	1.10e-03	0.3181	-3.26406	-1.03816	754.45	SLITRK1	0.486948		7956242	0.3582	4.50e-02	-2.49	-3.93948	-1.27	COQ10A	0.41466		207232_s_at	0.5486	0.0208957	-2.6589	-3.0907	-2.93811	AMFR	0.130479
208673_s_at	1.19e-01	2.61e-02	2.47223	-3.9085	0.264994	SRSF3	1.20163		79000	3.48e-02	2.94e-03	0.3456	-2.97403	-1.02769	25.04	AUNIP	0.490494		7930162	0.203	6.08e-03	-4.04	-1.94236	-1.27	WBP1L	0.41466		217959_s_at	0.5173	0.00829799	-3.15743	-2.3442	-2.93609	NUDC	0.130662
201390_s_at	7.66e-02	1.09e-02	2.91327	-3.08369	0.26631	CSNK2B	1.20273		51200	1.19e-01	2.23e-02	0.4497	-2.28456	-1.02743	257.51	CPA4	0.490584		8023955	0.2476	1.17e-02	-3.5	-2.59491	-1.26	BSG	0.417544		207980_s_at	0.4683	0.00350761	-3.62452	-1.6532	-2.92934	MRPL20	0.131275
217848_s_at	2.38e-01	9.99e-02	1.75576	-5.11305	0.266338	PPA1	1.20275		2558	5.79e-02	6.64e-03	0.3766	-2.71442	-1.02233	40.1	GABRA5	0.492319		7899134	0.2284	8.89e-03	-3.72	-2.32144	-1.26	CEP85	0.417544		216589_at	0.4766	0.00475086	-3.45921	-1.8956	-2.9275	CD47	0.131442
201318_s_at	1.26e-01	2.97e-02	2.40701	-4.0263	0.26669	MYL12B///MYL12A	1.20304		3363	3.82e-02	3.44e-03	0.3483	-2.92573	-1.01894	114.41	HTR7	0.493479		8168205	0.0839	9.56e-05	-8.68	1.89662	-1.25	FOXO4	0.420448		201702_s_at	0.2858	0.00040198	-4.85134	0.0254	-2.92712	ATP6V1G2-DDX39B///SNORD84///DDX39B	0.131477
219514_at	1.39e-01	3.63e-02	2.30263	-4.212	0.266871	ANGPTL2	1.2032		644242	1.91e-01	4.92e-02	0.516	-1.9665	-1.01475	17.66	LINC00622	0.494914		7955869	0.0918	2.29e-04	-7.47	1.16088	-1.25	HOXC8	0.420448		208984_x_at	0.5173	0.00750006	-3.212	-2.2626	-2.92599	MYO16	0.13158
208151_x_at	5.28e-01	3.73e-01	0.918995	-6.14641	0.267127	DDX17	1.20341		10317	9.62e-04	1.24e-05	0.2319	-4.37096	-1.01344	337.25	B3GALT5	0.495362		8139746	0.2408	1.07e-02	-3.57	-2.50707	-1.25	PHKG1	0.420448		238848_at	0.4038	0.00141989	-4.12499	-0.9396	-2.92554	MLKL	0.131621
202097_at	3.33e-01	1.80e-01	1.40606	-5.60586	0.267892	NUP153	1.20405		127943	1.86e-01	4.72e-02	0.5106	-1.98419	-1.01303	22.36	FCRLB	0.495504		7986385	0.1154	6.37e-04	-6.24	0.23892	-1.25	SYNM	0.420448		233170_at	0.4735	0.00440302	-3.50054	-1.8347	-2.91233	UQCC1	0.132832
219547_at	4.33e-02	3.55e-03	3.46427	-2.01065	0.268171	COX15	1.20428		956	4.47e-03	1.27e-04	0.2643	-3.83229	-1.01277	321.37	ENTPD3	0.495594		8024898	0.2903	2.09e-02	-3.05	-3.17774	-1.24	FEM1A	0.423373		207916_at	0.4803	0.0049727	-3.43442	-1.9322	-2.91005	URB1-AS1	0.133041
206918_s_at	2.08e-02	9.61e-04	4.11011	-0.73797	0.268201	CPNE1	1.20431		63979	7.28e-02	9.75e-03	0.3916	-2.58467	-1.01203	108.57	FIGNL1	0.495847		7905088	0.1758	3.25e-03	-4.59	-1.32186	-1.24	HIST2H2AC	0.423373		217973_at	0.4507	0.00274884	-3.75815	-1.4594	-2.9098	INTS12	0.133065
36553_at	6.98e-02	9.11e-03	3.00054	-2.91599	0.26915	ASMTL	1.2051		283927	7.80e-02	1.09e-02	0.397	-2.54712	-1.01109	28.87	NUDT7	0.496172		8077490	0.3307	3.29e-02	-2.72	-3.63037	-1.24	LMCD1	0.423373		204132_s_at	0.3424	0.00074323	-4.49278	-0.4395	-2.90565	SIGIRR	0.133448
208454_s_at	3.85e-02	2.91e-03	3.56322	-1.81566	0.269338	CPQ	1.20525		100533183	8.17e-02	1.17e-02	0.4011	-2.51971	-1.01073	27.63	ZNF664-RFLNA	0.496293		7897824	0.1564	2.27e-03	-4.92	-0.9699	-1.24	MFN2	0.423373		227340_s_at	0.345	0.00076346	-4.47733	-0.4601	-2.90511	YIPF5	0.133498
209897_s_at	6.98e-02	9.10e-03	3.00126	-2.91461	0.269527	SLIT2	1.20541		284613	1.70e-01	4.04e-02	0.4926	-2.0494	-1.00955	31.33	CYB561D1	0.496701		8008263	0.2637	1.45e-02	-3.33	-2.81076	-1.24	PDK2	0.423373		208926_at	0.4994	0.00601934	-3.33089	-2.0856	-2.90346	CEP104	0.133651
201267_s_at	3.41e-01	1.88e-01	1.37973	-5.63972	0.270102	PSMC3	1.20589		162514	1.75e-01	4.26e-02	0.4975	-2.02739	-1.00855	16.86	TRPV3	0.497045		8049610	0.1159	6.58e-04	-6.2	0.20977	-1.23	KLHL30	0.426317		222993_at	0.5845	0.042184	-2.27442	-3.6558	-2.90232	MAP3K6	0.133757
203196_at	9.49e-02	1.67e-02	2.70024	-3.48751	0.270207	ABCC4	1.20598		3937	1.22e-04	5.80e-07	0.1985	-4.99783	-0.992217	291.07	LCP2	0.502705		8042519	0.2439	1.11e-02	-3.55	-2.53982	-1.23	PCYOX1	0.426317		218229_s_at	0.4554	0.00288893	-3.73083	-1.4988	-2.9002	MBD3L1	0.133953
200619_at	9.46e-02	1.65e-02	2.70384	-3.48078	0.270539	SF3B2	1.20626		53	2.30e-02	1.60e-03	0.3131	-3.15519	-0.987979	177.84	ACP2	0.504184		8012726	0.3465	4.00e-02	-2.58	-3.8231	-1.22	MYH1	0.429283		200001_at	0.4434	0.00212452	-3.90033	-1.2557	-2.89647	LOC101929114	0.1343
201358_s_at	5.81e-02	6.20e-03	3.19044	-2.54759	0.270651	COPB1	1.20635		100506394	1.13e-01	2.06e-02	0.4254	-2.31444	-0.98457	33.57	GAS6-DT	0.505376		7910265	0.1962	5.14e-03	-4.18	-1.77604	-1.21	OBSCN	0.432269		201118_at	0.4977	0.00586229	-3.3452	-2.0643	-2.88857	SPTLC2	0.135037
203182_s_at	9.31e-02	1.60e-02	2.71901	-3.4523	0.270655	SRPK2	1.20636		5475	4.96e-02	5.24e-03	0.3518	-2.79217	-0.982367	354.31	PPEF1	0.506149		8154962	0.3047	2.48e-02	-2.93	-3.34702	-1.2	DNAJB5	0.435275		219264_s_at	0.5445	0.0200885	-2.68025	-3.0589	-2.88547	RNF113A	0.135328
201202_at	5.19e-02	4.76e-03	3.32098	-2.29226	0.270733	PCNA	1.20642		105373944	1.91e-01	4.95e-02	0.5	-1.9644	-0.982199	59.86	LOC105373944	0.506208		8170013	0.2446	1.12e-02	-3.54	-2.55318	-1.2	LOC100287728///ZNF75D///ZNF75D	0.435275		233839_at	0.5195	0.00957884	-3.08001	-2.4601	-2.8839	LCAT	0.135475
202328_s_at	3.98e-02	3.10e-03	3.53215	-1.87691	0.270793	LOC101930075///PKD1	1.20647		7804	2.52e-03	5.10e-05	0.2424	-4.05122	-0.982015	316.21	LRP8	0.506272		8175317	0.2446	1.12e-02	-3.54	-2.55318	-1.2	LOC100287728///ZNF75D///ZNF75D	0.435275		1562893_at	0.3576	0.00090404	-4.38051	-0.5898	-2.8783	BAG6	0.136002
201924_at	2.66e-01	1.22e-01	1.63956	-5.28521	0.270845	AFF1	1.20651		64374	1.16e-02	5.27e-04	0.2825	-3.46661	-0.979454	67.19	SIL1	0.507172		8026763	0.1385	1.50e-03	-5.33	-0.56763	-1.2	SLC27A1	0.435275		203146_s_at	0.4735	0.00423274	-3.52201	-1.8032	-2.87659	DCAF7	0.136163
205240_at	1.78e-01	5.79e-02	2.05694	-4.63335	0.270889	GPSM2	1.20655		3670	9.68e-02	1.57e-02	0.4054	-2.4149	-0.978928	64.13	ISL1	0.507356		8085311	0.2711	1.65e-02	-3.23	-2.94422	-1.19	ATP2B2	0.438303		206798_x_at	0.5323	0.0145069	-2.8562	-2.7957	-2.8749	LOC100652931///RBMY2FP	0.136323
202636_at	1.62e-01	4.90e-02	2.1458	-4.48373	0.271264	RNF103	1.20686		26074	9.16e-02	1.44e-02	0.3988	-2.44714	-0.975989	21.34	CFAP61	0.508391		7963880	0.3071	2.54e-02	-2.91	-3.37201	-1.19	ITGA7	0.438303		204158_s_at	0.5752	0.0371035	-2.34535	-3.5531	-2.86942	ZDHHC24	0.136842
203758_at	1.03e-01	1.97e-02	2.61504	-3.64637	0.271526	CTSO	1.20708		400224	1.43e-01	3.05e-02	0.4505	-2.16324	-0.974587	123.44	PLEKHD1	0.508886		8076962	0.2045	6.23e-03	-4.02	-1.96626	-1.19	MAPK12	0.438303		206162_x_at	0.4878	0.00513148	-3.41737	-1.9574	-2.86862	SPEN	0.136918
203038_at	3.17e-01	1.67e-01	1.45499	-5.54165	0.27172	PTPRK	1.20725		7464	1.13e-03	1.56e-05	0.2255	-4.32021	-0.974417	204.87	CORO2A	0.508946		8032392	0.3309	3.31e-02	-2.71	-3.63473	-1.19	MKNK2	0.438303		221809_at	0.2858	0.00040042	-4.85364	0.0283	-2.8665	GH1	0.137119
218961_s_at	2.30e-02	1.19e-03	4.00203	-0.95034	0.27194	PNKP	1.20743		9942	6.19e-03	2.00e-04	0.2619	-3.71892	-0.973995	102.83	XYLB	0.509094		8139270	0.143	1.68e-03	-5.21	-0.68071	-1.18	RASA4B///RASA4CP///RASA4	0.441351		204212_at	0.4074	0.00154233	-4.07863	-1.0042	-2.86639	LRRC41	0.13713
215338_s_at	1.35e-01	3.43e-02	2.33293	-4.15847	0.272033	NKTR	1.20751		374969	4.60e-02	4.64e-03	0.3427	-2.83111	-0.970262	71.67	SVBP	0.510413		8017521	0.3247	3.07e-02	-2.77	-3.56267	-1.18	SCN4A	0.441351		201698_s_at	0.5549	0.0226447	-2.61529	-3.1557	-2.85369	AMIGO3///GMPPB	0.138342
200074_s_at	2.29e-01	9.35e-02	1.79351	-5.05546	0.273101	RPL14	1.2084		161779	2.91e-02	2.26e-03	0.3173	-3.05345	-0.968927	142.87	PGBD4	0.510886		7922689	0.2064	6.51e-03	-3.98	-2.01084	-1.17	GLUL	0.444421		211052_s_at	0.4973	0.00574192	-3.35644	-2.0477	-2.85318	AKAP13	0.138391
202548_s_at	1.35e-01	3.46e-02	2.32789	-4.16739	0.273109	ARHGEF7	1.20841		105369464	1.14e-01	2.08e-02	0.419	-2.31158	-0.968482	66.61	LOC105369464	0.511044		8034034	0.0839	8.31e-05	-8.88	2.00986	-1.17	KEAP1	0.444421		209336_at	0.2858	0.00039031	-4.86878	0.0474	-2.85292	RANBP10	0.138415
215918_s_at	1.46e-01	3.99e-02	2.25363	-4.29789	0.273299	SPTBN1	1.20857		83851	6.81e-03	2.32e-04	0.2619	-3.68087	-0.963919	211.42	SYT16	0.512662		7912102	0.09	2.09e-04	-7.59	1.23877	-1.17	KLHL21	0.444421		220261_s_at	0.5173	0.00835259	-3.15389	-2.3495	-2.84602	OSM	0.139079
201921_at	2.68e-01	1.24e-01	1.62929	-5.30005	0.273382	GNG10	1.20864		163486	3.71e-03	9.38e-05	0.2466	-3.90603	-0.963415	641.71	DENND1B	0.512842		8075126	0.3644	4.76e-02	-2.45	-3.99518	-1.17	MN1	0.444421		221562_s_at	0.2729	0.00031949	-4.98797	0.1964	-2.83929	ATP5G2	0.13973
209214_s_at	1.34e-01	3.42e-02	2.33361	-4.15727	0.273498	EWSR1	1.20873		9980	3.81e-03	1.02e-04	0.2478	-3.88628	-0.963093	79.04	DOP1B	0.512956		8153568	0.2528	1.25e-02	-3.45	-2.66003	-1.17	PLEC	0.444421		206445_s_at	0.5195	0.00986817	-3.06396	-2.4841	-2.82524	LOC100128554	0.141097
208982_at	1.45e-01	3.91e-02	2.26415	-4.27953	0.273566	PECAM1	1.20879		57644	2.61e-02	1.90e-03	0.3097	-3.10575	-0.96179	54.03	MYH7B	0.513419		8042310	0.2676	1.57e-02	-3.27	-2.89163	-1.17	SLC1A4	0.444421		206009_at	0.405	0.00145717	-4.11045	-0.9599	-2.81901	PLIN1	0.141707
204540_at	1.74e-01	5.55e-02	2.07947	-4.59573	0.273708	EEF1A2	1.20891		441666	8.48e-02	1.25e-02	0.385	-2.49663	-0.961098	61.69	LOC441666	0.513666		8115261	0.3325	3.36e-02	-2.7	-3.65187	-1.16	CCDC69	0.447513		200654_at	0.5173	0.00853057	-3.14251	-2.3665	-2.81401	LINC00423	0.142199
218039_at	1.81e-01	5.99e-02	2.0387	-4.66364	0.273849	NUSAP1	1.20903		9076	6.70e-02	8.49e-03	0.3639	-2.63193	-0.957693	348.97	CLDN1	0.514879		7946853	0.1396	1.56e-03	-5.29	-0.60686	-1.16	KCNJ11	0.447513		221064_s_at	0.354	0.00085809	-4.41032	-0.5497	-2.81397	AMER3	0.142204
201699_at	2.23e-01	8.93e-02	1.81887	-5.01635	0.273888	PSMC6	1.20906		202018	3.82e-02	3.43e-03	0.3272	-2.92627	-0.95739	1482	TAPT1	0.514988		8075089	0.1256	1.14e-03	-5.61	-0.3062	-1.16	TFIP11	0.447513		222439_s_at	0.3424	0.00067943	-4.54454	-0.371	-2.81073	MIR631///NEIL1	0.142523
217782_s_at	2.20e-01	8.73e-02	1.83156	-4.99666	0.274112	GPS1	1.20925		285676	7.82e-02	1.09e-02	0.3751	-2.54473	-0.954542	27.63	ZNF454	0.516005		8016841	0.3326	3.37e-02	-2.7	-3.65351	-1.16	TMEM100	0.447513		235186_at	0.5323	0.0130846	-2.91187	-2.7122	-2.81055	LINC00708	0.142541
202779_s_at	2.06e-02	9.45e-04	4.11871	-0.72109	0.274341	UBE2S	1.20944		79104	1.50e-02	7.98e-04	0.2838	-3.35354	-0.951656	548.58	MEG8	0.517039		8150197	0.093	2.49e-04	-7.36	1.08806	-1.15	DUSP26	0.450625		224280_s_at	0.5323	0.0161081	-2.79968	-2.8804	-2.80916	GON4L	0.142678
209196_at	6.62e-02	8.28e-03	3.04803	-2.82427	0.274346	WDR46	1.20945		1184	1.42e-02	7.15e-04	0.2812	-3.38381	-0.951384	981.56	CLCN5	0.517136		8048350	0.3057	2.52e-02	-2.92	-3.36308	-1.15	PLCD4	0.450625		52940_at	0.3424	0.00074881	-4.48847	-0.4453	-2.79902	KCTD5	0.143685
221517_s_at	1.42e-02	4.60e-04	4.48069	-0.01533	0.274544	MED17	1.20961		6493	1.16e-01	2.14e-02	0.4128	-2.30073	-0.94972	19.19	SIM2	0.517733		8026579	0.3564	4.41e-02	-2.51	-3.91938	-1.15	TMEM38A	0.450625		211972_x_at	0.5173	0.00753988	-3.20914	-2.2669	-2.79859	JPH1	0.143727
212551_at	3.48e-01	1.94e-01	1.36037	-5.6643	0.274834	CAP2	1.20985		84542	2.52e-03	5.17e-05	0.2332	-4.04777	-0.943885	356.64	SANBR	0.519831		8118915	0.093	2.46e-04	-7.38	1.09589	-1.15	ZNF76	0.450625		227878_s_at	0.4457	0.00235891	-3.84245	-1.3383	-2.79616	MAP2K2	0.14397
200612_s_at	3.77e-02	2.77e-03	3.58645	-1.76985	0.275173	AP2B1	1.21014		373509	1.60e-01	3.67e-02	0.4512	-2.08913	-0.942683	10.63	USP50	0.520264		8074399	0.2451	1.14e-02	-3.52	-2.57136	-1.14	CLTCL1	0.45376		203424_s_at	0.5641	0.0296232	-2.46894	-3.3723	-2.79217	LINC00463	0.144369
201667_at	2.02e-01	7.43e-02	1.92113	-4.85522	0.275398	GJA1	1.21033		26278	9.74e-03	3.97e-04	0.2657	-3.54217	-0.941027	2683.34	SACS	0.520862		7988414	0.1339	1.39e-03	-5.41	-0.4948	-1.14	GATM	0.45376		202652_at	0.4607	0.00305056	-3.70095	-1.5421	-2.79141	RPP14	0.144445
200707_at	5.74e-02	5.95e-03	3.21066	-2.50813	0.275799	PRKCSH	1.21066		339398	5.58e-02	6.26e-03	0.3442	-2.73396	-0.940994	243.38	LINGO4	0.520874		8075483	0.1456	1.81e-03	-5.14	-0.74892	-1.14	PIK3IP1	0.45376		218001_at	0.4462	0.00243193	-3.82562	-1.3624	-2.78689	ITPA	0.144899
218353_at	3.49e-01	1.95e-01	1.35853	-5.66662	0.275827	RGS5	1.21069		51807	5.96e-02	6.94e-03	0.3479	-2.69981	-0.939311	157.05	TUBA8	0.521482		7919984	0.2157	7.26e-03	-3.89	-2.11917	-1.14	SELENBP1	0.45376		226856_at	0.5351	0.0169604	-2.77183	-2.9221	-2.78548	TNKS	0.145039
217733_s_at	9.92e-02	1.80e-02	2.66173	-3.55953	0.276013	TMSB10	1.21084		7371	5.02e-03	1.50e-04	0.2474	-3.79093	-0.93802	416.64	UCK2	0.521949		7958724	0.2045	6.25e-03	-4.02	-1.96994	-1.13	LINC01405	0.456916		238537_at	0.5323	0.0144837	-2.85707	-2.7944	-2.78157	PEMT	0.145433
209135_at	5.87e-02	6.39e-03	3.17574	-2.57625	0.276138	ASPH	1.21095		339479	8.00e-02	1.13e-02	0.37	-2.53297	-0.937078	85.63	BRINP3	0.52229		8012349	0.2146	7.17e-03	-3.9	-2.10652	-1.13	PER1	0.456916		229041_s_at	0.5596	0.0260377	-2.53935	-3.2683	-2.78148	OTOF	0.145442
217722_s_at	2.70e-01	1.26e-01	1.62368	-5.30812	0.277308	NGRN	1.21193		107984316	5.73e-02	6.53e-03	0.3444	-2.71985	-0.936803	40.49	LOC107984316	0.522389		7934997	0.3564	4.42e-02	-2.5	-3.92093	-1.13	PPP1R3C	0.456916		241076_at	0.2858	0.00034795	-4.93704	0.133	-2.78	C6orf1	0.145592
202948_at	5.78e-02	6.12e-03	3.19731	-2.53418	0.27745	IL1R1	1.21205		139599	1.68e-01	3.96e-02	0.455	-2.0575	-0.936231	81.22	MAGEE2	0.522596		8004309	0.3491	4.11e-02	-2.56	-3.8507	-1.13	SLC2A4	0.456916		201797_s_at	0.3424	0.00070381	-4.52418	-0.3979	-2.7793	IGLL5	0.145662
200017_at	6.18e-02	7.28e-03	3.11131	-2.70161	0.277452	RPS27A	1.21205		84976	1.71e-02	9.98e-04	0.2844	-3.29108	-0.935907	203.59	DISP1	0.522714		7942783	0.3107	2.65e-02	-2.88	-3.41473	-1.12	AAMDC	0.460094		244110_at	0.5247	0.0106271	-3.02402	-2.544	-2.77272	RPL10A	0.146328
202277_at	8.19e-02	1.24e-02	2.84761	-3.20908	0.277582	SPTLC1	1.21216		79706	4.42e-03	1.24e-04	0.2438	-3.83854	-0.935757	74.99	PRKRIP1	0.522768		7911371	0.3508	4.17e-02	-2.55	-3.86464	-1.12	PERM1	0.460094		221423_s_at	0.3469	0.00077413	-4.46936	-0.4707	-2.77217	AASDHPPT	0.146384
201876_at	1.97e-02	8.56e-04	4.16812	-0.62423	0.278128	PON2	1.21262		79094	1.04e-01	1.77e-02	0.3941	-2.37131	-0.934502	11.98	CHAC1	0.523223		8041582	0.2978	2.32e-02	-2.98	-3.28259	-1.12	PKDCC	0.460094		237795_s_at	0.525	0.0107878	-3.01593	-2.5561	-2.77155	BCAT2	0.146447
208901_s_at	2.38e-02	1.26e-03	3.97487	-1.00378	0.27836	TOP1	1.21282		401565	1.97e-02	1.26e-03	0.2886	-3.22506	-0.930635	624.34	FAM166A	0.524627		7934527	0.1154	5.74e-04	-6.35	0.33485	-1.11	DUPD1	0.463294		204482_at	0.5096	0.00665853	-3.2763	-2.1668	-2.77037	NT5E	0.146567
200925_at	1.06e-01	2.07e-02	2.59174	-3.68951	0.27848	COX6A1	1.21292		5988	1.31e-01	2.65e-02	0.4189	-2.21944	-0.929625	12.74	RFPL1	0.524995		8015835	0.1994	5.66e-03	-4.1	-1.87136	-1.11	DUSP3	0.463294		221946_at	0.5271	0.0115324	-2.97995	-2.6101	-2.76945	RPS6KA6	0.14666
217830_s_at	8.27e-02	1.26e-02	2.83848	-3.22644	0.278612	NSFL1C	1.21303		340348	9.07e-02	1.41e-02	0.3761	-2.45468	-0.92317	330.36	TSPAN33	0.527349		7904717	0.1237	1.10e-03	-5.64	-0.27647	-1.11	HFE2	0.463294		225296_at	0.5173	0.00833325	-3.15514	-2.3476	-2.76716	HGF	0.146893
201622_at	8.66e-02	1.40e-02	2.78701	-3.32411	0.27901	SND1	1.21336		65082	2.98e-03	6.58e-05	0.2312	-3.99082	-0.922627	142.98	VPS33A	0.527548		7923271	0.2202	7.72e-03	-3.84	-2.18065	-1.1	CACNA1S	0.466516		217786_at	0.5323	0.0165309	-2.78569	-2.9013	-2.76082	IL1B	0.14754
206976_s_at	3.25e-01	1.74e-01	1.42728	-5.5782	0.279469	HSPH1	1.21375		4232	2.85e-02	2.19e-03	0.3009	-3.0638	-0.921791	391.39	MEST	0.527853		8114920	0.2569	1.34e-02	-3.39	-2.73445	-1.1	DPYSL3	0.466516		204548_at	0.5323	0.0132827	-2.90376	-2.7243	-2.76046	WHSC1L1	0.147577
204550_x_at	1.98e-01	7.18e-02	1.93991	-4.82505	0.279476	GSTM1	1.21375		79075	1.81e-01	4.52e-02	0.4599	-2.00324	-0.921374	23.29	DSCC1	0.528006		7931479	0.2912	2.12e-02	-3.04	-3.19328	-1.1	INPP5A	0.466516		220973_s_at	0.4005	0.00135894	-4.14963	-0.9054	-2.75945	OXR1	0.147681
213798_s_at	8.85e-02	1.46e-02	2.76572	-3.36435	0.279641	CAP1	1.21389		1020	6.53e-03	2.15e-04	0.2487	-3.70016	-0.920107	68.62	CDK5	0.52847		8085867	0.2721	1.68e-02	-3.22	-2.95754	-1.1	NEK10	0.466516		1554966_a_at	0.354	0.00085448	-4.41273	-0.5464	-2.75112	UNKL	0.148535
201052_s_at	2.97e-01	1.48e-01	1.52674	-5.44457	0.279779	PSMF1	1.21401		105374338	7.79e-02	1.08e-02	0.3605	-2.54843	-0.918752	24.98	LOC105374338	0.528967		8030630	0.1334	1.28e-03	-5.49	-0.41602	-1.1	NR1H2	0.466516		216177_at	0.4457	0.00237531	-3.83862	-1.3437	-2.75075	OSBP	0.148573
205000_at	4.49e-01	2.90e-01	1.09879	-5.96898	0.280547	DDX3Y	1.21466		80310	2.57e-02	1.86e-03	0.2948	-3.11137	-0.917151	968.5	PDGFD	0.529554		7960464	0.2694	1.61e-02	-3.25	-2.91456	-1.1	VWF	0.466516		205195_at	0.5354	0.0175966	-2.75192	-2.9518	-2.75052	LOC105377371	0.148597
200747_s_at	8.97e-02	1.50e-02	2.75146	-3.39124	0.280721	NUMA1	1.2148		140578	1.21e-01	2.32e-02	0.4039	-2.26969	-0.916682	4269.02	CHODL	0.529726		8109161	0.1745	3.08e-03	-4.64	-1.2702	-1.09	ARHGEF37	0.469761		219394_at	0.5323	0.0124724	-2.93771	-2.6734	-2.74499	CNOT6L	0.149168
208788_at	1.10e-01	2.24e-02	2.55132	-3.76401	0.280782	ELOVL5	1.21485		100630923	4.47e-03	1.28e-04	0.2385	-3.83099	-0.913764	83.86	LOC100630923	0.530798		8016168	0.2749	1.76e-02	-3.19	-3.00378	-1.09	PLCD3	0.469761		211483_x_at	0.5323	0.0129564	-2.91718	-2.7042	-2.74327	WDR45	0.149346
201717_at	1.20e-02	3.47e-04	4.62441	0.26192	0.280877	MRPL49	1.21493		2967	1.15e-01	2.12e-02	0.3939	-2.30486	-0.90798	31.41	GTF2H3	0.532931		7948088	0.1806	3.61e-03	-4.49	-1.42651	-1.09	SLC25A33	0.469761		241073_at	0.5173	0.00806017	-3.17312	-2.3207	-2.74092	MIR3654///EEF1G	0.149589
221613_s_at	1.35e-01	3.47e-02	2.32619	-4.1704	0.280937	ZFAND6	1.21498		9478	1.45e-01	3.13e-02	0.4215	-2.15282	-0.907392	9.8	CABP1	0.533148		8032553	0.2284	9.01e-03	-3.71	-2.33522	-1.09	TLE2	0.469761		209740_s_at	0.4683	0.00348266	-3.62842	-1.6475	-2.73691	AQR	0.150006
201496_x_at	2.54e-01	1.14e-01	1.68146	-5.22404	0.281323	MYH11	1.21531		51124	1.94e-02	1.23e-03	0.2801	-3.23168	-0.905041	240.85	IER3IP1	0.534018		7941136	0.1897	4.67e-03	-4.27	-1.68014	-1.09	VPS51	0.469761		1555461_at	0.4677	0.0033677	-3.64678	-1.6207	-2.73121	SIRT7	0.150599
204657_s_at	2.70e-02	1.58e-03	3.86277	-1.22464	0.281567	SHB	1.21551		3736	3.81e-03	1.01e-04	0.2325	-3.88776	-0.903885	3067.25	KCNA1	0.534446		8110971	0.2246	8.25e-03	-3.78	-2.24768	-1.08	CMBL	0.473029		202556_s_at	0.5173	0.00873945	-3.12946	-2.386	-2.72809	LOC100133920	0.150925
201522_x_at	9.50e-02	1.68e-02	2.69751	-3.49264	0.281599	SNURF///SNRPN	1.21554		23526	6.77e-02	8.65e-03	0.3435	-2.62559	-0.901845	21.49	ARHGAP45	0.535202		7986132	0.2132	7.06e-03	-3.91	-2.0923	-1.08	MAN2A2	0.473029		228639_at	0.3919	0.0012617	-4.19143	-0.8476	-2.72808	GNB2	0.150927
201000_at	6.22e-02	7.37e-03	3.10553	-2.71284	0.28185	AARS	1.21575		10383	2.40e-02	1.71e-03	0.2872	-3.13685	-0.900892	1198.84	TUBB4B	0.535555		8150537	0.3378	3.61e-02	-2.65	-3.72281	-1.08	SLC20A2	0.473029		203354_s_at	0.5323	0.0150095	-2.83782	-2.8232	-2.72695	MUC20	0.151045
215548_s_at	2.00e-01	7.33e-02	1.92838	-4.8436	0.282407	SCFD1	1.21622		6258	9.68e-02	1.57e-02	0.3723	-2.41543	-0.899354	54.07	RXRG	0.536127		7993478	0.1987	5.51e-03	-4.12	-1.84439	-1.07	ABCC1	0.476319		210575_at	0.5173	0.00830875	-3.15673	-2.3452	-2.72415	ZNF317	0.151338
201823_s_at	2.81e-01	1.36e-01	1.57877	-5.37207	0.282909	RNF14	1.21665		100505576	8.93e-03	3.48e-04	0.2502	-3.57691	-0.89483	215.64	LINC00672	0.53781		8143887	0.1987	5.44e-03	-4.13	-1.83203	-1.07	ASB10	0.476319		203223_at	0.5271	0.0116024	-2.97669	-2.615	-2.71771	GON4L	0.152016
205354_at	3.72e-01	2.16e-01	1.29388	-5.74668	0.282951	GAMT	1.21668		80264	8.79e-02	1.34e-02	0.3614	-2.47418	-0.894217	41.94	ZNF430	0.538039		7902290	0.2035	6.10e-03	-4.04	-1.94569	-1.07	CTH	0.476319		236358_at	0.3424	0.0006764	-4.54711	-0.3676	-2.71457	THRAP3	0.152346
202076_at	8.55e-02	1.36e-02	2.80187	-3.29595	0.283275	BIRC2	1.21695		7846	1.06e-02	4.61e-04	0.2543	-3.50239	-0.890716	71953.4	TUBA1A	0.539346		7897441	0.2757	1.79e-02	-3.17	-3.02375	-1.07	H6PD	0.476319		201461_s_at	0.5323	0.0126833	-2.92867	-2.687	-2.71133	BRD7	0.152689
201591_s_at	9.31e-02	1.61e-02	2.71853	-3.45321	0.28341	NISCH	1.21707		9647	9.83e-02	1.62e-02	0.3703	-2.40466	-0.890513	14.51	PPM1F	0.539422		8161648	0.1829	3.86e-03	-4.43	-1.49134	-1.07	KLF9	0.476319		200041_s_at	0.2858	0.00040207	-4.8512	0.0252	-2.7109	MRM2	0.152734
221471_at	8.85e-02	1.46e-02	2.76593	-3.36394	0.283441	SERINC3	1.21709		101928377	1.13e-01	2.04e-02	0.3838	-2.31977	-0.890326	56.06	JDP2-AS1	0.539492		8062041	0.2267	8.53e-03	-3.76	-2.28093	-1.06	ACSS2	0.479632		201481_s_at	0.5733	0.0343961	-2.38705	-3.4923	-2.69922	LOC100130232	0.153977
214853_s_at	7.84e-02	1.14e-02	2.88999	-3.12823	0.28357	SHC1	1.2172		57835	1.10e-01	1.96e-02	0.3815	-2.33308	-0.889994	35.93	SLC4A5	0.539617		7927474	0.2227	8.05e-03	-3.8	-2.22332	-1.06	C10orf71	0.479632		1554132_a_at	0.5596	0.0252417	-2.55626	-3.2433	-2.69837	SRSF11	0.154067
201829_at	4.13e-02	3.30e-03	3.50086	-1.93858	0.283708	NET1	1.21732		29967	1.48e-02	7.65e-04	0.2637	-3.36533	-0.887446	429.2	LRP12	0.54057		7975926	0.1745	3.06e-03	-4.64	-1.26386	-1.06	CIPC	0.479632		225201_s_at	0.4507	0.0026851	-3.77105	-1.4408	-2.69772	LOC101930112///SPG7	0.154136
210105_s_at	8.25e-02	1.26e-02	2.84087	-3.2219	0.284057	FYN	1.21761		84135	7.70e-03	2.74e-04	0.2436	-3.63884	-0.886562	192.72	UTP15	0.540901		8157610	0.2422	1.09e-02	-3.56	-2.52641	-1.06	DAB2IP	0.479632		221878_at	0.4994	0.00595042	-3.33712	-2.0763	-2.69761	ZBTB7A	0.154149
218368_s_at	8.37e-02	1.31e-02	2.82221	-3.25736	0.284706	TNFRSF12A	1.21816		55180	6.21e-02	7.48e-03	0.3304	-2.67467	-0.88373	30.26	LINS1	0.541964		8111670	0.2246	8.26e-03	-3.78	-2.24819	-1.06	GDNF	0.479632		209447_at	0.5072	0.00635916	-3.30117	-2.1298	-2.69488	UBC	0.154441
203573_s_at	1.34e-01	3.42e-02	2.33429	-4.15606	0.28477	RABGGTA	1.21822		51734	8.84e-02	1.35e-02	0.3577	-2.46992	-0.883498	27	MSRB1	0.542052		7955887	0.1987	5.45e-03	-4.13	-1.83336	-1.06	HOXC5	0.479632		222848_at	0.4434	0.00204075	-3.92263	-1.224	-2.69301	SARDH	0.154641
201786_s_at	1.90e-01	6.60e-02	1.98614	-4.75009	0.285451	ADAR	1.21879		2555	1.76e-02	1.04e-03	0.2692	-3.28061	-0.883061	873.04	GABRA2	0.542216		8141768	0.1603	2.43e-03	-4.86	-1.0359	-1.06	RASA4B///RASA4CP///POLR2J4///RASA4	0.479632		218556_at	0.5323	0.0124878	-2.93704	-2.6744	-2.68637	DDX43	0.155354
200080_s_at	7.56e-02	1.06e-02	2.92633	-3.05869	0.285749	H3F3AP4///H3F3B///H3F3A	1.21904		10242	1.57e-01	3.55e-02	0.4195	-2.10261	-0.882144	49.45	KCNMB2	0.54256		8077503	0.251	1.22e-02	-3.47	-2.64039	-1.05	CAV3	0.482968		208573_s_at	0.1899	8.17e-05	-5.83377	1.1774	-2.68529	CNTFR-AS1	0.15547
214257_s_at	2.46e-01	1.07e-01	1.71772	-5.17027	0.285793	SEC22B	1.21908		440934	1.17e-01	2.17e-02	0.384	-2.29503	-0.8812	36.51	CT75	0.542916		8132305	0.1806	3.60e-03	-4.5	-1.42278	-1.05	EEPD1///EEPD1	0.482968		210982_s_at	0.5445	0.0197852	-2.68849	-3.0466	-2.68518	PPIB	0.155483
208880_s_at	7.30e-02	9.88e-03	2.9607	-2.99269	0.286039	PRPF6	1.21929		9545	1.31e-02	6.34e-04	0.2579	-3.41681	-0.881098	2710.69	RAB3D	0.542954		8164644	0.3439	3.91e-02	-2.59	-3.80133	-1.05	FAM78A	0.482968		230727_at	0.5173	0.00863295	-3.13608	-2.3761	-2.68489	CR1	0.155513
222047_s_at	2.39e-01	1.01e-01	1.7497	-5.12222	0.286042	SRRT	1.21929		4325	1.23e-02	5.74e-04	0.2554	-3.4435	-0.879596	361.24	MMP16	0.54352		8165575	0.1159	6.82e-04	-6.16	0.17569	-1.05	PNPLA7	0.482968		222609_s_at	0.4116	0.0016034	-4.05691	-1.0346	-2.68357	MIR6080///MIR4315-1///MIR4315-2///PLEKHM1P1///PLEKHM1	0.155656
213704_at	8.53e-02	1.35e-02	2.80454	-3.29089	0.286064	SNORD45C///SNORD45A///SNORD45B///RABGGTB	1.21931		5026	7.85e-02	1.10e-02	0.3455	-2.54263	-0.878552	33.25	P2RX5	0.543913		7976698	0.3062	2.53e-02	-2.91	-3.36717	-1.04	EML1	0.486327		1562031_at	0.5323	0.0128702	-2.92077	-2.6988	-2.68211	HBA2///HBA1	0.155813
202016_at	2.47e-01	1.08e-01	1.71289	-5.17747	0.286218	MEST	1.21944		4072	1.39e-01	2.93e-02	0.4027	-2.17928	-0.87759	65.61	EPCAM	0.544276		8178086	0.1385	1.51e-03	-5.32	-0.57888	-1.04	HSPA1B///HSPA1A	0.486327		222130_s_at	0.2858	0.000407	-4.84399	0.0161	-2.68185	AMBRA1	0.155841
202495_at	8.15e-02	1.23e-02	2.8512	-3.20223	0.286409	TBCC	1.2196		53844	3.72e-02	3.30e-03	0.2984	-2.93847	-0.876736	5545.56	COPG2IT1	0.544598		8179324	0.1385	1.51e-03	-5.32	-0.57888	-1.04	HSPA1B///HSPA1A	0.486327		212187_x_at	0.4846	0.00506113	-3.42486	-1.9463	-2.68154	KCNT1	0.155875
204865_at	2.79e-01	1.33e-01	1.58911	-5.35745	0.286888	CA3	1.22001		80746	4.42e-02	4.33e-03	0.307	-2.85272	-0.875775	44.68	TSEN2	0.544961		8103695	0.1339	1.32e-03	-5.45	-0.44898	-1.04	MFAP3L	0.486327		230832_at	0.5173	0.00749996	-3.212	-2.2626	-2.681	RBM10	0.155933
209674_at	8.33e-03	1.89e-04	4.93762	0.85879	0.287086	CRY1	1.22017		114987	2.66e-02	1.95e-03	0.2826	-3.09706	-0.875188	58.16	WDR31	0.545183		8160297	0.3327	3.39e-02	-2.7	-3.66	-1.04	PLIN2	0.486327		221903_s_at	0.4735	0.00442507	-3.49783	-1.8387	-2.68023	SRSF5	0.156016
207974_s_at	1.24e-01	2.87e-02	2.42453	-3.99478	0.287225	SKP1	1.22029		117178	3.13e-02	2.52e-03	0.289	-3.02131	-0.873138	872.67	SSX2IP	0.545958		8158147	0.2761	1.82e-02	-3.16	-3.0369	-1.04	SLC25A25	0.486327		227730_at	0.449	0.0025541	-3.79859	-1.4012	-2.67797	OTOGL	0.156261
207563_s_at	2.10e-01	7.97e-02	1.88262	-4.91653	0.287483	OGT	1.22051		5001	4.47e-02	4.40e-03	0.3059	-2.84823	-0.871238	99.8	ORC5	0.546678		7979615	0.1456	1.80e-03	-5.15	-0.74487	-1.04	SPTB	0.486327		231085_s_at	0.4683	0.00355211	-3.61763	-1.6632	-2.67664	GALR2	0.156406
219281_at	5.75e-02	5.99e-03	3.20741	-2.51448	0.287672	MSRA	1.22067		83875	5.14e-02	5.53e-03	0.3133	-2.77423	-0.869192	122.31	BCO2	0.547453		8013159	0.25	1.21e-02	-3.47	-2.63204	-1.04	TOM1L2	0.486327		212206_s_at	0.3031	0.00044911	-4.78591	-0.0577	-2.67548	SDF4	0.156531
216032_s_at	3.42e-02	2.35e-03	3.66717	-1.61057	0.288259	ERGIC3	1.22117		7280	7.45e-02	1.01e-02	0.3373	-2.57332	-0.867936	13308.7	TUBB2A	0.54793		7958466	0.2941	2.18e-02	-3.02	-3.22123	-1.03	ACACB	0.48971		1559681_a_at	0.567	0.0307611	-2.44832	-3.4026	-2.67481	NLN	0.156604
201586_s_at	2.26e-01	9.12e-02	1.80751	-5.03393	0.288887	SFPQ	1.2217		10381	3.74e-02	3.32e-03	0.2955	-2.93598	-0.867558	615.4	TUBB3	0.548074		8068422	0.1965	5.24e-03	-4.16	-1.79554	-1.03	DOPEY2	0.48971		222775_s_at	0.4683	0.00383609	-3.57563	-1.7246	-2.67379	ROMO1	0.156714
202251_at	5.40e-02	5.23e-03	3.27391	-2.38448	0.289587	PRPF3	1.22229		114609	1.85e-01	4.69e-02	0.4362	-1.98725	-0.866825	15.1	TIRAP	0.548352		8027480	0.1334	1.29e-03	-5.48	-0.42247	-1.03	RGS9BP	0.48971		1556186_s_at	0.5752	0.0362153	-2.3587	-3.5337	-2.6672	SCD5	0.157432
217969_at	1.46e-01	3.98e-02	2.25514	-4.29525	0.289629	VPS51	1.22233		57718	1.68e-02	9.63e-04	0.2624	-3.30117	-0.866358	408.03	PPP4R4	0.54853		8165319	0.1807	3.65e-03	-4.48	-1.4364	-1.02	FBXW5	0.493116		221449_s_at	0.5685	0.0312804	-2.43915	-3.416	-2.66623	LOC441242	0.157537
202653_s_at	1.77e-01	5.70e-02	2.06478	-4.62028	0.28964	MARCH7	1.22234		6416	1.76e-02	1.04e-03	0.2641	-3.27838	-0.86578	1555.27	MAP2K4	0.54875		8013191	0.1987	5.48e-03	-4.13	-1.84002	-1.02	FLII	0.493116		221776_s_at	0.5323	0.0126959	-2.92813	-2.6878	-2.66346	CDC20B	0.157841
200709_at	4.24e-02	3.44e-03	3.48081	-1.97807	0.289778	LOC101929368///FKBP1A	1.22245		7277	3.56e-02	3.08e-03	0.2914	-2.9599	-0.862487	4918.02	TUBA4A	0.550003		8077958	0.2537	1.27e-02	-3.43	-2.68213	-1.02	HDAC11	0.493116		212567_s_at	0.525	0.0109575	-3.00751	-2.5687	-2.66074	TIMELESS	0.158139
208612_at	1.50e-01	4.19e-02	2.22777	-4.34285	0.290132	PDIA3	1.22275		116534	3.02e-02	2.40e-03	0.2839	-3.03628	-0.862101	67.39	MRGPRE	0.550151		8059470	0.3002	2.37e-02	-2.96	-3.30342	-1.02	IRS1	0.493116		209324_s_at	0.5641	0.0291267	-2.47818	-3.3586	-2.66073	TFDP3	0.158139
200087_s_at	1.57e-01	4.59e-02	2.18069	-4.42409	0.290282	TMED2	1.22288		8975	3.98e-02	3.62e-03	0.2962	-2.90982	-0.861923	171.96	USP13	0.550219		7943160	0.1339	1.37e-03	-5.42	-0.48525	-1.02	SCARNA9	0.493116		223415_at	0.2858	0.00038184	-4.88179	0.0638	-2.65955	ATP4A	0.158269
206095_s_at	1.86e-01	6.32e-02	2.0091	-4.71247	0.290489	SRSF10	1.22305		107986215	1.55e-01	3.46e-02	0.4063	-2.11285	-0.858417	11.82	LOC107986215	0.551558		7931031	0.1187	9.19e-04	-5.83	-0.10347	-1.02	TACC2	0.493116		200964_at	0.4434	0.0021374	-3.89698	-1.2604	-2.65794	ROPN1L	0.158445
200982_s_at	2.90e-01	1.43e-01	1.54852	-5.41442	0.29079	ANXA6	1.22331		84102	9.69e-03	3.93e-04	0.2417	-3.54478	-0.856835	345.38	SLC41A2	0.552162		8079772	0.1524	2.02e-03	-5.04	-0.85557	-1.01	APEH	0.496546		229063_s_at	0.4213	0.00165769	-4.03831	-1.0607	-2.65131	LINC01555	0.159175
201138_s_at	5.18e-02	4.73e-03	3.32345	-2.2874	0.291409	SSB	1.22384		339855	6.82e-02	8.72e-03	0.3266	-2.62269	-0.856538	26.25	KY	0.552276		8132118	0.1923	4.86e-03	-4.23	-1.71933	-1.01	AQP1///AQP1	0.496546		212236_x_at	0.4321	0.00181277	-3.98845	-1.1308	-2.65078	SELM	0.159234
203091_at	7.74e-02	1.12e-02	2.89943	-3.11019	0.291992	FUBP1	1.22433		645784	3.72e-02	3.30e-03	0.2911	-2.9382	-0.855435	46.72	ANKRD36BP2	0.552699		7961891	0.3128	2.73e-02	-2.86	-3.44336	-1.01	BHLHE41	0.496546		213286_at	0.4109	0.00158588	-4.06305	-1.026	-2.64383	EXOSC1	0.160003
221564_at	7.23e-02	9.69e-03	2.97009	-2.97464	0.292228	PRMT2	1.22453		11007	1.10e-01	1.95e-02	0.3639	-2.33645	-0.850317	23.03	CCDC85B	0.554663		7931683	0.3088	2.59e-02	-2.89	-3.39139	-1.01	DIP2C	0.496546		223572_at	0.5323	0.0150707	-2.83563	-2.8265	-2.64261	C12orf57	0.160138
201584_s_at	1.32e-02	4.16e-04	4.53116	0.08226	0.292616	DDX39A	1.22486		8576	4.07e-02	3.78e-03	0.2931	-2.89563	-0.848719	1673.81	STK16	0.555277		8062971	0.1182	7.49e-04	-6.06	0.08907	-1.01	SYS1-DBNDD2///DBNDD2	0.496546		214728_x_at	0.5323	0.0129236	-2.91854	-2.7022	-2.64133	PARD3	0.160281
201268_at	3.24e-01	1.73e-01	1.43169	-5.57242	0.292973	NME1-NME2///NME2	1.22516		199990	1.24e-01	2.41e-02	0.3757	-2.25521	-0.847352	19.78	FAAP20	0.555804		8066590	0.1339	1.38e-03	-5.41	-0.48785	-1.01	TNNC2	0.496546		238149_at	0.5323	0.0144826	-2.85711	-2.7943	-2.64127	CA8	0.160287
203528_at	1.11e-01	2.27e-02	2.54426	-3.77698	0.293265	SEMA4D	1.22541		64757	1.46e-01	3.16e-02	0.3932	-2.14974	-0.84533	37.07	MTARC1	0.556583		8087100	0.2498	1.21e-02	-3.48	-2.62996	-1.01	UQCRC1	0.496546		231257_at	0.5271	0.0115716	-2.97812	-2.6128	-2.64043	MRPS12	0.16038
218626_at	9.66e-02	1.72e-02	2.68432	-3.51733	0.293759	EIF4ENIF1	1.22583		151473	1.23e-01	2.37e-02	0.3727	-2.26221	-0.843104	149.2	SLC16A14	0.557443		7967212	0.1455	1.76e-03	-5.17	-0.72114	-1	HPD	0.5		201490_s_at	0.5173	0.00813478	-3.16814	-2.3282	-2.6389	ACO2	0.160551
206989_s_at	1.92e-01	6.78e-02	1.97149	-4.77395	0.294413	SCAF11	1.22639		101928595	9.14e-02	1.44e-02	0.3442	-2.44796	-0.842528	30.76	YPEL3-DT	0.557666		7975076	0.3353	3.51e-02	-2.67	-3.69344	-1	HSPA2	0.5		1553391_at	0.5323	0.0126397	-2.93052	-2.6842	-2.63346	SNORD24///SNORD36A///SNORD36B///RPL7A	0.161158
210719_s_at	5.60e-02	5.64e-03	3.23759	-2.45552	0.294467	HMG20B	1.22643		91683	6.32e-02	7.78e-03	0.3166	-2.66139	-0.842527	31.52	SYT12	0.557666		7918606	0.3508	4.20e-02	-2.54	-3.87134	-1	PPM1J	0.5		206546_at	0.5752	0.0370964	-2.34546	-3.553	-2.63213	LOC101927668	0.161306
202544_at	6.13e-02	7.09e-03	3.12452	-2.67594	0.294657	GMFB	1.22659		545	3.51e-02	3.01e-03	0.2834	-2.96711	-0.840832	1103.58	ATR	0.558322		7949124	0.2408	1.07e-02	-3.58	-2.50434	-1	PYGM	0.5		213346_at	0.4061	0.00150043	-4.09405	-0.9827	-2.63185	L2HGDH	0.161337
207541_s_at	5.98e-02	6.62e-03	3.15802	-2.61077	0.294901	EXOSC10	1.2268		5423	9.06e-02	1.41e-02	0.3421	-2.45526	-0.839976	49.49	POLB	0.558653		8118314	0.1385	1.51e-03	-5.32	-0.57818	-0.999	HSPA1B///HSPA1A	0.500347		234942_s_at	0.5631	0.0289365	-2.48176	-3.3534	-2.62333	GMPR	0.162293
202814_s_at	1.57e-01	4.62e-02	2.17693	-4.43054	0.295153	HEXIM1	1.22701		5165	6.13e-03	1.98e-04	0.2254	-3.72201	-0.839054	2559.47	PDK3	0.55901		8153175	0.2721	1.67e-02	-3.22	-2.95455	-0.999	TRAPPC9	0.500347		228339_at	0.5403	0.0182061	-2.73351	-2.9794	-2.62165	ATP2A3	0.162482
200015_s_at	1.55e-01	4.47e-02	2.19386	-4.40145	0.295546	SEPT2	1.22735		344838	1.62e-01	3.74e-02	0.402	-2.08176	-0.836919	87.3	PAQR9	0.559838		8009796	0.2507	1.22e-02	-3.47	-2.63753	-0.997	TMEM94	0.501041		202472_at	0.5439	0.019481	-2.69688	-3.0341	-2.61688	TSNAX-DISC1///DISC1	0.163019
222138_s_at	8.00e-02	1.18e-02	2.8725	-3.16164	0.296475	WDR13	1.22814		118427	8.79e-02	1.34e-02	0.3379	-2.47359	-0.835886	112.89	OLFM3	0.560239		8020847	0.3341	3.45e-02	-2.68	-3.67671	-0.994	DTNA	0.502084		219396_s_at	0.3424	0.00070259	-4.52519	-0.3966	-2.61659	VARS	0.163053
203305_at	2.47e-01	1.07e-01	1.71636	-5.1723	0.296491	F13A1	1.22815		64208	8.92e-02	1.38e-02	0.3391	-2.46369	-0.835454	250.27	POPDC3	0.560407		8026122	0.2045	6.21e-03	-4.02	-1.96334	-0.989	RAD23A	0.503827		203683_s_at	0.5173	0.00860098	-3.13808	-2.3731	-2.61248	OR2H2	0.163518
214198_s_at	6.00e-02	6.71e-03	3.15146	-2.62355	0.296574	DGCR2	1.22822		51194	1.68e-02	9.53e-04	0.2528	-3.30399	-0.83524	136.62	IPO11	0.56049		8028407	0.1886	4.56e-03	-4.29	-1.65611	-0.984	RYR1	0.505576		217120_s_at	0.4973	0.00574682	-3.35597	-2.0483	-2.60919	SLC27A4	0.163891
209213_at	1.43e-01	3.84e-02	2.27379	-4.26265	0.296749	CBR1	1.22837		5536	2.09e-02	1.39e-03	0.2611	-3.19726	-0.834863	89.48	PPP5C	0.560636		8013243	0.1649	2.58e-03	-4.8	-1.09418	-0.983	SHMT1	0.505927		1558682_at	0.597	0.0493393	-2.18723	-3.7807	-2.60874	PWWP2B	0.163942
207186_s_at	1.60e-01	4.80e-02	2.15688	-4.46483	0.296804	BPTF	1.22842		5550	3.46e-02	2.91e-03	0.2797	-2.97704	-0.832678	122.88	PREP	0.561486		8133477	0.1829	3.83e-03	-4.44	-1.48505	-0.981	GTF2IRD1	0.506628		204248_at	0.5323	0.0137773	-2.88404	-2.7539	-2.60512	CHRNE	0.164354
200899_s_at	1.56e-01	4.55e-02	2.18455	-4.41746	0.29695	MGEA5	1.22854		116328	1.06e-01	1.83e-02	0.3525	-2.35893	-0.831599	345.36	C8orf34	0.561906		8003298	0.2446	1.11e-02	-3.54	-2.548	-0.98	SLC7A5	0.50698		1554217_a_at	0.5517	0.021553	-2.6421	-3.1158	-2.60251	RMND5B	0.164652
202760_s_at	2.73e-01	1.29e-01	1.60816	-5.33036	0.296966	PALM2-AKAP2///AKAP2	1.22856		11021	4.34e-02	4.21e-03	0.2905	-2.8621	-0.831563	117.49	RAB35	0.56192		7990555	0.3236	3.03e-02	-2.78	-3.54952	-0.979	NRG4	0.507331		211728_s_at	0.5323	0.0149727	-2.83915	-2.8212	-2.59939	CHRM4	0.165008
203611_at	5.86e-02	6.34e-03	3.18	-2.56796	0.29725	TERF2	1.2288		127703	3.22e-03	7.47e-05	0.2093	-3.96078	-0.828936	581.26	C1orf216	0.562944		7947917	0.1187	8.52e-04	-5.91	-0.03236	-0.978	KBTBD4	0.507683		208190_s_at	0.4683	0.0037769	-3.58412	-1.7122	-2.59721	MAPK14	0.165258
208697_s_at	8.13e-02	1.22e-02	2.85687	-3.19145	0.297385	EIF3E	1.22891		1129	1.55e-02	8.45e-04	0.2482	-3.33747	-0.828228	760.05	CHRM2	0.56322		8086419	0.2329	9.69e-03	-3.65	-2.40833	-0.977	HHATL	0.508035		201189_s_at	0.5298	0.0120462	-2.95645	-2.6453	-2.59711	TNIP3	0.165269
210479_s_at	1.53e-01	4.35e-02	2.20866	-4.37594	0.297652	RORA	1.22914		23072	1.16e-02	5.25e-04	0.2385	-3.46759	-0.826926	608.69	HECW1	0.563729		7949033	0.1881	4.36e-03	-4.32	-1.61329	-0.972	MACROD1	0.509799		230600_at	0.5596	0.0270573	-2.51842	-3.2993	-2.59365	GHET1	0.165666
218232_at	5.73e-02	5.92e-03	3.21356	-2.50248	0.297886	C1QA	1.22934		23230	4.56e-03	1.31e-04	0.2162	-3.82441	-0.826832	1333.75	VPS13A	0.563766		8075009	0.2189	7.61e-03	-3.85	-2.16664	-0.968	GUCD1	0.511214		203128_at	0.4554	0.0029275	-3.72355	-1.5093	-2.59299	PCCB	0.165742
203600_s_at	6.13e-02	7.17e-03	3.11935	-2.686	0.298132	FAM193A	1.22955		51686	1.89e-01	4.87e-02	0.4195	-1.97089	-0.826828	14.89	OAZ3	0.563767		8015590	0.1548	2.17e-03	-4.96	-0.92747	-0.967	STAT5B	0.511569		223188_at	0.4735	0.00459905	-3.47686	-1.8696	-2.59045	FAM155A-IT1	0.166033
221251_x_at	2.82e-02	1.72e-03	3.82228	-1.3045	0.298591	INO80B-WBP1///INO80B	1.22994		84134	1.22e-02	5.69e-04	0.2396	-3.44604	-0.825647	122.57	TOMM40L	0.564229		8111512	0.2066	6.56e-03	-3.97	-2.01834	-0.965	UGT3A1	0.512278		218742_at	0.3061	0.00046669	-4.76334	-0.0866	-2.58923	FZD7	0.166174
217803_at	2.13e-01	8.20e-02	1.86682	-4.94147	0.299294	GOLPH3	1.23054		84501	1.07e-01	1.86e-02	0.3509	-2.35262	-0.82548	36.41	SPIRE2	0.564294		7964577	0.1524	2.03e-03	-5.03	-0.86435	-0.964	PP12719	0.512634		1556062_at	0.5554	0.0227254	-2.61336	-3.1585	-2.58847	EBF2	0.166261
219140_s_at	1.64e-01	4.98e-02	2.1372	-4.49835	0.299637	RBP4	1.23083		101180901	4.96e-02	5.24e-03	0.2948	-2.79164	-0.82292	38.07	IPO11-LRRC70	0.565297		7900857	0.1236	1.08e-03	-5.66	-0.259	-0.964	ST3GAL3	0.512634		208756_at	0.5357	0.0177989	-2.74574	-2.9611	-2.5861	DRAM2	0.166535
218387_s_at	2.16e-02	1.05e-03	4.06804	-0.82056	0.299877	PGLS	1.23104		24139	3.85e-02	3.47e-03	0.2814	-2.92229	-0.822279	645.64	EML2	0.565548		8006896	0.3327	3.39e-02	-2.7	-3.66055	-0.962	TCAP	0.513345		228385_at	0.5298	0.0120102	-2.95806	-2.6429	-2.58593	GNPTAB	0.166555
41160_at	2.69e-02	1.57e-03	3.86741	-1.2155	0.301516	MBD3	1.23244		64420	1.50e-02	7.94e-04	0.245	-3.35504	-0.822106	247.84	SUSD1	0.565616		8036763	0.2671	1.53e-02	-3.29	-2.86438	-0.96	DYRK1B	0.514057		204083_s_at	0.5742	0.0348246	-2.38025	-3.5023	-2.58002	CSNK1D	0.167238
217815_at	6.13e-02	7.08e-03	3.12541	-2.67422	0.301704	SUPT16H	1.2326		80817	5.28e-02	5.78e-03	0.2972	-2.75974	-0.820268	74.09	CEP44	0.566337		7959282	0.2173	7.43e-03	-3.87	-2.14258	-0.96	RNF34	0.514057		223219_s_at	0.4434	0.00218973	-3.88359	-1.2795	-2.57749	KIF2C	0.167532
212377_s_at	1.63e-02	6.06e-04	4.34155	-0.28547	0.301769	NOTCH2	1.23265		196394	8.19e-02	1.18e-02	0.3256	-2.51834	-0.820052	227.89	AMN1	0.566421		7975602	0.3019	2.42e-02	-2.95	-3.32308	-0.958	ACOT2	0.51477		1562295_at	0.5903	0.0457751	-2.22904	-3.721	-2.57705	FAM118A	0.167583
218555_at	1.97e-02	8.60e-04	4.16589	-0.62861	0.302066	ANAPC2	1.23291		283518	1.74e-01	4.20e-02	0.4031	-2.03351	-0.819733	32.66	KCNRG	0.566547		7955873	0.1693	2.77e-03	-4.74	-1.16388	-0.958	HOXC6///HOXC4	0.51477		223821_s_at	0.5173	0.00777182	-3.19278	-2.2913	-2.57502	EDEM2	0.167819
200768_s_at	1.42e-01	3.77e-02	2.28308	-4.24636	0.302072	MAT2A	1.23291		100049716	7.49e-02	1.02e-02	0.3187	-2.57047	-0.819196	46.29	NINJ2-AS1	0.566758		7999093	0.3574	4.46e-02	-2.5	-3.93056	-0.957	SRL	0.515127		206107_at	0.5323	0.0152321	-2.82988	-2.8351	-2.57453	MAGEB6	0.167877
204438_at	1.32e-01	3.26e-02	2.35869	-4.11271	0.302288	MRC1	1.2331		90120	1.30e-01	2.61e-02	0.3661	-2.2253	-0.814624	17.6	TMEM250	0.568557		8148728	0.2425	1.09e-02	-3.56	-2.52972	-0.956	CYC1	0.515484		223176_at	0.5596	0.0278152	-2.50334	-3.3215	-2.57406	TNFRSF25	0.167931
209046_s_at	2.07e-01	7.81e-02	1.89345	-4.89936	0.302826	GABARAPL2	1.23356		54734	1.51e-01	3.34e-02	0.3826	-2.12686	-0.813792	84.51	RAB39A	0.568885		7950906	0.2408	1.07e-02	-3.57	-2.50796	-0.955	CTSC	0.515842		233655_s_at	0.5184	0.00888336	-3.12065	-2.3992	-2.57086	BRD8	0.168303
217975_at	1.47e-01	4.03e-02	2.24823	-4.30729	0.302831	TCEAL9	1.23356		23457	4.96e-02	5.24e-03	0.2914	-2.79202	-0.813587	42.65	ABCB9	0.568965		7999079	0.3611	4.62e-02	-2.47	-3.9654	-0.953	ADCY9	0.516557		230142_s_at	0.5641	0.0295339	-2.47059	-3.3698	-2.57055	ATP5J2	0.16834
204682_at	7.47e-02	1.04e-02	2.93751	-3.03724	0.303077	LTBP2	1.23377		101927070	1.80e-01	4.45e-02	0.404	-2.00934	-0.811781	43.44	LINC02611	0.569678		8141803	0.1805	3.58e-03	-4.5	-1.41672	-0.948	LOC102724229///RASA4B///RASA4CP///POLR2J4///RASA4	0.518351		217129_at	0.5173	0.00825342	-3.16033	-2.3398	-2.5682	C12orf80	0.168614
204203_at	2.01e-01	7.39e-02	1.92429	-4.85015	0.303079	CEBPG	1.23377		1047	7.64e-02	1.05e-02	0.317	-2.55961	-0.811379	634.09	CLGN	0.569837		8039680	0.1187	8.59e-04	-5.91	-0.03932	-0.948	ZNF671	0.518351		221103_s_at	0.5685	0.031631	-2.43304	-3.425	-2.56726	LOC101927668///MACC1	0.168724
218518_at	5.78e-02	6.14e-03	3.19514	-2.53842	0.303216	FAM13B	1.23389		55703	4.79e-02	4.97e-03	0.2882	-2.80908	-0.809458	515.39	POLR3B	0.570596		8179322	0.167	2.65e-03	-4.78	-1.12112	-0.943	HSPA1B///HSPA1A	0.52015		222304_x_at	0.4481	0.00251782	-3.80648	-1.3898	-2.5666	ABLIM2	0.168801
204670_x_at	2.88e-02	1.79e-03	3.80129	-1.3459	0.30324	LOC100996809///HLA-DRB4///HLA-DRB1	1.23391		9468	9.46e-02	1.52e-02	0.3329	-2.42811	-0.808386	208.35	PCYT1B	0.57102		8145889	0.1694	2.79e-03	-4.73	-1.17164	-0.942	EIF4EBP1	0.520511		211474_s_at	0.5173	0.00794127	-3.18114	-2.3087	-2.56532	CETN1	0.168952
201603_at	6.17e-02	7.25e-03	3.11382	-2.69673	0.303638	PPP1R12A	1.23425		57482	8.45e-03	3.19e-04	0.2227	-3.59968	-0.801537	322.16	CRACD	0.573738		8025058	0.1437	1.71e-03	-5.2	-0.69543	-0.941	TRIP10	0.520872		226051_at	0.4321	0.00181784	-3.98689	-1.133	-2.56256	ADAM30	0.169274
218239_s_at	1.65e-01	5.07e-02	2.12806	-4.51386	0.30382	GTPBP4	1.23441		23428	3.35e-03	7.97e-05	0.2019	-3.94543	-0.796416	146.19	SLC7A8	0.575778		8008664	0.265	1.47e-02	-3.32	-2.82346	-0.938	AKAP1	0.521956		209171_at	0.4471	0.00244867	-3.82184	-1.3678	-2.56059	ZKSCAN2	0.169506
215111_s_at	2.64e-01	1.21e-01	1.64388	-5.27895	0.304059	TSC22D1	1.23461		100134934	1.87e-01	4.77e-02	0.4011	-1.98016	-0.79416	10.78	TEN1	0.576679		8027354	0.1745	3.11e-03	-4.63	-1.27847	-0.938	RPSAP58	0.521956		216558_x_at	0.4507	0.00267441	-3.77325	-1.4376	-2.55851	LOC100506571	0.169751
201832_s_at	3.17e-01	1.66e-01	1.45702	-5.53894	0.304468	USO1	1.23496		79879	1.71e-01	4.10e-02	0.3885	-2.04385	-0.793977	79.7	CCDC134	0.576752		7981976	0.273	1.71e-02	-3.21	-2.97434	-0.937	SNORD116-14	0.522318		229582_at	0.5128	0.00691771	-3.25566	-2.1975	-2.55359	CALM3///CALM2///CALM1	0.17033
218343_s_at	1.97e-01	7.12e-02	1.94483	-4.81713	0.304805	GTF3C3	1.23525		6323	4.82e-02	5.03e-03	0.283	-2.8051	-0.793913	2442.49	SCN1A	0.576778		7974425	0.2537	1.27e-02	-3.44	-2.67925	-0.936	SAMD4A	0.52268		209417_s_at	0.4735	0.00441227	-3.4994	-1.8364	-2.55316	SLFNL1	0.170382
221972_s_at	1.18e-01	2.57e-02	2.48076	-3.893	0.305875	SDF4	1.23617		54551	1.20e-01	2.29e-02	0.3481	-2.27577	-0.792108	38.01	MAGEL2	0.5775		7994804	0.1339	1.32e-03	-5.46	-0.44753	-0.934	MYLPF	0.523405		210767_at	0.5195	0.00998777	-3.05747	-2.4938	-2.5515	PIGC	0.170577
218679_s_at	1.13e-01	2.34e-02	2.52941	-3.80421	0.305926	VPS28	1.23621		10002	1.82e-01	4.54e-02	0.3953	-2.0005	-0.790728	33.92	NR2E3	0.578052		8030539	0.1813	3.69e-03	-4.47	-1.44806	-0.933	TBC1D17	0.523768		203325_s_at	0.597	0.0496261	-2.18399	-3.7853	-2.54592	PIN1P1	0.171238
200820_at	1.62e-01	4.88e-02	2.14768	-4.48052	0.306104	PSMD8	1.23636		7164	4.27e-02	4.08e-03	0.2752	-2.87183	-0.790436	510.93	TPD52L1	0.578169		8008321	0.2798	1.90e-02	-3.13	-3.08083	-0.932	ACSF2	0.524131		1553746_a_at	0.4507	0.00259686	-3.78945	-1.4143	-2.54117	PAFAH1B3	0.171804
207275_s_at	4.93e-01	3.37e-01	0.992751	-6.07695	0.30626	ACSL1	1.2365		57118	3.11e-03	7.17e-05	0.1991	-3.97072	-0.790435	638.24	CAMK1D	0.57817		7977340	0.2582	1.36e-02	-3.39	-2.74483	-0.93	BTBD6	0.524858		222826_at	0.5323	0.0125288	-2.93527	-2.6771	-2.53601	CD81	0.172419
201648_at	1.72e-01	5.42e-02	2.09211	-4.57453	0.306481	JAK1	1.23669		55764	7.35e-02	9.91e-03	0.3052	-2.57894	-0.787153	81.06	IFT122	0.579487		8161919	0.1736	2.98e-03	-4.67	-1.23861	-0.928	TLE1	0.525586		226913_s_at	0.5596	0.0256671	-2.54716	-3.2568	-2.53333	RHOBTB3	0.17274
211185_s_at	1.27e-01	3.01e-02	2.39945	-4.03986	0.306822	SF3B1	1.23698		93587	6.09e-02	7.26e-03	0.2928	-2.68459	-0.786021	42.64	TRMT10A	0.579941		8023646	0.1023	3.40e-04	-6.97	0.81025	-0.926	BCL2	0.526316		206723_s_at	0.4213	0.00166459	-4.03599	-1.0639	-2.53039	WIPI1	0.173092
209682_at	9.65e-03	2.48e-04	4.79628	0.59077	0.306892	CBLB	1.23704		203859	4.81e-02	5.01e-03	0.2797	-2.80617	-0.784895	1229.69	ANO5	0.580394		8041447	0.2427	1.10e-02	-3.55	-2.5323	-0.925	CRIM1	0.526681		218569_s_at	0.4683	0.00365414	-3.60216	-1.6858	-2.5287	DUSP12	0.173295
201672_s_at	1.77e-01	5.73e-02	2.06198	-4.62494	0.30702	USP14	1.23715		51015	8.78e-02	1.33e-02	0.3169	-2.47605	-0.784611	462.55	ISOC1	0.580508		7897378	0.119	9.58e-04	-5.79	-0.14205	-0.923	PER3	0.527411		212065_s_at	0.5868	0.0436663	-2.25526	-3.6834	-2.52619	RUFY2	0.173596
200717_x_at	2.88e-02	1.79e-03	3.80196	-1.34459	0.307287	RPL7	1.23738		9690	3.26e-03	7.59e-05	0.1981	-3.95695	-0.783986	536.02	UBE3C	0.58076		7968004	0.1841	4.07e-03	-4.39	-1.54402	-0.923	SGCG	0.527411		229672_at	0.4735	0.00440814	-3.49991	-1.8357	-2.52497	IFI35	0.173743
202017_at	2.98e-01	1.49e-01	1.52376	-5.44867	0.307487	EPHX1	1.23755		7752	1.27e-01	2.52e-02	0.3491	-2.23894	-0.781557	36.11	ZNF200	0.581738		7933821	0.2114	6.92e-03	-3.93	-2.07106	-0.922	RHOBTB1	0.527777		236383_at	0.4434	0.00208966	-3.9095	-1.2426	-2.52273	PRKAB1	0.174014
210621_s_at	3.89e-02	2.97e-03	3.5521	-1.83758	0.308068	RASA1	1.23805		11040	7.42e-02	1.00e-02	0.3033	-2.57522	-0.781135	92.08	PIM2	0.581909		7896759	0.1669	2.62e-03	-4.79	-1.11034	-0.921	LINC01128	0.528143		1555988_a_at	0.5351	0.0171692	-2.76522	-2.932	-2.52044	KMT2C	0.174289
212187_x_at	8.29e-02	1.27e-02	2.83616	-3.23086	0.308203	PTGDS	1.23816		10740	1.94e-02	1.24e-03	0.2415	-3.22947	-0.780066	96.46	RFPL1S	0.58234		8038069	0.2799	1.90e-02	-3.13	-3.08374	-0.921	TMEM143	0.528143		211677_x_at	0.4559	0.00301039	-3.70823	-1.5315	-2.51695	APBB1	0.174712
213587_s_at	8.55e-02	1.36e-02	2.80108	-3.29746	0.308582	ATP6V0E2	1.23849		160	8.79e-02	1.34e-02	0.3148	-2.47368	-0.778825	43.95	AP2A1	0.582841		8060257	0.1635	2.54e-03	-4.82	-1.07876	-0.92	STK25	0.528509		209565_at	0.5445	0.0200912	-2.68018	-3.059	-2.51664	KATNAL2	0.174749
201059_at	1.43e-01	3.82e-02	2.2767	-4.25756	0.309086	CTTN	1.23892		9229	1.03e-02	4.36e-04	0.221	-3.51747	-0.777506	315.34	DLGAP1	0.583374		7955589	0.343	3.87e-02	-2.6	-3.79027	-0.919	NR4A1	0.528875		223104_at	0.5719	0.0335644	-2.4005	-3.4727	-2.5101	WDR13	0.175544
201063_at	1.47e-01	4.03e-02	2.24919	-4.30562	0.309922	RCN1	1.23964		57182	2.90e-02	2.24e-03	0.2543	-3.05636	-0.777298	2372.2	ANKRD50	0.583458		8049752	0.0897	1.52e-04	-8.02	1.51136	-0.919	SNED1	0.528875		221185_s_at	0.5323	0.0163694	-2.79099	-2.8934	-2.50913	HELLS	0.175661
201278_at	5.30e-02	5.02e-03	3.29489	-2.34339	0.310471	LOC101926921///DAB2	1.24011		57697	3.49e-02	2.96e-03	0.2606	-2.97187	-0.774511	135.83	FANCM	0.584587		8139482	0.3211	2.96e-02	-2.8	-3.52428	-0.918	SNORA5A	0.529242		203295_s_at	0.5413	0.0184409	-2.72658	-2.9897	-2.50911	MAPK7	0.175664
200098_s_at	5.86e-02	6.36e-03	3.17799	-2.57187	0.310623	ANAPC5	1.24024		4931	1.13e-01	2.06e-02	0.3337	-2.31497	-0.772451	26.71	NVL	0.585422		7911506	0.2554	1.30e-02	-3.42	-2.70331	-0.915	DVL1	0.530344		233039_at	0.5357	0.017805	-2.74556	-2.9614	-2.50398	XKRY2///XKRY	0.17629
202858_at	1.78e-01	5.76e-02	2.05919	-4.6296	0.310793	U2AF1	1.24039		6547	4.50e-02	4.44e-03	0.2713	-2.84491	-0.771931	376.21	SLC8A3	0.585633		7899289	0.2718	1.66e-02	-3.23	-2.94889	-0.915	WDTC1	0.530344		203456_at	0.5711	0.0326478	-2.4157	-3.4504	-2.49894	FAM72A///FAM72D///FAM72B///FAM72C	0.176907
218877_s_at	2.25e-02	1.16e-03	4.0185	-0.91795	0.31091	TRMT11	1.24049		11321	3.29e-02	2.70e-03	0.2572	-3.00049	-0.771681	121.18	GPN1	0.585734		8159283	0.2917	2.14e-02	-3.04	-3.20013	-0.913	KCNT1	0.53108		212471_at	0.5596	0.0273171	-2.5132	-3.307	-2.49527	SLC16A5	0.177358
200959_at	6.13e-02	7.14e-03	3.12108	-2.68262	0.311085	FUS	1.24064		100507564	1.27e-01	2.50e-02	0.3436	-2.2419	-0.770238	16.6	MAGOH-DT	0.586321		8042696	0.1323	1.26e-03	-5.5	-0.40237	-0.913	SPR	0.53108		208928_at	0.5195	0.00975241	-3.07032	-2.4746	-2.49469	LINC01339	0.177428
200936_at	1.31e-01	3.18e-02	2.37111	-4.09057	0.311316	RPL8	1.24084		57452	1.73e-02	1.01e-03	0.234	-3.2877	-0.769329	91.68	GALNT16	0.58669		8071179	0.1011	2.76e-04	-7.23	0.99519	-0.909	DGCR6	0.532554		1554385_a_at	0.5173	0.00828599	-3.15821	-2.343	-2.4945	MIR3656///TRAPPC4	0.177452
202979_s_at	9.92e-02	1.80e-02	2.66156	-3.55986	0.311417	CREBZF	1.24093		2047	8.71e-02	1.31e-02	0.3095	-2.48096	-0.767884	103.32	EPHB1	0.587278		8118310	0.1681	2.69e-03	-4.76	-1.13681	-0.909	HSPA1B///HSPA1A	0.532554		208651_x_at	0.5323	0.0128006	-2.9237	-2.6944	-2.49424	SRM	0.177484
205070_at	1.54e-02	5.60e-04	4.38143	-0.20788	0.311845	ING3	1.24129		116224	5.68e-02	6.46e-03	0.2817	-2.72358	-0.767212	71.81	PABIR1	0.587552		8085504	0.2908	2.10e-02	-3.05	-3.1848	-0.907	GRIP2	0.533293		228284_at	0.5195	0.0099671	-3.05858	-2.4922	-2.49353	SIT1	0.177571
201891_s_at	4.62e-02	3.96e-03	3.41131	-2.11485	0.312193	B2M	1.24159		133022	1.51e-01	3.35e-02	0.3602	-2.12654	-0.765986	45.02	TRAM1L1	0.588051		7897460	0.2176	7.50e-03	-3.86	-2.15145	-0.907	SLC25A33	0.533293		244470_at	0.4559	0.0030095	-3.70839	-1.5313	-2.4926	CADM3	0.177686
219399_at	1.97e-01	7.10e-02	1.94584	-4.8155	0.3124	LIN7C	1.24177		153364	1.03e-01	1.75e-02	0.3219	-2.37635	-0.764875	80.08	MBLAC2	0.588504		7914904	0.2658	1.49e-02	-3.31	-2.83896	-0.906	STK40	0.533663		230641_at	0.5237	0.010421	-3.03458	-2.5281	-2.49121	ZFR2	0.177857
218311_at	8.55e-02	1.36e-02	2.80231	-3.29513	0.312457	MAP4K3	1.24182		66005	1.23e-01	2.39e-02	0.3386	-2.25856	-0.764854	17.81	CHID1	0.588513		8043393	0.3305	3.26e-02	-2.72	-3.62182	-0.903	THNSL2	0.534774		224947_at	0.4507	0.00267009	-3.77414	-1.4363	-2.4904	LINC00560	0.177957
208447_s_at	1.67e-01	5.18e-02	2.11598	-4.5343	0.312782	PRPS1	1.2421		84628	9.33e-02	1.48e-02	0.3138	-2.43632	-0.764589	173.31	NTNG2	0.588621		8033233	0.1339	1.35e-03	-5.44	-0.46687	-0.903	TUBB4A	0.534774		242678_at	0.4683	0.00374844	-3.58825	-1.7061	-2.48936	RAB3GAP1	0.178086
218846_at	1.25e-01	2.94e-02	2.41224	-4.0169	0.312852	MED23	1.24216		79442	1.74e-01	4.20e-02	0.376	-2.03334	-0.764438	23.4	LRRC2	0.588683		7980098	0.3581	4.49e-02	-2.49	-3.93633	-0.902	ALDH6A1	0.535144		228943_at	0.5477	0.020682	-2.66447	-3.0824	-2.4874	ARPP19	0.178327
217873_at	2.29e-01	9.35e-02	1.79349	-5.05551	0.313516	CAB39	1.24273		6262	1.17e-02	5.36e-04	0.2201	-3.46207	-0.762015	1708.13	RYR2	0.589672		8109305	0.2561	1.33e-02	-3.4	-2.72181	-0.902	SYNPO	0.535144		1552924_a_at	0.5195	0.00914999	-3.1047	-2.4231	-2.48436	TFB2M	0.178703
202107_s_at	8.09e-02	1.21e-02	2.86084	-3.18387	0.313552	MCM2	1.24276		55504	1.58e-01	3.57e-02	0.3626	-2.10068	-0.761613	42.99	TNFRSF19	0.589836		8171786	0.1165	7.03e-04	-6.13	0.148	-0.901	KLHL34	0.535515		218133_s_at	0.4652	0.00318528	-3.67727	-1.5764	-2.48147	CARS-AS1	0.179062
200720_s_at	4.37e-02	3.63e-03	3.45323	-2.03237	0.313776	ACTR1A	1.24296		143879	6.02e-02	7.06e-03	0.2826	-2.6939	-0.761189	855.15	KBTBD3	0.59001		8023889	0.2761	1.82e-02	-3.16	-3.038	-0.9	MBP	0.535887		203126_at	0.5439	0.0195385	-2.69529	-3.0365	-2.48103	LMOD1	0.179117
201010_s_at	3.39e-01	1.86e-01	1.38811	-5.62899	0.313796	TXNIP	1.24297		4133	1.91e-02	1.18e-03	0.2347	-3.24287	-0.761044	10134.9	MAP2	0.590069		7898249	0.2003	5.83e-03	-4.07	-1.90123	-0.9	SLC25A34	0.535887		1562058_at	0.4785	0.0048232	-3.451	-1.9077	-2.47692	SCAMP3	0.179627
213414_s_at	1.00e-01	1.84e-02	2.65039	-3.58068	0.314257	RPS19	1.24337		7697	3.48e-02	2.95e-03	0.2558	-2.97332	-0.760584	206.16	ZNF138	0.590258		8159127	0.2557	1.31e-02	-3.41	-2.70997	-0.899	RXRA	0.536258		232019_at	0.4471	0.00246681	-3.81776	-1.3736	-2.47557	LOC440028	0.179795
204744_s_at	1.37e-01	3.55e-02	2.31488	-4.1904	0.31465	IARS	1.24371		1004	5.23e-02	5.66e-03	0.2748	-2.76669	-0.760176	863.03	CDH6	0.590424		8059177	0.3089	2.60e-02	-2.89	-3.397	-0.899	TUBA4A	0.536258		205448_s_at	0.3061	0.0004884	-4.73665	-0.1208	-2.47556	IL12A	0.179797
202381_at	1.55e-02	5.66e-04	4.37562	-0.21917	0.314754	ADAM9	1.2438		148641	5.67e-02	6.42e-03	0.2783	-2.72572	-0.75857	718.44	SLC35F3	0.591082		7956856	0.3247	3.07e-02	-2.77	-3.56197	-0.898	MSRB3	0.53663		224163_s_at	0.5414	0.0185046	-2.72471	-2.9925	-2.47296	TUFM	0.180121
200060_s_at	6.04e-02	6.80e-03	3.14531	-2.63551	0.315435	RNPS1	1.24439		654790	3.50e-02	2.99e-03	0.2555	-2.96848	-0.758545	621.51	PCP4L1	0.591092		8008277	0.1643	2.56e-03	-4.81	-1.08853	-0.897	SGCA	0.537002		207016_s_at	0.5596	0.0256104	-2.54837	-3.255	-2.4727	MGC70870	0.180153
AFFX-HUMISGF3A/M97935_3_at	2.31e-02	1.21e-03	3.9952	-0.96378	0.315529	STAT1	1.24447		388272	1.44e-02	7.35e-04	0.2244	-3.37636	-0.757538	113.61	C16orf87	0.591505		7911359	0.2	5.78e-03	-4.08	-1.89175	-0.895	NOC2L	0.537747		1569176_at	0.5323	0.0128767	-2.9205	-2.6992	-2.47037	THAP4	0.180445
202920_at	4.42e-01	2.83e-01	1.115	-5.95166	0.315784	ANK2	1.24469		7552	3.99e-02	3.64e-03	0.2604	-2.90789	-0.75709	437.56	ZNF711	0.591689		8135990	0.2616	1.40e-02	-3.36	-2.77822	-0.893	FLNC	0.538493		212269_s_at	0.5173	0.00862224	-3.13675	-2.3751	-2.47027	KIAA2026	0.180457
208335_s_at	1.72e-01	5.45e-02	2.08889	-4.57993	0.315835	ACKR1	1.24473		8900	1.06e-01	1.83e-02	0.3208	-2.35901	-0.756682	66.34	CCNA1	0.591856		7905581	0.225	8.30e-03	-3.78	-2.25371	-0.893	S100A1	0.538493		224136_at	0.5323	0.0164395	-2.78869	-2.8968	-2.46776	SMPD3	0.180772
203267_s_at	3.84e-02	2.85e-03	3.57295	-1.79646	0.316236	DRG2	1.24508		105377920	1.78e-01	4.37e-02	0.3751	-2.01699	-0.756542	16.11	LOC105377920	0.591913		7964579	0.273	1.71e-02	-3.21	-2.97644	-0.891	CTDSP2	0.53924		208977_x_at	0.4683	0.00338691	-3.64367	-1.6253	-2.46723	GALP	0.180838
200850_s_at	1.06e-01	2.07e-02	2.59067	-3.69148	0.316589	AHCYL1	1.24538		90161	1.13e-01	2.04e-02	0.3262	-2.31837	-0.756282	103.97	HS6ST2	0.59202		7989718	0.2284	8.99e-03	-3.71	-2.33282	-0.891	RASL12	0.53924		219141_s_at	0.2858	0.00040768	-4.84301	0.0148	-2.46596	KCND3	0.180997
204143_s_at	8.77e-02	1.43e-02	2.77642	-3.34414	0.316736	ENOSF1	1.24551		401303	1.83e-01	4.58e-02	0.3775	-1.99706	-0.753829	57.75	ZNF815P	0.593028		8002370	0.2537	1.26e-02	-3.44	-2.67367	-0.891	ST3GAL2	0.53924		219407_s_at	0.5596	0.025347	-2.554	-3.2466	-2.46402	ARL17B///ARL17A	0.181241
214270_s_at	1.32e-01	3.25e-02	2.35991	-4.11054	0.31717	MAPRE3	1.24588		22865	1.39e-01	2.92e-02	0.3436	-2.18024	-0.749164	403.6	SLITRK3	0.594948		7972021	0.23	9.39e-03	-3.68	-2.37622	-0.89	TBC1D4	0.539614		226168_at	0.4729	0.00402753	-3.54908	-1.7635	-2.46112	SNORD96A///SNORD95///RACK1	0.181606
204112_s_at	3.30e-02	2.21e-03	3.69734	-1.55104	0.317232	HNMT	1.24594		51390	1.03e-02	4.38e-04	0.2128	-3.51602	-0.748062	642.02	AIG1	0.595403		8119974	0.3434	3.88e-02	-2.6	-3.79412	-0.889	SLC29A1	0.539988		215064_at	0.5596	0.0254368	-2.55207	-3.2495	-2.46056	GPR153	0.181676
202118_s_at	2.49e-01	1.09e-01	1.70343	-5.19156	0.318266	CPNE3	1.24683		80816	6.50e-02	8.13e-03	0.2824	-2.64666	-0.747325	56.05	ASXL3	0.595707		8160835	0.1965	5.20e-03	-4.17	-1.78711	-0.888	RPP25L	0.540363		213606_s_at	0.4878	0.00533861	-3.3959	-1.9892	-2.46001	SH3GL1P2	0.181745
201302_at	1.08e-01	2.17e-02	2.56769	-3.73388	0.318402	ANXA4	1.24695		23066	3.70e-02	3.27e-03	0.2541	-2.94155	-0.747306	113.16	CAND2	0.595715		8084360	0.1865	4.24e-03	-4.35	-1.58473	-0.887	ABCF3	0.540737		228506_at	0.5857	0.0428437	-2.26581	-3.6682	-2.45916	LOC101929486	0.181852
200631_s_at	8.99e-02	1.51e-02	2.74858	-3.39666	0.318441	SETSIP///SET	1.24698		55008	9.14e-02	1.44e-02	0.3051	-2.44819	-0.746855	239.54	HERC6	0.595901		8078305	0.3207	2.95e-02	-2.8	-3.52137	-0.887	LRRC3B	0.540737		224798_s_at	0.4507	0.0027474	-3.75844	-1.459	-2.45842	DCXR	0.181945
201555_at	2.47e-02	1.34e-03	3.9454	-1.06181	0.318571	MCM3	1.24709		100874212	4.46e-02	4.39e-03	0.2618	-2.84871	-0.745731	68.85	MYCBP2-AS1	0.596365		8167165	0.2834	1.96e-02	-3.1	-3.11562	-0.882	ARAF	0.542615		1562301_at	0.5596	0.0263681	-2.53248	-3.2785	-2.45804	KLF11	0.181993
209316_s_at	2.21e-01	8.76e-02	1.82992	-4.99921	0.318579	HBS1L	1.2471		26220	1.16e-01	2.13e-02	0.3238	-2.30241	-0.745504	35.59	DGCR5	0.596459		7991754	0.2546	1.29e-02	-3.43	-2.69107	-0.879	HBZ	0.543744		239441_at	0.5857	0.0430473	-2.26318	-3.672	-2.45788	XRN1	0.182014
201659_s_at	5.77e-02	6.09e-03	3.19943	-2.53005	0.318899	ARL1	1.24738		2904	4.34e-02	4.19e-03	0.26	-2.86356	-0.744628	3597.36	GRIN2B	0.596822		8084710	0.365	4.82e-02	-2.44	-4.0066	-0.878	ADIPOQ	0.544121		209158_s_at	0.4735	0.00432131	-3.51074	-1.8198	-2.45599	VPS28	0.182253
202011_at	1.54e-01	4.42e-02	2.20013	-4.39066	0.319159	TJP1	1.2476		27255	1.72e-01	4.12e-02	0.3643	-2.04103	-0.74363	143.19	CNTN6	0.597235		7900888	0.2771	1.83e-02	-3.15	-3.04551	-0.878	IPO13	0.544121		231050_at	0.4554	0.00297353	-3.71499	-1.5217	-2.45557	SLC30A4	0.182305
220755_s_at	6.02e-02	6.74e-03	3.14942	-2.62752	0.320547	C6orf48	1.2488		63894	6.24e-02	7.60e-03	0.2786	-2.66932	-0.743592	117.76	VIPAS39	0.597251		8004057	0.2005	5.91e-03	-4.06	-1.91533	-0.878	KIF1C	0.544121		219119_at	0.5745	0.0353224	-2.37244	-3.5137	-2.45432	LOC100505912	0.182464
205683_x_at	9.71e-02	1.73e-02	2.68013	-3.52516	0.32079	TPSAB1	1.24901		1183	1.49e-02	7.85e-04	0.2211	-3.35816	-0.742405	934.64	CLCN4	0.597742		8073430	0.2702	1.63e-02	-3.24	-2.92726	-0.877	ACO2	0.544499		222645_s_at	0.3424	0.00075056	-4.48713	-0.447	-2.45212	RASAL2	0.182742
202168_at	1.33e-01	3.35e-02	2.34457	-4.13782	0.321184	AK6///TAF9	1.24936		25859	1.80e-01	4.46e-02	0.3685	-2.00856	-0.740159	109.62	PART1	0.598673		7948249	0.1796	3.50e-03	-4.52	-1.39522	-0.877	SLC43A1	0.544499		214527_s_at	0.5323	0.016504	-2.78657	-2.9	-2.44429	HNRNPC	0.183737
200839_s_at	1.69e-01	5.27e-02	2.10715	-4.54922	0.321478	CTSB	1.24961		8707	4.64e-02	4.70e-03	0.2616	-2.82665	-0.739441	140.97	B3GALT2	0.598972		8032576	0.2557	1.31e-02	-3.41	-2.70981	-0.875	AES	0.545254		207088_s_at	0.5195	0.0099041	-3.062	-2.487	-2.44197	CNTD1	0.184032
200701_at	6.69e-02	8.46e-03	3.03743	-2.84476	0.321901	NPC2	1.24998		388021	1.44e-02	7.36e-04	0.2189	-3.37595	-0.738862	754.98	TMEM179	0.599212		8009343	0.3497	4.13e-02	-2.55	-3.85581	-0.875	CACNG1	0.545254		218072_at	0.5195	0.00969311	-3.07361	-2.4696	-2.43971	HDDC3	0.184321
201690_s_at	5.53e-02	5.48e-03	3.25143	-2.42847	0.322027	TPD52	1.25009		139065	5.12e-02	5.49e-03	0.2656	-2.77699	-0.737558	956.43	SLITRK4	0.599754		8042788	0.2553	1.30e-02	-3.42	-2.69871	-0.874	ACTG2	0.545632		201616_s_at	0.5323	0.0138107	-2.88274	-2.7559	-2.43945	ATG4B	0.184354
214684_at	5.98e-02	6.55e-03	3.16342	-2.60026	0.322115	MEF2A	1.25016		57628	4.86e-02	5.08e-03	0.2628	-2.80191	-0.736338	637.62	DPP10	0.600261		8026991	0.1616	2.47e-03	-4.84	-1.05162	-0.874	PGPEP1	0.545632		40560_at	0.5195	0.00990402	-3.06201	-2.487	-2.43642	SLC25A11	0.184741
202308_at	8.11e-02	1.21e-02	2.85915	-3.1871	0.322224	SREBF1	1.25026		8218	1.11e-01	1.99e-02	0.3161	-2.3287	-0.736177	92	CLTCL1	0.600328		8053984	0.1796	3.48e-03	-4.53	-1.39011	-0.869	ANKRD23	0.547526		241885_at	0.4286	0.00173239	-4.01372	-1.0952	-2.43574	HKDC1	0.184828
203301_s_at	4.24e-02	3.42e-03	3.48286	-1.97402	0.322576	DMTF1	1.25056		51594	1.41e-02	7.06e-04	0.2171	-3.38707	-0.735426	405.81	NBAS	0.600641		8077550	0.1187	8.41e-04	-5.93	-0.01974	-0.869	MTMR14	0.547526		229487_at	0.5859	0.0431216	-2.26223	-3.6734	-2.43512	LOC107984282	0.184908
202420_s_at	6.23e-02	7.41e-03	3.10279	-2.71815	0.322917	DHX9	1.25086		2035	2.27e-02	1.57e-03	0.2326	-3.16104	-0.735152	1849.7	EPB41	0.600755		8152291	0.2021	6.01e-03	-4.05	-1.93164	-0.867	ABRA	0.548286		217808_s_at	0.4735	0.00412665	-3.53583	-1.7829	-2.43346	ABCC9	0.185121
201480_s_at	2.73e-02	1.64e-03	3.84659	-1.25654	0.32348	SUPT5H	1.25134		51000	1.06e-01	1.82e-02	0.3112	-2.36073	-0.734766	62.48	SLC35B3	0.600916		8002381	0.1878	4.35e-03	-4.33	-1.61003	-0.867	COG4	0.548286		231912_s_at	0.5596	0.0263067	-2.53375	-3.2766	-2.43131	LOC100132057	0.185397
216266_s_at	1.89e-01	6.52e-02	1.99262	-4.73949	0.323665	ARFGEF1	1.25151		105378499	1.59e-02	8.86e-04	0.2204	-3.32436	-0.732664	141.56	HSPA12A-AS1	0.601792		8001457	0.2457	1.15e-02	-3.52	-2.57816	-0.865	CES1	0.549046		205918_at	0.5596	0.0254465	-2.55186	-3.2498	-2.42994	RPL29	0.185573
203544_s_at	6.07e-02	6.88e-03	3.13917	-2.64746	0.324074	STAM	1.25186		3760	6.77e-02	8.64e-03	0.2789	-2.62618	-0.732313	272.18	KCNJ3	0.601938		8156571	0.3646	4.80e-02	-2.45	-4.00207	-0.865	MIR27B///C9orf3	0.549046		205208_at	0.5195	0.00931382	-3.09513	-2.4374	-2.42949	CEACAM1	0.18563
204059_s_at	2.89e-01	1.42e-01	1.55267	-5.40865	0.324542	ME1	1.25227		126068	4.24e-02	4.03e-03	0.2544	-2.87558	-0.731535	105.31	ZNF441	0.602263		7950235	0.1959	5.11e-03	-4.19	-1.77058	-0.865	STARD10	0.549046		220525_s_at	0.4793	0.00487142	-3.4456	-1.9157	-2.42915	LOC100505609	0.185675
202951_at	4.53e-02	3.80e-03	3.43113	-2.07587	0.32471	STK38	1.25241		2651	1.36e-01	2.81e-02	0.3324	-2.19621	-0.729969	135.29	GCNT2	0.602917		8111998	0.3642	4.73e-02	-2.45	-3.98932	-0.863	HCN1	0.549808		233825_s_at	0.5096	0.0068312	-3.26246	-2.1874	-2.4273	NSDHL	0.185913
212647_at	5.20e-02	4.79e-03	3.31802	-2.29806	0.32475	RRAS	1.25245		339231	1.19e-01	2.23e-02	0.3184	-2.28559	-0.727662	21.74	ARL16	0.603882		8156569	0.3327	3.38e-02	-2.7	-3.65664	-0.861	MIR23B///C9orf3	0.550571		231218_at	0.568	0.0310565	-2.44309	-3.4103	-2.42719	LOC151760	0.185927
201743_at	1.11e-02	3.02e-04	4.69474	0.39686	0.324953	CD14	1.25262		55521	6.26e-02	7.63e-03	0.2723	-2.66816	-0.726573	1437.34	TRIM36	0.604338		8027398	0.3422	3.84e-02	-2.61	-3.78307	-0.861	PLEKHF1	0.550571		212159_x_at	0.4507	0.00284424	-3.7394	-1.4864	-2.42605	POGK	0.186075
203530_s_at	5.20e-02	4.79e-03	3.31779	-2.2985	0.325186	STX4	1.25283		10793	1.33e-02	6.58e-04	0.2131	-3.40664	-0.726005	178.24	ZNF273	0.604576		8058075	0.2637	1.45e-02	-3.33	-2.81031	-0.86	BOLL	0.550953		212393_at	0.4977	0.00581869	-3.34924	-2.0583	-2.42511	ID1	0.186196
208836_at	3.99e-02	3.12e-03	3.52898	-1.88317	0.325361	ATP1B3	1.25298		163223	9.70e-02	1.58e-02	0.3006	-2.4142	-0.725754	26.63	ZNF676	0.604681		8178526	0.2448	1.13e-02	-3.53	-2.56612	-0.859	BAG6	0.551335		225891_at	0.567	0.030714	-2.44916	-3.4013	-2.4234	TRAM2	0.186416
200828_s_at	1.32e-01	3.30e-02	2.35301	-4.12282	0.325414	ZNF207	1.25302		22809	6.07e-02	7.21e-03	0.2691	-2.68683	-0.722893	324.74	ATF5	0.605881		8179782	0.2448	1.13e-02	-3.53	-2.56612	-0.859	BAG6	0.551335		1554478_a_at	0.5323	0.0154075	-2.82369	-2.8444	-2.41874	NR1H4	0.187019
222065_s_at	1.80e-01	5.92e-02	2.04452	-4.65399	0.325504	FLII	1.2531		55734	1.06e-01	1.81e-02	0.3053	-2.36273	-0.721375	70.63	ZFP64	0.606519		7999419	0.2	5.73e-03	-4.09	-1.88395	-0.859	DEXI	0.551335		211552_s_at	0.4878	0.00526488	-3.40345	-1.978	-2.41843	CALHM2	0.18706
208780_x_at	9.43e-02	1.65e-02	2.70604	-3.47665	0.326037	VAPA	1.25356		493913	1.51e-01	3.34e-02	0.3384	-2.12759	-0.719909	621.94	PAPPA-AS1	0.607136		8036636	0.2887	2.06e-02	-3.06	-3.1649	-0.859	SIRT2	0.551335		201834_at	0.4785	0.00483624	-3.44953	-1.9099	-2.41718	SAXO1	0.187222
213330_s_at	1.76e-01	5.69e-02	2.06597	-4.61829	0.326123	STIP1	1.25364		57486	1.42e-02	7.23e-04	0.2125	-3.38071	-0.718462	293.6	NLN	0.607745		8038117	0.2261	8.40e-03	-3.77	-2.26527	-0.855	DBP	0.552865		230997_at	0.5821	0.0404097	-2.29821	-3.6215	-2.41654	CEP250	0.187305
203382_s_at	1.59e-01	4.72e-02	2.16584	-4.44953	0.326281	APOE	1.25378		57520	2.10e-02	1.40e-03	0.2247	-3.19462	-0.717871	491.21	HECW2	0.607994		8110147	0.2284	9.11e-03	-3.7	-2.34673	-0.854	SIMC1	0.553249		202354_s_at	0.5323	0.0160839	-2.8005	-2.8791	-2.41489	C10orf10	0.187519
202587_s_at	1.43e-01	3.85e-02	2.27236	-4.26516	0.326574	AK1	1.25403		56261	1.94e-02	1.22e-03	0.2211	-3.23499	-0.715104	350.67	GPCPD1	0.609161		8012116	0.2481	1.18e-02	-3.5	-2.60559	-0.853	CTDNEP1	0.553632		214108_at	0.5845	0.0420123	-2.27668	-3.6526	-2.41443	MEX3A	0.187579
208610_s_at	4.31e-01	2.72e-01	1.14191	-5.92243	0.326875	SRRM2	1.25429		107984661	8.31e-02	1.21e-02	0.2846	-2.5104	-0.714583	34.47	LOC107984661	0.609381		7993946	0.3307	3.28e-02	-2.72	-3.62686	-0.853	EEF2K	0.553632		229882_at	0.5621	0.0286874	-2.48649	-3.3464	-2.41293	ARHGEF1	0.187775
201901_s_at	2.18e-01	8.57e-02	1.84216	-4.98013	0.326987	YY1	1.25439		8907	1.03e-01	1.73e-02	0.3	-2.38025	-0.713976	110.97	AP1M1	0.609638		8139356	0.1965	5.21e-03	-4.17	-1.7891	-0.853	NUDCD3	0.553632		208682_s_at	0.5173	0.00791823	-3.1827	-2.3064	-2.41259	SERPINB6	0.187818
221499_s_at	5.57e-02	5.56e-03	3.24437	-2.44227	0.327141	STX16	1.25452		1010	1.15e-01	2.12e-02	0.309	-2.30388	-0.711914	1066.39	CDH12	0.61051		8091243	0.3021	2.42e-02	-2.94	-3.32596	-0.853	PCOLCE2	0.553632		224574_at	0.4482	0.0025414	-3.80134	-1.3972	-2.41255	DYM	0.187824
208072_s_at	1.18e-01	2.54e-02	2.48639	-3.88277	0.32715	DGKD	1.25453		9524	7.94e-02	1.12e-02	0.2806	-2.53642	-0.711819	301.6	TECR	0.61055		8058997	0.2671	1.54e-02	-3.29	-2.87103	-0.852	PRKAG3	0.554016		203900_at	0.5195	0.00919987	-3.10177	-2.4275	-2.41195	OR13C4	0.187902
202302_s_at	1.82e-01	6.07e-02	2.0309	-4.67654	0.327241	RSRC2	1.25461		79796	8.23e-02	1.19e-02	0.2829	-2.5155	-0.711672	161.15	ALG9	0.610612		8167322	0.2557	1.31e-02	-3.41	-2.71093	-0.851	WDR13	0.5544		225454_at	0.5323	0.0160996	-2.79997	-2.8799	-2.41084	MTFR1L	0.188047
200790_at	2.48e-01	1.09e-01	1.70721	-5.18593	0.327392	ODC1	1.25474		23077	1.19e-02	5.44e-04	0.2057	-3.45824	-0.711329	7324.31	MYCBP2	0.610757		8012753	0.2388	1.03e-02	-3.61	-2.46553	-0.85	MYH2	0.554785		238551_at	0.3919	0.00120127	-4.21911	-0.8095	-2.40956	CFAP46	0.188214
202141_s_at	6.30e-02	7.55e-03	3.09327	-2.73663	0.328349	COPS8	1.25558		643072	1.64e-01	3.82e-02	0.3426	-2.07291	-0.71011	26.13	BAZ2B-AS1	0.611274		8079099	0.179	3.39e-03	-4.55	-1.36333	-0.85	ZBTB47	0.554785		203238_s_at	0.5365	0.0180253	-2.73891	-2.9713	-2.4092	BCL7C	0.188261
208922_s_at	7.84e-02	1.14e-02	2.89037	-3.12751	0.3285	NXF1	1.25571		57563	5.55e-02	6.20e-03	0.2589	-2.73723	-0.708606	222.38	KLHL8	0.611911		8091778	0.1635	2.53e-03	-4.82	-1.07843	-0.849	SCARNA7	0.555169		209385_s_at	0.5323	0.013269	-2.90432	-2.7235	-2.40735	MASP1	0.188502
201011_at	1.37e-01	3.55e-02	2.31507	-4.19006	0.329626	RPN1	1.25669		2556	2.85e-03	6.09e-05	0.1766	-4.00937	-0.707959	340.98	GABRA3	0.612185		8000574	0.2656	1.48e-02	-3.32	-2.8349	-0.848	NUPR1	0.555554		201445_at	0.5323	0.0157457	-2.81197	-2.8619	-2.40689	SETD4	0.188562
203667_at	2.19e-01	8.60e-02	1.84025	-4.98312	0.329957	TBCA	1.25698		3064	3.78e-02	3.38e-03	0.241	-2.93134	-0.706438	400.93	HTT	0.612831		7985224	0.2066	6.53e-03	-3.98	-2.01444	-0.847	LOC646938///TBC1D2B	0.55594		227378_x_at	0.4994	0.00591567	-3.34029	-2.0716	-2.40671	INPP5A	0.188586
200655_s_at	2.50e-01	1.10e-01	1.70171	-5.1941	0.330595	CALM3///CALM2///CALM1	1.25753		1738	2.18e-02	1.48e-03	0.2222	-3.17793	-0.706182	1507.35	DLD	0.61294		8025351	0.1758	3.29e-03	-4.58	-1.333	-0.847	MAP2K7	0.55594		1561666_a_at	0.5247	0.0106641	-3.02215	-2.5468	-2.40497	SLAMF7	0.188814
209945_s_at	1.61e-01	4.80e-02	2.15628	-4.46586	0.331038	GSK3B	1.25792		66035	2.18e-02	1.49e-03	0.222	-3.17709	-0.705203	132.42	SLC2A11	0.613356		8010139	0.3027	2.44e-02	-2.94	-3.33123	-0.847	SEC14L1	0.55594		214460_at	0.5325	0.0165957	-2.78358	-2.9045	-2.4045	KRT76	0.188874
201137_s_at	2.16e-02	1.05e-03	4.06736	-0.8219	0.331369	HLA-DPB1	1.25821		84258	1.75e-01	4.23e-02	0.347	-2.03017	-0.70437	206.84	SYT3	0.613711		8101622	0.2406	1.05e-02	-3.59	-2.49206	-0.847	TECR	0.55594		223053_x_at	0.5323	0.0162434	-2.79517	-2.8871	-2.40225	RPS16	0.189169
200923_at	3.01e-02	1.92e-03	3.76667	-1.41421	0.331463	LGALS3BP	1.25829		165679	1.30e-01	2.61e-02	0.3165	-2.22496	-0.704208	178.04	SPTSSB	0.61378		8151423	0.3084	2.58e-02	-2.9	-3.38639	-0.846	JPH1	0.556325		229801_at	0.525	0.010903	-3.0102	-2.5647	-2.40102	LOC729966///PDE4C	0.18933
201923_at	1.59e-01	4.69e-02	2.16838	-4.44518	0.331463	PRDX4	1.25829		92399	8.07e-02	1.15e-02	0.2785	-2.528	-0.703933	110.9	MRRF	0.613896		8010978	0.2705	1.64e-02	-3.24	-2.93342	-0.845	LOC100130876	0.556711		202799_at	0.5426	0.0189451	-2.71198	-3.0115	-2.40079	C11orf1	0.189361
203688_at	1.19e-02	3.39e-04	4.63547	0.28317	0.33151	PKD2	1.25833		5214	3.49e-02	2.98e-03	0.2367	-2.97011	-0.702985	384.59	PFKP	0.6143		7941927	0.1635	2.53e-03	-4.82	-1.07753	-0.844	AIP	0.557097		223024_at	0.5323	0.0142057	-2.86752	-2.7787	-2.39825	CROCCP2	0.189694
208313_s_at	1.88e-01	6.44e-02	1.99934	-4.72849	0.331559	SF1	1.25837		56241	7.16e-02	9.49e-03	0.2709	-2.59383	-0.702608	333.39	SUSD2	0.61446		7912239	0.2099	6.74e-03	-3.95	-2.04546	-0.844	GPR157	0.557097		209512_at	0.3344	0.00062296	-4.59476	-0.305	-2.39773	ARFGAP2	0.189763
218192_at	2.88e-02	1.80e-03	3.80037	-1.34773	0.332275	IP6K2	1.259		23362	4.34e-02	4.17e-03	0.2451	-2.86476	-0.702077	2951.84	PSD3	0.614687		8025741	0.1885	4.53e-03	-4.29	-1.64994	-0.843	DNM2	0.557483		219278_at	0.5845	0.0421866	-2.27438	-3.6559	-2.39678	C1orf145	0.189888
202169_s_at	1.10e-01	2.21e-02	2.55697	-3.75362	0.332323	AASDHPPT	1.25904		30010	1.36e-01	2.81e-02	0.3194	-2.19557	-0.701282	588.1	NXPH1	0.615026		7973545	0.2227	8.09e-03	-3.8	-2.22812	-0.842	DCAF11	0.55787		226095_s_at	0.5271	0.0116611	-2.97397	-2.619	-2.39676	EDN1	0.18989
201406_at	1.21e-01	2.73e-02	2.44967	-3.94939	0.333014	RPL36A-HNRNPH2///RPL36A	1.25964		53340	1.68e-01	3.97e-02	0.3404	-2.05646	-0.699962	85.14	SPA17	0.615589		8153819	0.2003	5.87e-03	-4.07	-1.90697	-0.841	CYHR1	0.558256		238508_at	0.4434	0.00215941	-3.89131	-1.2685	-2.3958	NAMPT	0.190018
213030_s_at	2.08e-02	9.82e-04	4.09955	-0.7587	0.333361	PLXNA2	1.25995		57562	1.49e-02	7.85e-04	0.2084	-3.35796	-0.699766	922.32	CEP126	0.615672		8005726	0.3116	2.68e-02	-2.87	-3.42665	-0.84	KCNJ18///KCNJ12	0.558644		200916_at	0.5096	0.00660433	-3.28071	-2.1602	-2.39555	MRPS27	0.19005
201721_s_at	9.62e-02	1.71e-02	2.68848	-3.50956	0.334289	LAPTM5	1.26076		102724058	1.16e-01	2.14e-02	0.3035	-2.30041	-0.698155	128.94	LOC102724058	0.61636		7956819	0.1215	1.03e-03	-5.71	-0.21173	-0.84	RASSF3	0.558644		203081_at	0.4882	0.00546218	-3.3835	-2.0075	-2.39416	NES	0.190233
200891_s_at	4.76e-02	4.15e-03	3.38856	-2.15957	0.334467	SSR1	1.26091		7145	2.31e-02	1.61e-03	0.2213	-3.15336	-0.697778	3296.15	TNS1	0.616521		8091352	0.143	1.68e-03	-5.21	-0.6796	-0.84	UBQLN4	0.558644		213460_x_at	0.5216	0.0100839	-3.0523	-2.5016	-2.39261	MIR4680///PDCD4	0.190437
200893_at	1.87e-01	6.42e-02	2.0011	-4.72561	0.334802	TRA2B	1.2612		23223	7.21e-02	9.60e-03	0.2692	-2.58986	-0.697236	163.47	RRP12	0.616753		8124967	0.2546	1.29e-02	-3.43	-2.69184	-0.839	BAG6	0.559031		201426_s_at	0.5641	0.0297772	-2.46611	-3.3764	-2.39196	ZNF705G	0.190524
202798_at	2.54e-01	1.14e-01	1.68068	-5.22519	0.336527	SEC24B	1.26271		125113	1.52e-01	3.36e-02	0.3278	-2.12535	-0.696659	238.83	KRT222	0.616999		8156415	0.2626	1.43e-02	-3.35	-2.79465	-0.839	WNK2	0.559031		229570_at	0.4434	0.00201877	-3.92863	-1.2154	-2.38993	NAXE	0.190792
200816_s_at	2.42e-01	1.03e-01	1.73664	-5.14192	0.337504	PAFAH1B1	1.26357		3084	9.70e-02	1.58e-02	0.2886	-2.41369	-0.696584	3899.2	NRG1	0.617032		8099541	0.1339	1.34e-03	-5.44	-0.46098	-0.838	QDPR	0.559419		223109_at	0.5654	0.0303876	-2.45501	-3.3928	-2.38991	PCDHB17P	0.190795
200937_s_at	2.63e-02	1.51e-03	3.8846	-1.1816	0.337885	RPL5///SNORD21	1.2639		203068	9.45e-03	3.79e-04	0.1957	-3.55454	-0.695545	1175.33	TUBB	0.617476		8176098	0.1807	3.65e-03	-4.48	-1.43735	-0.838	UBL4A	0.559419		1569751_at	0.5323	0.0133276	-2.90194	-2.7271	-2.38729	MPST	0.191141
213671_s_at	6.83e-02	8.70e-03	3.02329	-2.8721	0.338458	MIR6758///MARS	1.2644		57103	7.32e-02	9.86e-03	0.2688	-2.5808	-0.693785	345.14	TIGAR	0.61823		7934477	0.3152	2.79e-02	-2.84	-3.46748	-0.836	CAMK2G	0.560195		224627_at	0.4994	0.00599706	-3.3329	-2.0826	-2.38705	IKZF2	0.191173
200679_x_at	2.43e-01	1.04e-01	1.73079	-5.1507	0.338512	HMGB1	1.26445		84790	1.69e-02	9.74e-04	0.2104	-3.29781	-0.693762	6756.16	TUBA1C	0.618239		7948148	0.2588	1.37e-02	-3.38	-2.75335	-0.834	OR5M10	0.560972		201912_s_at	0.5596	0.0256519	-2.54749	-3.2563	-2.38653	EIF2AK3	0.191242
203239_s_at	3.86e-02	2.93e-03	3.55932	-1.82335	0.338525	CNOT3	1.26446		10376	9.04e-02	1.40e-02	0.2821	-2.45736	-0.693124	76789.6	TUBA1B	0.618513		8173551	0.3633	4.70e-02	-2.46	-3.98143	-0.834	PHKA1	0.560972		202204_s_at	0.5486	0.0209052	-2.65865	-3.0911	-2.38633	IL2RB	0.191269
200950_at	5.78e-02	6.11e-03	3.19783	-2.53317	0.339014	ARPC1A	1.26489		84894	1.10e-01	1.94e-02	0.2964	-2.33746	-0.692745	38.84	LINGO1	0.618675		7936673	0.2306	9.46e-03	-3.67	-2.3838	-0.834	RGS10	0.560972		214553_s_at	0.5477	0.0206907	-2.66424	-3.0828	-2.3853	ZNF292	0.191405
208986_at	1.04e-01	2.02e-02	2.60358	-3.6676	0.339255	TCF12	1.2651		1016	4.34e-02	4.18e-03	0.2416	-2.86413	-0.691916	727.06	CDH18	0.619031		7934434	0.2406	1.05e-02	-3.59	-2.49169	-0.833	MYOZ1	0.561361		200678_x_at	0.4652	0.00319836	-3.67502	-1.5797	-2.3834	FBXL8	0.191658
200608_s_at	1.80e-01	5.92e-02	2.04452	-4.65399	0.339442	RAD21	1.26527		84059	1.05e-01	1.80e-02	0.292	-2.3664	-0.691056	318.59	ADGRV1	0.6194		7977344	0.3345	3.47e-02	-2.68	-3.68207	-0.833	PACS2	0.561361		216322_at	0.4735	0.00453494	-3.48449	-1.8584	-2.38293	LOC146795	0.19172
204418_x_at	1.03e-01	1.98e-02	2.61431	-3.64772	0.339543	GSTM2	1.26536		55117	5.56e-02	6.21e-03	0.2525	-2.73631	-0.690966	647.58	SLC6A15	0.619439		8058927	0.1846	4.10e-03	-4.38	-1.55078	-0.833	TMBIM1	0.561361		243497_at	0.5752	0.0368494	-2.34914	-3.5476	-2.38258	CHAC2	0.191766
205158_at	1.50e-01	4.22e-02	2.22474	-4.34811	0.339768	RNASE4	1.26555		23329	7.73e-02	1.07e-02	0.2703	-2.55283	-0.690104	303.74	TBC1D30	0.619809		8078805	0.2831	1.95e-02	-3.11	-3.10965	-0.83	ACVR2B	0.562529		229314_at	0.5288	0.011881	-2.96389	-2.6342	-2.38178	HOXD4	0.191873
201398_s_at	1.19e-01	2.60e-02	2.47442	-3.90453	0.339798	TRAM1	1.26558		5069	1.43e-01	3.05e-02	0.3188	-2.16349	-0.6897	1122.77	PAPPA	0.619983		8082400	0.2485	1.19e-02	-3.49	-2.61035	-0.829	KBTBD12	0.562919		1566603_s_at	0.5676	0.0308855	-2.44611	-3.4058	-2.38172	USB1	0.19188
200846_s_at	9.89e-03	2.56e-04	4.77893	0.55772	0.3402	PPP1CA	1.26593		9585	1.67e-01	3.94e-02	0.3343	-2.06027	-0.688704	102.34	KIF20B	0.620411		7898663	0.1987	5.47e-03	-4.13	-1.83744	-0.826	PINK1	0.564091		243945_at	0.5742	0.0350304	-2.37701	-3.507	-2.38145	POLR3G	0.191916
219778_at	3.15e-01	1.63e-01	1.4678	-5.52457	0.340633	ZFPM2	1.26631		133308	8.58e-02	1.28e-02	0.2767	-2.48828	-0.688547	220.06	SLC9B2	0.620478		7937882	0.3154	2.80e-02	-2.84	-3.46947	-0.825	ART1	0.564482		224719_s_at	0.5323	0.0150834	-2.83517	-2.8272	-2.38041	PCDHGC3	0.192055
208611_s_at	1.54e-02	5.52e-04	4.38855	-0.19405	0.340713	SPTAN1	1.26638		390927	1.67e-01	3.94e-02	0.3336	-2.06047	-0.687286	81.6	ZNF793	0.621021		8021866	0.2446	1.12e-02	-3.53	-2.55673	-0.825	NFATC1	0.564482		203920_at	0.556	0.0228205	-2.61109	-3.1619	-2.37934	ATXN7L1	0.192197
206332_s_at	2.45e-02	1.33e-03	3.95029	-1.05217	0.340751	IFI16	1.26642		286101	5.26e-02	5.74e-03	0.2486	-2.7621	-0.686616	77	ZNF252P	0.621309		8144213	0.2798	1.89e-02	-3.13	-3.07565	-0.825	VIPR2	0.564482		1554072_s_at	0.5763	0.0381295	-2.33031	-3.575	-2.37854	PER4	0.192304
204496_at	9.08e-02	1.54e-02	2.74049	-3.41191	0.341181	STRN3	1.26679		4753	8.13e-02	1.17e-02	0.272	-2.52237	-0.686053	1168.37	NELL2	0.621552		8160521	0.1033	4.05e-04	-6.76	0.65468	-0.824	MOB3B	0.564874		209093_s_at	0.5271	0.0114076	-2.98581	-2.6013	-2.37739	RYBP	0.192458
209154_at	2.23e-01	8.90e-02	1.82086	-5.01328	0.341402	P2RX5-TAX1BP3///TAX1BP3	1.26699		128308	1.85e-01	4.69e-02	0.3451	-1.98713	-0.685686	61.4	MRPL55	0.62171		8119403	0.3026	2.43e-02	-2.94	-3.33029	-0.822	APOBEC2	0.565657		1554260_a_at	0.556	0.0233145	-2.59945	-3.1792	-2.37358	RPLP1	0.192966
203810_at	1.03e-01	1.93e-02	2.62551	-3.62694	0.341501	DNAJB4	1.26707		57089	1.52e-01	3.36e-02	0.3225	-2.12491	-0.68535	57.3	ENTPD7	0.621855		8034521	0.1758	3.23e-03	-4.59	-1.31653	-0.82	HOOK2	0.566442		202593_s_at	0.5809	0.0390672	-2.31689	-3.5944	-2.3735	FLJ16734	0.192976
205623_at	5.86e-02	6.30e-03	3.1827	-2.56268	0.342176	ALDH3A1	1.26767		81839	7.05e-02	9.21e-03	0.263	-2.60414	-0.684794	95.68	VANGL1	0.622095		7911730	0.2524	1.24e-02	-3.45	-2.657	-0.818	PANK4	0.567228		205152_at	0.5072	0.00635884	-3.3012	-2.1297	-2.36723	SYNE1	0.193817
207079_s_at	8.99e-02	1.51e-02	2.74863	-3.39657	0.342525	MED6	1.26797		10622	1.68e-01	3.98e-02	0.3325	-2.05555	-0.683483	1855.34	POLR3G	0.62266		7910146	0.1923	4.87e-03	-4.23	-1.72109	-0.818	PSEN2	0.567228		215222_x_at	0.5524	0.0222184	-2.6256	-3.1403	-2.36385	ALS2CR11	0.194272
200854_at	1.61e-01	4.84e-02	2.15221	-4.4728	0.343025	NCOR1	1.26841		2132	4.03e-02	3.70e-03	0.2351	-2.90226	-0.682181	308.66	EXT2	0.623222		8059868	0.2551	1.29e-02	-3.42	-2.69629	-0.816	ASB18	0.568015		218529_at	0.5115	0.00688522	-3.2582	-2.1937	-2.36264	INO80C	0.194435
203333_at	4.84e-03	7.53e-05	5.42335	1.76113	0.34334	KIFAP3	1.26869		10939	4.25e-02	4.04e-03	0.2367	-2.87513	-0.680636	172.9	AFG3L2	0.62389		8078147	0.1033	3.93e-04	-6.8	0.68145	-0.815	BTD	0.568408		203311_s_at	0.5323	0.0144378	-2.85878	-2.7918	-2.36169	PRDX5	0.194563
202450_s_at	8.32e-02	1.28e-02	2.83282	-3.23721	0.343555	CTSK	1.26888		1174	7.87e-02	1.11e-02	0.2679	-2.5407	-0.680535	113.95	AP1S1	0.623934		8007008	0.3088	2.59e-02	-2.89	-3.3913	-0.815	THRA	0.568408		1552671_a_at	0.4457	0.00239565	-3.83391	-1.3505	-2.36041	TFCP2	0.194736
201655_s_at	2.71e-02	1.61e-03	3.85371	-1.2425	0.345088	HSPG2	1.27023		145957	7.21e-02	9.59e-03	0.2623	-2.59025	-0.679438	242.74	NRG4	0.624409		8006509	0.1818	3.72e-03	-4.47	-1.45561	-0.815	UNC45B	0.568408		1566472_s_at	0.5596	0.0274794	-2.50997	-3.3118	-2.35793	ERCC1	0.19507
201506_at	1.03e-01	1.95e-02	2.6202	-3.6368	0.345261	TGFBI	1.27038		23089	2.96e-02	2.33e-03	0.223	-3.04473	-0.67911	4041.36	PEG10	0.62455		8035905	0.1455	1.75e-03	-5.17	-0.7175	-0.814	ANKRD27	0.568803		237202_at	0.4683	0.00367883	-3.59848	-1.6912	-2.35657	AVPR2	0.195255
218285_s_at	7.99e-02	1.18e-02	2.87317	-3.16035	0.345596	BDH2	1.27068		26136	1.71e-01	4.10e-02	0.3322	-2.04371	-0.678945	260.55	TES	0.624622		7898483	0.2761	1.81e-02	-3.16	-3.03557	-0.811	ARHGEF10L	0.569987		243864_at	0.5809	0.0398226	-2.30631	-3.6098	-2.35652	MRPL51///SPTLC1	0.195261
209825_s_at	1.65e-02	6.15e-04	4.33404	-0.3001	0.346045	MIR3658///UCK2	1.27107		57536	5.76e-02	6.60e-03	0.2495	-2.7163	-0.677698	68.6	KIAA1328	0.625162		8139307	0.2107	6.81e-03	-3.94	-2.05545	-0.811	MYL7	0.569987		201601_x_at	0.5821	0.0402924	-2.29982	-3.6191	-2.35562	SLFN5	0.195383
202125_s_at	9.49e-02	1.67e-02	2.70004	-3.48789	0.346377	TRAK2	1.27136		7408	8.21e-02	1.18e-02	0.2684	-2.51685	-0.675597	46.88	VASP	0.626073		8030133	0.1758	3.28e-03	-4.58	-1.33209	-0.809	NUCB1	0.570777		213989_x_at	0.5323	0.0157458	-2.81197	-2.862	-2.35353	ELAC2	0.195667
217759_at	3.72e-02	2.68e-03	3.60274	-1.73772	0.346396	TRIM44	1.27138		101929826	1.91e-01	4.91e-02	0.343	-1.96757	-0.674915	41.63	LINC01632	0.626369		8067233	0.2671	1.52e-02	-3.3	-2.85948	-0.809	PMEPA1	0.570777		218029_at	0.5961	0.0486159	-2.19548	-3.769	-2.35118	DLGAP1	0.195986
208721_s_at	1.97e-01	7.11e-02	1.94504	-4.81679	0.346444	ANAPC5	1.27142		285313	7.05e-02	9.21e-03	0.2592	-2.60417	-0.674914	52.56	IGSF10	0.62637		7914917	0.2498	1.20e-02	-3.48	-2.62641	-0.808	LSM10	0.571173		239402_at	0.5173	0.00848879	-3.14516	-2.3625	-2.3509	TFG	0.196024
208659_at	3.98e-02	3.11e-03	3.53012	-1.8809	0.346561	CLIC1	1.27153		10251	1.71e-01	4.07e-02	0.3297	-2.04619	-0.674543	1007.35	SPRY3	0.626531		8011212	0.2558	1.32e-02	-3.41	-2.71462	-0.808	SDHC	0.571173		1561353_at	0.5323	0.0145357	-2.85513	-2.7973	-2.33962	ZHX1-C8orf76	0.197562
212320_at	2.88e-02	1.78e-03	3.80473	-1.33911	0.346787	TUBB	1.27173		220064	7.64e-02	1.05e-02	0.2635	-2.55966	-0.674517	39.3	LTO1	0.626542		7947784	0.1215	1.04e-03	-5.71	-0.21617	-0.807	ARFGAP2	0.571569		34031_i_at	0.5354	0.0176322	-2.75083	-2.9535	-2.33873	FAM163A	0.197684
200695_at	5.21e-02	4.81e-03	3.31505	-2.30387	0.347194	PPP2R1A	1.27208		5987	5.58e-02	6.26e-03	0.2467	-2.73385	-0.674452	72.63	TRIM27	0.62657		8136893	0.3052	2.49e-02	-2.92	-3.35198	-0.806	CLCN1	0.571965		218112_at	0.556	0.0230144	-2.60649	-3.1687	-2.33847	RBM41	0.197721
203498_at	3.15e-01	1.63e-01	1.46673	-5.526	0.347299	RCAN2	1.27218		55093	8.41e-02	1.23e-02	0.2691	-2.50296	-0.673427	69.49	NTAQ1	0.627016		7977567	0.2835	1.97e-02	-3.1	-3.1207	-0.805	KLHL33	0.572362		1553521_at	0.5685	0.0314674	-2.43589	-3.4208	-2.33839	LINC00869	0.197731
212191_x_at	1.18e-01	2.58e-02	2.47968	-3.89497	0.347365	SNORD68///RPL13	1.27223		387856	8.80e-02	1.34e-02	0.2722	-2.47225	-0.673031	2678.81	CCDC184	0.627187		7946454	0.2128	7.02e-03	-3.92	-2.08609	-0.805	SCUBE2	0.572362		205673_s_at	0.5609	0.0284088	-2.49182	-3.3386	-2.33833	LINC00610	0.197739
214035_x_at	2.60e-02	1.44e-03	3.90835	-1.13479	0.348057		1.27285		285362	1.27e-01	2.52e-02	0.3004	-2.23855	-0.67254	70.43	SUMF1	0.627401		7986359	0.1427	1.67e-03	-5.22	-0.67401	-0.804	IGF1R	0.572759		201746_at	0.5868	0.044131	-2.24938	-3.6918	-2.33767	ANAPC16	0.19783
208970_s_at	8.56e-02	1.36e-02	2.8005	-3.29855	0.348064	UROD	1.27285		442213	1.18e-01	2.20e-02	0.2935	-2.2911	-0.672357	160.63	PTCHD4	0.627481		7985248	0.3223	3.00e-02	-2.79	-3.53727	-0.801	KIAA1024	0.573951		1559966_a_at	0.509	0.00648224	-3.2908	-2.1452	-2.33642	ASAP1-IT2	0.198
204715_at	2.63e-02	1.50e-03	3.88826	-1.17439	0.348244	PANX1	1.27301		6596	1.75e-02	1.03e-03	0.2045	-3.28234	-0.671119	590.42	HLTF	0.62802		8025766	0.2537	1.27e-02	-3.44	-2.67847	-0.8	CARM1	0.574349		218729_at	0.4735	0.00411275	-3.53767	-1.7802	-2.3361	VANGL1	0.198045
208097_s_at	2.09e-01	7.93e-02	1.88551	-4.91195	0.348612	TMX1	1.27333		201780	1.68e-01	3.94e-02	0.3257	-2.05976	-0.670794	298.81	SLC10A4	0.628161		8148737	0.2446	1.12e-02	-3.54	-2.55013	-0.799	MAF1	0.574747		1561034_at	0.5299	0.0120672	-2.95551	-2.6467	-2.33501	PALLD	0.198195
203008_x_at	3.15e-02	2.06e-03	3.73336	-1.47995	0.349618	TXNDC9	1.27422		84058	4.40e-02	4.31e-03	0.2349	-2.85486	-0.670741	93.49	WDR54	0.628184		8059376	0.2481	1.18e-02	-3.5	-2.60197	-0.799	SERPINE2	0.574747		217414_x_at	0.5323	0.0128716	-2.92072	-2.6989	-2.33361	TMPRSS12	0.198387
200694_s_at	7.19e-02	9.56e-03	2.9767	-2.96193	0.350146	DDX24	1.27469		5425	1.78e-01	4.39e-02	0.3327	-2.0148	-0.670393	27.92	POLD2	0.628336		8073242	0.2293	9.34e-03	-3.68	-2.37088	-0.798	ADSL	0.575146		206170_at	0.5351	0.0173638	-2.75912	-2.9411	-2.33163	CEP19	0.19866
220248_x_at	1.52e-01	4.29e-02	2.21527	-4.36451	0.350196	NSFL1C	1.27473		4733	2.81e-02	2.13e-03	0.2182	-3.07091	-0.670168	362.94	DRG1	0.628434		8015914	0.2507	1.22e-02	-3.47	-2.63755	-0.798	HDAC5	0.575146		222427_s_at	0.5323	0.0146876	-2.84952	-2.8057	-2.3315	LIN37	0.198677
203890_s_at	6.84e-02	8.72e-03	3.02232	-2.87398	0.351232	MIR637///DAPK3	1.27565		8732	4.49e-02	4.43e-03	0.2354	-2.84561	-0.66984	102.34	RNGTT	0.628576		8138489	0.3088	2.59e-02	-2.9	-3.39008	-0.797	CDCA7L	0.575545		242180_at	0.5323	0.016444	-2.78854	-2.897	-2.33143	PRPF8	0.198687
208270_s_at	7.30e-02	9.93e-03	2.95819	-2.99751	0.351237	RNPEP	1.27565		94107	5.12e-02	5.49e-03	0.2409	-2.77698	-0.66885	71.91	TMEM203	0.629008		8159654	0.2702	1.63e-02	-3.25	-2.92674	-0.797	NELFB	0.575545		204335_at	0.5699	0.0321291	-2.42448	-3.4376	-2.33127	CCZ1B///CCZ1	0.198709
202039_at	1.34e-01	3.41e-02	2.33511	-4.1546	0.351459	MYO18A///TIAF1	1.27585		23198	1.15e-02	5.22e-04	0.1928	-3.46938	-0.668782	521.37	PSME4	0.629038		7994737	0.1385	1.48e-03	-5.34	-0.55821	-0.795	ALDOA	0.576343		225617_at	0.547	0.0203835	-2.67235	-3.0707	-2.33072	TEC	0.198784
201339_s_at	3.20e-01	1.69e-01	1.44682	-5.55248	0.351779	SCP2	1.27613		10128	4.14e-02	3.87e-03	0.2312	-2.88886	-0.667968	1860.16	LRPPRC	0.629393		8180337	0.1745	3.14e-03	-4.62	-1.28932	-0.795	ATF4	0.576343		204283_at	0.5173	0.00875171	-3.12871	-2.3871	-2.32995	MROH8	0.198891
209860_s_at	9.92e-02	1.80e-02	2.66217	-3.55871	0.35218	ANXA7	1.27649		339829	1.28e-01	2.53e-02	0.2981	-2.23747	-0.667093	91.07	CCDC39	0.629774		8156309	0.2498	1.21e-02	-3.48	-2.62919	-0.795	GADD45G	0.576343		217751_at	0.556	0.0232111	-2.60187	-3.1756	-2.32779	RECK	0.199189
200022_at	2.90e-02	1.82e-03	3.79356	-1.36115	0.352258	RPL18	1.27656		347475	1.60e-01	3.67e-02	0.3192	-2.08951	-0.666923	84.81	CCDC160	0.629848		8132592	0.3378	3.61e-02	-2.65	-3.72261	-0.795	OGDH	0.576343		209338_at	0.4457	0.00240675	-3.83136	-1.3541	-2.32583	RPL29	0.19946
208608_s_at	1.87e-01	6.38e-02	2.00462	-4.71983	0.352553	SNTB1	1.27682		3356	1.17e-01	2.16e-02	0.2902	-2.297	-0.666646	302.46	HTR2A	0.629969		8092691	0.2835	1.98e-02	-3.1	-3.12243	-0.793	BCL6	0.577143		203189_s_at	0.5699	0.0319358	-2.42779	-3.4327	-2.32543	TGFBR1	0.199516
203139_at	1.98e-01	7.21e-02	1.93782	-4.82843	0.353916	DAPK1	1.27803		79157	6.40e-02	7.92e-03	0.251	-2.65561	-0.666595	79.08	MFSD11	0.629992		8079733	0.2668	1.51e-02	-3.3	-2.84914	-0.792	KLHDC8B	0.577543		234050_at	0.5323	0.0162622	-2.79454	-2.8881	-2.32484	NUS1P3	0.199597
206554_x_at	7.28e-03	1.46e-04	5.07262	1.11257	0.354575	SETMAR	1.27861		64417	1.75e-01	4.26e-02	0.3285	-2.02759	-0.666043	51.86	TMEM267	0.630233		8096027	0.3279	3.18e-02	-2.74	-3.59562	-0.791	PCAT4	0.577943		200913_at	0.4683	0.00370551	-3.59453	-1.6969	-2.32443	CFLAR	0.199653
208694_at	1.30e-01	3.15e-02	2.3763	-4.08131	0.354707	PRKDC	1.27873		22843	1.09e-01	1.90e-02	0.284	-2.34499	-0.666016	702.78	PPM1E	0.630245		8154367	0.1023	3.30e-04	-7.01	0.83647	-0.791	TYRP1	0.577943		1566779_at	0.5323	0.0147277	-2.84805	-2.8079	-2.32209	SNORD42A///RPL23A	0.199978
201111_at	1.34e-01	3.41e-02	2.33487	-4.15503	0.355028	CSE1L	1.27901		219	1.38e-01	2.90e-02	0.3043	-2.18374	-0.664449	123.25	ALDH1B1	0.63093		7999909	0.3324	3.35e-02	-2.7	-3.64884	-0.79	GPRC5B	0.578344		219512_at	0.4652	0.00321568	-3.67206	-1.584	-2.32201	YIPF5	0.199989
208668_x_at	4.83e-02	4.24e-03	3.37716	-2.18197	0.355034	HMGN2	1.27902		344595	1.78e-01	4.36e-02	0.3291	-2.01796	-0.664037	209.22	DUBR	0.63111		8126312	0.2702	1.63e-02	-3.24	-2.92887	-0.79	TFEB	0.578344		206059_at	0.5699	0.0319843	-2.42696	-3.4339	-2.32183	HTR2B	0.200013
213408_s_at	6.56e-02	8.15e-03	3.05582	-2.8092	0.355049	PI4KAP1///PI4KAP2///PI4KA	1.27903		23414	1.77e-01	4.34e-02	0.3287	-2.01938	-0.663712	156.05	ZFPM2	0.631252		8001477	0.225	8.31e-03	-3.78	-2.25414	-0.789	AMFR	0.578745		1554268_at	0.5596	0.0267893	-2.52384	-3.2913	-2.32181	C2orf83	0.200017
202477_s_at	1.42e-02	4.70e-04	4.46915	-0.03768	0.355248	TUBGCP2	1.27921		29078	1.59e-01	3.63e-02	0.3168	-2.09342	-0.663112	479.01	NDUFAF4	0.631515		8125850	0.2564	1.33e-02	-3.4	-2.72632	-0.789	C6orf106	0.578745		236156_at	0.5195	0.00957363	-3.0803	-2.4596	-2.32174	EFCAB6	0.200026
217846_at	1.16e-01	2.46e-02	2.5036	-3.8514	0.356329	MIR6890///QARS	1.28016		51022	1.68e-01	3.96e-02	0.3219	-2.05842	-0.66251	141.64	GLRX2	0.631778		8002347	0.1385	1.51e-03	-5.32	-0.57418	-0.786	AARS	0.57995		212767_at	0.4785	0.00483424	-3.44976	-1.9096	-2.32096	PRKAB1	0.200134
216305_s_at	4.02e-02	3.15e-03	3.52383	-1.89331	0.356498	GCFC2	1.28031		22911	6.32e-02	7.80e-03	0.249	-2.66076	-0.662462	1767.7	WDR47	0.631799		8176570	0.2671	1.53e-02	-3.29	-2.86403	-0.786	DUX4	0.57995		240749_at	0.5868	0.0439229	-2.25201	-3.6881	-2.32066	NXPE3	0.200175
209058_at	1.54e-01	4.44e-02	2.19733	-4.39548	0.356871	EDF1	1.28065		55212	9.07e-02	1.42e-02	0.2695	-2.45314	-0.661242	800.6	BBS7	0.632334		7919642	0.2406	1.05e-02	-3.59	-2.48792	-0.786	HIST2H2AB///HIST2H2AB	0.57995		201162_at	0.4706	0.00397704	-3.55595	-1.7534	-2.31978	SH3BGRL3	0.200298
202950_at	2.88e-02	1.80e-03	3.79827	-1.35187	0.357366	CRYZ	1.28109		85455	3.46e-02	2.91e-03	0.2221	-2.97707	-0.661123	644.75	DISP2	0.632386		8066214	0.2671	1.54e-02	-3.29	-2.87233	-0.786	TGM2	0.57995		233929_x_at	0.5173	0.00877802	-3.12709	-2.3896	-2.31967	SH3TC2	0.200314
211931_s_at	1.20e-01	2.70e-02	2.45643	-3.93717	0.35738	HNRNPA3///HNRNPA3P1	1.2811		200312	1.19e-01	2.23e-02	0.2893	-2.28479	-0.660945	18.13	RNF215	0.632464		8052624	0.2457	1.15e-02	-3.52	-2.57769	-0.785	LOC647115	0.580352		219553_at	0.5711	0.032891	-2.41163	-3.4564	-2.31831	INTS2	0.200503
AFFX-HUMRGE/M10098_M_at	7.16e-01	5.96e-01	0.541615	-6.42422	0.357516		1.28122		2903	1.03e-01	1.75e-02	0.278	-2.37617	-0.660581	1180.71	GRIN2A	0.632623		7966839	0.2834	1.97e-02	-3.1	-3.11976	-0.784	VSIG10	0.580754		1552299_at	0.5868	0.0437481	-2.25422	-3.6849	-2.3181	SH2D1B	0.200531
202230_s_at	1.08e-01	2.16e-02	2.56999	-3.72965	0.357667	CHERP	1.28135		10207	6.62e-03	2.23e-04	0.1789	-3.69171	-0.660467	329.85	PATJ	0.632673		7899101	0.3422	3.84e-02	-2.61	-3.78321	-0.783	CNKSR1	0.581157		213726_x_at	0.5173	0.00815309	-3.16693	-2.33	-2.31784	TERF2	0.200568
202564_x_at	3.78e-02	2.78e-03	3.58434	-1.77401	0.358179	ARL2	1.28181		83660	3.03e-02	2.40e-03	0.2174	-3.03514	-0.659739	884.71	TLN2	0.632993		8010747	0.1455	1.77e-03	-5.16	-0.72842	-0.783	GPS1	0.581157		212583_at	0.4683	0.00349821	-3.62598	-1.651	-2.31751	CITED2	0.200614
205381_at	5.86e-02	6.34e-03	3.17928	-2.56936	0.358722	LRRC17	1.28229		23312	4.60e-02	4.65e-03	0.2329	-2.83058	-0.659321	3068.26	DMXL2	0.633176		8027621	0.3306	3.27e-02	-2.72	-3.62463	-0.781	GPI///GPI	0.581963		209820_s_at	0.5596	0.0280186	-2.49937	-3.3274	-2.31739	FKSG49	0.20063
208991_at	1.06e-01	2.07e-02	2.59115	-3.6906	0.358762	STAT3	1.28233		79031	7.80e-02	1.09e-02	0.2588	-2.5471	-0.65929	185.66	PDCL3	0.63319		8001981	0.3284	3.19e-02	-2.74	-3.59901	-0.78	FHOD1	0.582367		227055_at	0.4434	0.00193007	-3.95358	-1.1801	-2.31609	LATS2	0.200811
209653_at	5.09e-01	3.53e-01	0.959931	-6.10844	0.358828	KPNA4	1.28238		5394	1.67e-02	9.48e-04	0.1994	-3.30559	-0.659258	279.43	EXOSC10	0.633204		8020717	0.1594	2.34e-03	-4.89	-0.99901	-0.778	AQP4-AS1	0.583175		242309_at	0.5014	0.00616793	-3.31769	-2.1052	-2.31569	RPL13AP5///SNORD32A///SNORD33///SNORD34///SNORD35A///RPL13A	0.200867
218042_at	5.40e-02	5.21e-03	3.2763	-2.3798	0.358974	COPS4	1.28251		9228	1.49e-01	3.26e-02	0.3081	-2.13652	-0.658247	104.62	DLGAP2	0.633648		8116835	0.1846	4.11e-03	-4.38	-1.55502	-0.778	GCNT2	0.583175		238628_s_at	0.5323	0.0157867	-2.81057	-2.864	-2.31431	CRH	0.201059
201282_at	1.16e-01	2.45e-02	2.50443	-3.84988	0.359047	OGDH	1.28258		107986455	9.64e-02	1.56e-02	0.272	-2.41767	-0.65757	69.67	LOC107986455	0.633945		8065798	0.2141	7.10e-03	-3.91	-2.09703	-0.778	GGT7	0.583175		203770_s_at	0.5323	0.0159211	-2.80599	-2.8709	-2.31309	RPL13AP5///SNORD32A///SNORD33///SNORD34///SNORD35A///RPL13A	0.201229
200038_s_at	4.13e-02	3.28e-03	3.50357	-1.93324	0.35913	RPL17-C18orf32///SNORD58C///C18orf32///SNORD58A///SNORD58B///RPL17	1.28265		8772	1.52e-01	3.39e-02	0.3099	-2.12121	-0.657452	100.6	FADD	0.633997		8054945	0.2176	7.47e-03	-3.87	-2.14777	-0.776	BIN1	0.583984		211992_at	0.4735	0.00411255	-3.5377	-1.7802	-2.3107	LXN	0.201563
209630_s_at	4.83e-02	4.26e-03	3.37526	-2.1857	0.359547	FBXW2	1.28302		23158	1.77e-02	1.06e-03	0.2005	-3.27479	-0.65661	471.05	TBC1D9	0.634367		8024557	0.3552	4.36e-02	-2.51	-3.90738	-0.776	GNA11	0.583984		224609_at	0.5752	0.0355842	-2.36838	-3.5196	-2.31031	LOC101930416///LOC101929792///LOC100996724///LOC653513///PDE4DIP	0.201617
204122_at	3.85e-02	2.88e-03	3.56708	-1.80805	0.360448	TYROBP	1.28382		7504	7.50e-02	1.02e-02	0.2555	-2.56909	-0.65645	343.5	XK	0.634437		8153684	0.2448	1.13e-02	-3.53	-2.56483	-0.774	DGAT1	0.584794		222365_at	0.4759	0.00471779	-3.463	-1.89	-2.3078	TRA2A	0.201968
218152_at	5.88e-02	6.42e-03	3.17313	-2.58134	0.360925	HMG20A	1.28425		54839	1.34e-01	2.74e-02	0.2976	-2.20532	-0.656328	438.07	LRRC49	0.634491		8153939	0.2448	1.13e-02	-3.53	-2.56483	-0.774	DGAT1	0.584794		225150_s_at	0.5323	0.0126279	-2.93102	-2.6835	-2.30772	C6orf132	0.201979
217995_at	1.00e-01	1.85e-02	2.64811	-3.58491	0.361502	SQRDL	1.28476		84812	4.09e-02	3.81e-03	0.2263	-2.89356	-0.654867	98.47	PLCD4	0.635134		7981988	0.3331	3.40e-02	-2.69	-3.66321	-0.774	SNORD116-20	0.584794		231469_at	0.3975	0.00132982	-4.16181	-0.8886	-2.30484	TESMIN	0.202383
217973_at	1.05e-01	2.04e-02	2.59799	-3.67794	0.362544	DCXR	1.28569		55435	3.70e-02	3.26e-03	0.2224	-2.94172	-0.654207	283.39	AP1AR	0.635425		7991779	0.2582	1.36e-02	-3.39	-2.74463	-0.773	FAM234A	0.585199		210463_x_at	0.5323	0.0144147	-2.85965	-2.7905	-2.30377	RPL30	0.202533
200614_at	8.80e-02	1.44e-02	2.77233	-3.35185	0.362552	CLTC	1.2857		112609	1.21e-01	2.31e-02	0.2877	-2.27181	-0.653585	852.84	MRAP2	0.635699		8025199	0.1992	5.63e-03	-4.1	-1.8657	-0.773	PNPLA6	0.585199		219072_at	0.5378	0.0180787	-2.73731	-2.9737	-2.30374	CELF4	0.202538
208669_s_at	1.32e-01	3.31e-02	2.35083	-4.1267	0.363272	EID1	1.28634		55783	1.80e-01	4.45e-02	0.3248	-2.00974	-0.652694	41.49	CMTR2	0.636091		8041422	0.3642	4.74e-02	-2.45	-3.99033	-0.773	RASGRP3	0.585199		202465_at	0.5752	0.0356233	-2.36777	-3.5205	-2.303	HAX1	0.202642
201930_at	1.58e-02	5.83e-04	4.36102	-0.24757	0.363413	MCM6	1.28647		23283	1.12e-01	2.01e-02	0.2807	-2.32373	-0.652162	127.7	CSTF2T	0.636326		8146687	0.3419	3.82e-02	-2.61	-3.77851	-0.77	ADHFE1	0.586417		213526_s_at	0.5323	0.0146895	-2.84945	-2.8058	-2.3019	DMXL1	0.202796
217902_s_at	2.06e-01	7.77e-02	1.89667	-4.89425	0.363906	HERC2	1.28691		2822	1.12e-01	2.01e-02	0.2805	-2.32492	-0.652134	90.91	GPLD1	0.636338		8123976	0.2865	2.02e-02	-3.08	-3.14285	-0.77	GFOD1	0.586417		219754_at	0.556	0.0230463	-2.60574	-3.1699	-2.29864	PCGEM1	0.203254
201051_at	7.49e-02	1.04e-02	2.93388	-3.04421	0.364323	ANP32A	1.28728		10471	1.41e-01	3.01e-02	0.3006	-2.16831	-0.651845	110.42	PFDN6	0.636466		7920492	0.1807	3.67e-03	-4.48	-1.44178	-0.768	C1orf43///C1orf43	0.587231		233730_at	0.5797	0.0387903	-2.32082	-3.5887	-2.29548	DDX59	0.203701
203262_s_at	1.23e-01	2.79e-02	2.43917	-3.96837	0.364496	FAM50A	1.28743		10681	2.01e-02	1.31e-03	0.2024	-3.21376	-0.65058	455.96	GNB5	0.637024		8065444	0.2868	2.03e-02	-3.08	-3.14657	-0.767	ACSS1	0.587638		233173_x_at	0.5323	0.0145331	-2.85523	-2.7971	-2.2943	LOC101927690	0.203867
202756_s_at	2.40e-02	1.28e-03	3.96696	-1.01935	0.364572	GPC1	1.2875		101930085	5.68e-02	6.47e-03	0.2389	-2.72274	-0.650431	67.62	HERPUD2-AS1	0.63709		7906978	0.2902	2.09e-02	-3.05	-3.17699	-0.766	MGST3///MGST3	0.588046		241466_at	0.4683	0.00365802	-3.60158	-1.6866	-2.29384	CCDC28B	0.203932
201234_at	3.03e-03	3.38e-05	5.86079	2.54639	0.365254	ILK	1.28811		55799	1.03e-01	1.74e-02	0.2734	-2.37916	-0.65042	897.39	CACNA2D3	0.637095		7979984	0.1841	4.03e-03	-4.4	-1.53349	-0.763	ZFYVE1	0.58927		224756_s_at	0.5323	0.0121962	-2.94978	-2.6553	-2.29366	DAPP1	0.203958
208829_at	3.85e-02	2.86e-03	3.57036	-1.80157	0.3657	TAPBP	1.28851		55361	3.03e-02	2.41e-03	0.2143	-3.03467	-0.650209	207.8	PI4K2A	0.637188		8175455	0.2557	1.31e-02	-3.41	-2.70842	-0.761	MIR504	0.590087		225529_at	0.4735	0.00457583	-3.47961	-1.8656	-2.29278	ZNF44	0.204082
202211_at	2.95e-03	3.21e-05	5.88905	2.59617	0.365751	ARFGAP3	1.28855		23122	9.04e-03	3.56e-04	0.1821	-3.57085	-0.650172	2014.16	CLASP2	0.637204		8082504	0.1508	1.95e-03	-5.07	-0.82443	-0.759	HMCES	0.590906		212627_s_at	0.5271	0.0112532	-2.99316	-2.5903	-2.29268	SMR3A///SMR3B	0.204096
208609_s_at	1.00e-01	1.84e-02	2.65036	-3.58073	0.36594	TNXB///TNXA	1.28872		2941	6.17e-02	7.39e-03	0.2423	-2.67856	-0.649116	545.65	GSTA4	0.637671		8018793	0.2284	8.93e-03	-3.72	-2.32698	-0.759	JMJD6	0.590906		228117_at	0.5414	0.0186235	-2.72125	-2.9977	-2.29261	ANXA4	0.204105
219485_s_at	3.25e-02	2.16e-03	3.71015	-1.52574	0.366021	PSMD10	1.28879		83732	3.04e-02	2.42e-03	0.2139	-3.03298	-0.648681	550.07	RIOK1	0.637863		7978021	0.3626	4.67e-02	-2.46	-3.97626	-0.759	MYH7	0.590906		232510_s_at	0.3863	0.00113044	-4.25347	-0.7624	-2.29227	TRERF1	0.204154
210840_s_at	4.54e-02	3.83e-03	3.42762	-2.08277	0.366271	IQGAP1	1.28902		57692	7.04e-02	9.17e-03	0.2489	-2.60556	-0.648564	343.57	MAGEE1	0.637915		7964021	0.3393	3.69e-02	-2.63	-3.74419	-0.759	RNF41	0.590906		203249_at	0.5184	0.00886805	-3.12158	-2.3978	-2.29087	PPP2R2C	0.204352
211375_s_at	1.47e-01	4.04e-02	2.24749	-4.30859	0.368231	ILF3	1.29077		9896	8.79e-02	1.34e-02	0.2619	-2.47386	-0.647954	363.16	FIG4	0.638185		7901951	0.2481	1.18e-02	-3.5	-2.60251	-0.758	PGM1	0.591316		203628_at	0.5821	0.0402785	-2.30001	-3.6189	-2.29068	IFITM2///IFITM1	0.204379
205401_at	9.62e-02	1.70e-02	2.68875	-3.50904	0.368551	AGPS	1.29106		65009	1.06e-01	1.83e-02	0.2743	-2.36005	-0.647302	35104.1	NDRG4	0.638473		8077944	0.3426	3.85e-02	-2.6	-3.78565	-0.757	CAND2	0.591726		205371_s_at	0.5809	0.0393053	-2.31353	-3.5993	-2.29006	MTMR4	0.204467
219571_s_at	1.03e-02	2.72e-04	4.74888	0.50039	0.369006	ZNF12	1.29146		29902	1.36e-01	2.81e-02	0.2944	-2.19534	-0.646358	175.11	FAM216A	0.638891		8034454	0.1339	1.36e-03	-5.43	-0.47433	-0.757	DHPS	0.591726		206231_at	0.5195	0.00943775	-3.08801	-2.4481	-2.28965	PRO2012	0.204526
206445_s_at	9.92e-02	1.79e-02	2.66297	-3.55723	0.369402	PRMT1	1.29182		402778	1.40e-01	2.96e-02	0.297	-2.176	-0.646246	39.85	IFITM10	0.638941		7905733	0.2951	2.22e-02	-3.01	-3.23874	-0.756	HAX1	0.592136		211358_s_at	0.5473	0.02047	-2.67006	-3.0741	-2.28876	WISP3	0.204651
206200_s_at	1.95e-01	7.00e-02	1.95362	-4.80293	0.369572	ANXA11	1.29197		3748	5.73e-02	6.54e-03	0.2375	-2.71921	-0.645825	467.86	KCNC3	0.639127		8063583	0.3574	4.46e-02	-2.5	-3.93016	-0.756	RBM38	0.592136		200967_at	0.5445	0.019801	-2.68806	-3.0473	-2.28639	ESRRA	0.204988
200651_at	2.55e-02	1.41e-03	3.91874	-1.11432	0.370642	SNORD96A///SNORD95///RACK1	1.29293		11059	1.94e-02	1.24e-03	0.1998	-3.22985	-0.645311	434.7	WWP1	0.639355		8118963	0.1881	4.38e-03	-4.32	-1.61598	-0.755	FANCE	0.592546		203524_s_at	0.5323	0.0133457	-2.90121	-2.7282	-2.28582	ASIC2	0.205069
209022_at	8.34e-02	1.28e-02	2.83025	-3.2421	0.37082	STAG2	1.29309		162427	7.82e-02	1.09e-02	0.2536	-2.54495	-0.645299	1363.59	RETREG3	0.63936		8068363	0.3309	3.30e-02	-2.72	-3.63266	-0.754	LINC00310	0.592957		240945_at	0.5445	0.0201333	-2.67904	-3.0607	-2.28441	SLC16A7	0.205269
201113_at	6.06e-02	6.86e-03	3.1406	-2.64467	0.371504	TUFM	1.2937		25924	1.39e-01	2.92e-02	0.2959	-2.18046	-0.645138	118.89	MYRIP	0.639432		8150592	0.2498	1.21e-02	-3.48	-2.62994	-0.753	CEBPD	0.593368		221526_x_at	0.5323	0.0129249	-2.91849	-2.7023	-2.28434	CSN1S2AP	0.205279
203447_at	2.60e-02	1.47e-03	3.89905	-1.15313	0.372668	PSMD5	1.29475		7905	3.08e-02	2.47e-03	0.2128	-3.02727	-0.644228	2474.01	REEP5	0.639835		8001163	0.3013	2.40e-02	-2.95	-3.3149	-0.751	MYLK3	0.594192		204570_at	0.4683	0.00365156	-3.60254	-1.6852	-2.28302	KBTBD4	0.205467
211006_s_at	1.00e-01	1.85e-02	2.64791	-3.5853	0.373129	KCNB1	1.29516		225	4.07e-02	3.79e-03	0.2224	-2.89543	-0.643953	253.52	ABCD2	0.639957		8037525	0.2542	1.28e-02	-3.43	-2.68578	-0.75	CKM	0.594604		202367_at	0.5524	0.0218266	-2.63526	-3.126	-2.28093	DBP	0.205765
217811_at	1.39e-01	3.63e-02	2.30248	-4.21226	0.373149	SELT	1.29518		26031	1.36e-01	2.79e-02	0.2924	-2.19896	-0.642875	260.33	OSBPL3	0.640436		8005699	0.1745	3.16e-03	-4.61	-1.29459	-0.749	DHRS7B	0.595016		201348_at	0.4735	0.00422175	-3.52342	-1.8011	-2.2804	FLII	0.205841
208978_at	5.53e-02	5.50e-03	3.24973	-2.43179	0.373515	CRIP2	1.2955		84436	1.40e-01	2.97e-02	0.2954	-2.17432	-0.64225	57.02	ZNF528	0.640713		8043718	0.3343	3.46e-02	-2.68	-3.67926	-0.747	COX5B	0.595841		240524_x_at	0.5809	0.0399345	-2.30476	-3.612	-2.27954	ZNF547	0.205963
200713_s_at	2.79e-02	1.69e-03	3.83015	-1.28898	0.37453	MAPRE1	1.29642		773	1.03e-01	1.75e-02	0.2703	-2.37593	-0.64221	251.48	CACNA1A	0.640731		7976844	0.2305	9.43e-03	-3.68	-2.38087	-0.746	MIR134	0.596254		224773_at	0.5626	0.0288455	-2.48348	-3.3508	-2.27743	LOC105370629	0.206266
201445_at	1.24e-01	2.86e-02	2.42672	-3.99084	0.37459	CNN3	1.29647		84100	1.57e-01	3.56e-02	0.3044	-2.10175	-0.639727	98.2	ARL6	0.641834		8003679	0.1981	5.36e-03	-4.15	-1.81772	-0.746	RPA1	0.596254		209516_at	0.5323	0.0153307	-2.82639	-2.8403	-2.27191	LINC00887	0.207056
203675_at	1.65e-01	5.10e-02	2.12402	-4.5207	0.374791	NUCB2	1.29665		54331	1.29e-02	6.16e-04	0.1868	-3.42432	-0.639517	860.61	GNG2	0.641928		7996675	0.2284	8.81e-03	-3.73	-2.31306	-0.746	THAP11	0.596254		200900_s_at	0.5403	0.0182527	-2.73213	-2.9814	-2.26826	PTRF	0.20758
214882_s_at	2.60e-02	1.47e-03	3.90036	-1.15055	0.374875	MIR636///SRSF2	1.29673		26958	8.93e-02	1.38e-02	0.2593	-2.46327	-0.638835	1121.74	COPG2	0.642232		7930872	0.1165	6.99e-04	-6.13	0.15293	-0.745	NANOS1	0.596668		223905_at	0.5763	0.0376706	-2.33699	-3.5653	-2.26736	SPACA6	0.20771
211980_at	1.60e-01	4.80e-02	2.15673	-4.4651	0.374911	COL4A1	1.29676		10598	7.30e-02	9.79e-03	0.2472	-2.58308	-0.638515	913.18	AHSA1	0.642374		8087806	0.3327	3.38e-02	-2.7	-3.65808	-0.745	PCBP4	0.596668		1553502_a_at	0.5474	0.0206072	-2.66644	-3.0795	-2.26703	CES3	0.207757
215228_at	1.73e-01	5.52e-02	2.08249	-4.59067	0.374912	NHLH2	1.29676		1123	8.45e-02	1.24e-02	0.2553	-2.4996	-0.638201	1134.72	CHN1	0.642513		8044793	0.3055	2.50e-02	-2.92	-3.3573	-0.745	STEAP3	0.596668		1555092_at	0.5231	0.0101798	-3.0472	-2.5092	-2.26673	GABRR2	0.207801
201380_at	5.53e-02	5.47e-03	3.25208	-2.42719	0.374937	CRTAP	1.29678		51028	3.29e-02	2.69e-03	0.2117	-3.00073	-0.635288	1023.18	VPS36	0.643812		8003249	0.2737	1.73e-02	-3.2	-2.9877	-0.744	FBXO31	0.597082		221551_x_at	0.5323	0.0138691	-2.88046	-2.7593	-2.26631	TAS2R50	0.20786
210517_s_at	8.86e-02	1.47e-02	2.76287	-3.36972	0.375478	AKAP12	1.29727		642938	1.38e-01	2.87e-02	0.2898	-2.18795	-0.634161	125.77	INSYN2A	0.644315		8013307	0.2894	2.07e-02	-3.06	-3.17053	-0.743	FOXO3B///FOXO3	0.597496		213014_at	0.4507	0.00272498	-3.76294	-1.4525	-2.26462	CSRNP3	0.208105
204173_at	5.31e-01	3.77e-01	0.910213	-6.15436	0.376275	MYL6B	1.29799		2630	1.34e-01	2.75e-02	0.2876	-2.20474	-0.634124	25.45	GBAP1	0.644332		8024566	0.3174	2.86e-02	-2.82	-3.49005	-0.743	GNA11	0.597496		239414_at	0.567	0.0307742	-2.44809	-3.4029	-2.26449	NLGN4X	0.208123
221012_s_at	3.85e-02	2.91e-03	3.56265	-1.81679	0.376679	TRIM8	1.29835		93611	8.50e-02	1.26e-02	0.254	-2.49511	-0.633799	80.75	FBXO44	0.644477		8059111	0.1548	2.17e-03	-4.97	-0.92725	-0.742	ABCB6	0.59791		219955_at	0.5719	0.033776	-2.39705	-3.4777	-2.26432	LOC100291666	0.208147
210809_s_at	4.27e-02	3.48e-03	3.47409	-1.99131	0.376703	POSTN	1.29837		84892	1.34e-01	2.75e-02	0.2876	-2.20375	-0.633724	246.43	POMGNT2	0.644511		8031090	0.3211	2.96e-02	-2.79	-3.52521	-0.742	CACNG6	0.59791		243172_at	0.5524	0.0220472	-2.6298	-3.1341	-2.26418	NRDE2	0.208168
205550_s_at	3.38e-02	2.31e-03	3.67593	-1.59328	0.377449	BRE	1.29904		10797	1.82e-01	4.56e-02	0.3168	-1.99949	-0.633497	499.31	MTHFD2	0.644612		7972826	0.3371	3.59e-02	-2.65	-3.71642	-0.742	LINC00346	0.59791		1554757_a_at	0.4994	0.00593781	-3.33827	-2.0746	-2.26399	C2orf68	0.208195
204635_at	1.53e-02	5.35e-04	4.4038	-0.16442	0.377575	RPS6KA5	1.29916		148	1.06e-01	1.81e-02	0.2679	-2.36318	-0.633125	579.74	ADRA1A	0.644778		8007584	0.1962	5.13e-03	-4.18	-1.77352	-0.74	ASB16	0.598739		220701_at	0.5947	0.0479842	-2.20278	-3.7586	-2.26275	NKX6-2	0.208374
216526_x_at	9.49e-02	1.67e-02	2.69996	-3.48805	0.377578	HLA-C	1.29916		374900	1.86e-01	4.73e-02	0.319	-1.98391	-0.632955	70.64	ZNF568	0.644854		8085665	0.2868	2.03e-02	-3.08	-3.14626	-0.739	RFTN1	0.599155		229688_at	0.5722	0.0341996	-2.3902	-3.4877	-2.26197	LOC100506870///LOC283140	0.208487
204428_s_at	1.55e-02	5.67e-04	4.37493	-0.22051	0.377845	LCAT	1.2994		55129	6.30e-02	7.71e-03	0.2375	-2.66434	-0.63288	442.24	ANO10	0.644888		7953021	0.1878	4.32e-03	-4.33	-1.603	-0.738	ADIPOR2	0.59957		236580_at	0.5173	0.00724871	-3.23041	-2.2352	-2.25821	PMS2P3	0.209032
217933_s_at	3.20e-01	1.70e-01	1.44458	-5.55545	0.378454	LAP3	1.29995		11137	4.53e-02	4.52e-03	0.2228	-2.83937	-0.632573	191.47	PWP1	0.645025		8033362	0.2282	8.76e-03	-3.73	-2.30725	-0.737	INSR	0.599986		200750_s_at	0.5173	0.00812502	-3.16879	-2.3272	-2.25628	PDCL	0.209311
201277_s_at	1.00e-01	1.83e-02	2.65409	-3.57377	0.379267	HNRNPAB	1.30068		132864	2.46e-02	1.76e-03	0.2018	-3.12809	-0.631298	775.01	CPEB2	0.645595		8152703	0.3072	2.54e-02	-2.91	-3.37352	-0.735	FBXO32	0.600818		201714_at	0.4803	0.0049448	-3.43748	-1.9277	-2.25619	HSPB1	0.209324
221641_s_at	5.59e-02	5.61e-03	3.2396	-2.45159	0.381042	ACOT9	1.30228		57489	7.01e-02	9.12e-03	0.2421	-2.60746	-0.631183	186.91	ODF2L	0.645647		8180321	0.2694	1.61e-02	-3.25	-2.91617	-0.735	HIST2H4A	0.600818		220481_at	0.5323	0.0159759	-2.80414	-2.8737	-2.25565	BCL2L15	0.209402
208818_s_at	4.13e-02	3.28e-03	3.50294	-1.93448	0.381177	COMT	1.3024		57863	8.26e-02	1.20e-02	0.2511	-2.51334	-0.631024	5947	CADM3	0.645718		8180255	0.2694	1.61e-02	-3.25	-2.91617	-0.735	HIST2H4B	0.600818		1566439_at	0.5875	0.0446028	-2.24347	-3.7003	-2.25556	LOC105370178	0.209415
201598_s_at	3.45e-02	2.39e-03	3.65848	-1.62773	0.38278	INPPL1	1.30385		114883	3.56e-02	3.06e-03	0.213	-2.96166	-0.630824	644.03	OSBPL9	0.645808		8126729	0.3052	2.49e-02	-2.92	-3.3514	-0.733	CLIC5	0.601652		200755_s_at	0.5524	0.0221287	-2.6278	-3.1371	-2.25498	YPEL3	0.2095
202469_s_at	6.36e-02	7.73e-03	3.08215	-2.75819	0.383985	CPSF6	1.30494		57019	7.58e-02	1.04e-02	0.2462	-2.56253	-0.630804	204.71	CIAPIN1	0.645817		7896985	0.2809	1.92e-02	-3.12	-3.0925	-0.733	MIB2	0.601652		209592_s_at	0.4735	0.00423666	-3.52151	-1.8039	-2.25297	PNKP	0.209792
201767_s_at	7.74e-02	1.12e-02	2.89907	-3.11088	0.384425	ELAC2	1.30534		84803	1.84e-01	4.65e-02	0.3166	-1.99066	-0.630245	138.3	GPAT3	0.646067		8011141	0.2016	5.97e-03	-4.05	-1.92475	-0.733	PRPF8///PRPF8	0.601652		216376_x_at	0.5683	0.03111	-2.44214	-3.4117	-2.25241	GAPDH	0.209873
203525_s_at	6.98e-02	9.05e-03	3.004	-2.90932	0.384568	APC	1.30547		9912	8.71e-02	1.31e-02	0.2539	-2.48119	-0.62991	293.15	ARHGAP44	0.646217		7981978	0.3409	3.76e-02	-2.62	-3.76243	-0.733	SNORD116-15	0.601652		235395_at	0.5573	0.0239699	-2.58439	-3.2016	-2.25106	MEIOC	0.21007
209330_s_at	1.06e-01	2.09e-02	2.58544	-3.70114	0.384719	HNRNPD	1.30561		9583	3.38e-02	2.81e-03	0.2108	-2.98775	-0.629815	797.45	ENTPD4	0.646259		8072124	0.2422	1.09e-02	-3.56	-2.52425	-0.732	CRYBA4	0.602069		205056_s_at	0.4735	0.00413877	-3.53423	-1.7852	-2.25069	FOXM1	0.210123
200976_s_at	6.30e-02	7.56e-03	3.09266	-2.73781	0.385635	TAX1BP1	1.30643		56983	1.57e-01	3.54e-02	0.299	-2.1034	-0.628905	173.23	POGLUT1	0.646667		8001764	0.3425	3.85e-02	-2.6	-3.78524	-0.732	GOT2	0.602069		210702_s_at	0.556	0.0228554	-2.61026	-3.1631	-2.25003	PCDHAC1	0.21022
200028_s_at	1.04e-01	2.00e-02	2.60721	-3.66087	0.386288	STARD7	1.30703		284611	8.74e-02	1.32e-02	0.2535	-2.4793	-0.628419	502.04	EEIG2	0.646885		7922846	0.1911	4.76e-03	-4.25	-1.69881	-0.731	FAM129A	0.602486		208420_x_at	0.5173	0.00816619	-3.16606	-2.3313	-2.24891	C12orf74	0.210382
209732_at	1.22e-01	2.74e-02	2.44778	-3.95281	0.386846	CLEC2B	1.30753		55605	8.68e-02	1.30e-02	0.2529	-2.48298	-0.627829	33306.2	KIF21A	0.64715		8035249	0.3581	4.49e-02	-2.49	-3.93694	-0.73	NR2F6	0.602904		212191_x_at	0.5096	0.00676607	-3.26764	-2.1797	-2.24767	CC2D1B	0.210564
210976_s_at	5.86e-02	6.29e-03	3.18319	-2.56172	0.38696	PFKM	1.30763		5664	8.80e-02	1.34e-02	0.2539	-2.47212	-0.627583	217.64	PSEN2	0.64726		7955358	0.1187	8.94e-04	-5.86	-0.07762	-0.728	COX14	0.60374		209116_x_at	0.5868	0.0436854	-2.25502	-3.6837	-2.24739	LOC100996549	0.210605
220757_s_at	2.08e-02	9.77e-04	4.10201	-0.75387	0.387069	MIR4746///UBXN6	1.30773		5650	6.23e-02	7.56e-03	0.2345	-2.67118	-0.626518	81.35	KLK7	0.647738		8060705	0.3679	4.94e-02	-2.42	-4.03081	-0.728	MAVS	0.60374		222398_s_at	0.4656	0.00328701	-3.66005	-1.6014	-2.24733	METAP1D	0.210613
202122_s_at	3.61e-02	2.57e-03	3.62335	-1.69704	0.387313	PLIN3	1.30796		4741	1.23e-01	2.37e-02	0.277	-2.26115	-0.626334	948716	NEFM	0.64782		8031514	0.3307	3.28e-02	-2.72	-3.62742	-0.728	ZNF865	0.60374		217990_at	0.5868	0.0435483	-2.25676	-3.6812	-2.24691	CSTB	0.210674
209183_s_at	9.93e-02	1.81e-02	2.65992	-3.56291	0.387554	C10orf10	1.30817		23162	4.05e-02	3.73e-03	0.2157	-2.89978	-0.625438	242.71	MAPK8IP3	0.648223		7936028	0.2146	7.19e-03	-3.9	-2.11019	-0.726	ACTR1A	0.604578		211561_x_at	0.4683	0.00377969	-3.58372	-1.7128	-2.24426	ILK	0.211062
202041_s_at	5.98e-02	6.57e-03	3.1622	-2.60264	0.387615	FIBP	1.30823		8634	1.77e-01	4.33e-02	0.3092	-2.02102	-0.62499	979.97	RTCA	0.648424		8053975	0.1981	5.33e-03	-4.15	-1.81253	-0.726	LMAN2L	0.604578		216952_s_at	0.5173	0.0071047	-3.24125	-2.219	-2.24136	LINC00881	0.211487
212461_at	1.06e-01	2.10e-02	2.58342	-3.70489	0.388609	AZIN1	1.30913		65991	2.65e-02	1.95e-03	0.2015	-3.09822	-0.624368	323.01	FUNDC2	0.648704		8156573	0.1965	5.22e-03	-4.17	-1.79164	-0.726	MIR24-1///C9orf3	0.604578		1553004_at	0.4897	0.00556614	-3.37328	-2.0227	-2.24053	LOC101928826///TPT1	0.211608
201004_at	5.30e-02	5.01e-03	3.29543	-2.34233	0.389125	SSR4	1.3096		26999	7.49e-02	1.02e-02	0.2426	-2.57006	-0.623396	962.69	CYFIP2	0.649141		7913682	0.1212	1.01e-03	-5.74	-0.19046	-0.725	HMGCL	0.604997		208408_at	0.5323	0.0136812	-2.88782	-2.7483	-2.23964	LINC00673	0.21174
202506_at	2.48e-02	1.36e-03	3.93939	-1.07365	0.389194	SSFA2	1.30966		29957	1.20e-01	2.29e-02	0.2738	-2.27535	-0.622978	82.39	SLC25A24	0.649329		7982185	0.3237	3.04e-02	-2.77	-3.5523	-0.724	LOC100289656///DEXI	0.605417		217235_x_at	0.3424	0.00071069	-4.51857	-0.4053	-2.23717	RNF144A-AS1	0.212101
209205_s_at	2.07e-01	7.79e-02	1.89487	-4.89711	0.389496	LMO4	1.30994		2596	1.20e-01	2.27e-02	0.2734	-2.27794	-0.622779	2650.36	GAP43	0.649419		7986685	0.3237	3.04e-02	-2.77	-3.5523	-0.724	LOC100289656///DEXI	0.605417		204217_s_at	0.5403	0.0182801	-2.73131	-2.9827	-2.2366	MOXD1	0.212186
207627_s_at	4.35e-02	3.61e-03	3.45602	-2.02689	0.389777	TFCP2	1.31019		63893	2.47e-02	1.77e-03	0.1992	-3.12646	-0.622686	237.15	UBE2O	0.649461		8038382	0.1456	1.81e-03	-5.14	-0.74859	-0.724	PIH1D1	0.605417		217831_s_at	0.5809	0.0400148	-2.30365	-3.6136	-2.23444	MYO3A	0.212503
201857_at	5.65e-02	5.73e-03	3.22936	-2.47161	0.390014	ZFR	1.31041		55968	4.55e-02	4.57e-03	0.2195	-2.83603	-0.622554	164.35	NSFL1C	0.64952		8137739	0.3582	4.50e-02	-2.49	-3.93946	-0.723	INTS1	0.605836		223555_at	0.5271	0.0116057	-2.97653	-2.6152	-2.23343	AATF	0.212653
205399_at	2.88e-02	1.77e-03	3.80866	-1.33137	0.390177	DCLK1	1.31055		84280	1.54e-01	3.44e-02	0.2943	-2.11498	-0.622458	586.82	BTBD10	0.649563		8063893	0.1954	5.08e-03	-4.19	-1.76458	-0.722	ADRM1	0.606256		243221_at	0.5596	0.0267334	-2.52498	-3.2896	-2.23256	PKIA-AS1	0.212781
212257_s_at	3.46e-01	1.92e-01	1.36679	-5.65617	0.39153	SMARCA2	1.31178		85865	1.27e-01	2.51e-02	0.2773	-2.24007	-0.621175	181.69	GTPBP10	0.650141		8032076	0.2227	8.11e-03	-3.8	-2.22981	-0.72	RNF126	0.607097		201970_s_at	0.5445	0.0198973	-2.68543	-3.0512	-2.22893	GABARAP	0.213317
200998_s_at	1.91e-02	8.01e-04	4.20155	-0.55878	0.391656	CKAP4	1.3119		586	4.79e-02	4.98e-03	0.2212	-2.80818	-0.621099	1288.83	BCAT1	0.650176		8072659	0.1154	6.05e-04	-6.29	0.28754	-0.718	TOM1	0.60794		1554965_at	0.5524	0.0222402	-2.62507	-3.1411	-2.22643	MPP7	0.213687
33850_at	4.62e-02	3.96e-03	3.41052	-2.1164	0.391929	MAP4	1.31215		23426	5.79e-02	6.64e-03	0.2287	-2.71447	-0.620887	78.48	GRIP1	0.650271		7952549	0.1524	2.04e-03	-5.02	-0.86744	-0.717	RPUSD4	0.608361		207275_s_at	0.5702	0.0323992	-2.41989	-3.4443	-2.22557	CLASP2	0.213814
212671_s_at	1.11e-01	2.25e-02	2.54783	-3.77041	0.391985	LOC100509457///HLA-DQA2///HLA-DQA1	1.3122		401190	1.51e-01	3.32e-02	0.2913	-2.12999	-0.620462	545.04	RGS7BP	0.650463		8033392	0.2385	1.02e-02	-3.61	-2.45965	-0.716	XAB2	0.608783		201639_s_at	0.5559	0.0227862	-2.61191	-3.1607	-2.22335	FCN1	0.214144
204009_s_at	5.75e-02	5.98e-03	3.20853	-2.51229	0.392158	KRAS	1.31236		148203	1.27e-01	2.49e-02	0.2763	-2.2426	-0.619665	171.51	ZNF738	0.650822		7913609	0.3591	4.54e-02	-2.49	-3.94727	-0.714	ASAP3	0.609628		204074_s_at	0.4999	0.00603724	-3.32928	-2.088	-2.22222	SLC1A2	0.214311
217840_at	6.96e-02	8.98e-03	3.00782	-2.90196	0.393009	DDX41	1.31313		9526	5.80e-02	6.66e-03	0.2282	-2.71351	-0.619153	140.55	MPDU1	0.651053		7903717	0.2105	6.79e-03	-3.95	-2.05299	-0.713	MIR197	0.61005		200656_s_at	0.5245	0.0104945	-3.03079	-2.5338	-2.22207	FBL	0.214334
201121_s_at	2.12e-02	1.02e-03	4.08201	-0.79313	0.393169	PGRMC1	1.31328		84311	8.99e-02	1.39e-02	0.2517	-2.45972	-0.619053	58.71	MRPL45	0.651098		8090291	0.3459	3.97e-02	-2.58	-3.81529	-0.712	ALG1L	0.610473		212228_s_at	0.5486	0.020858	-2.65988	-3.0893	-2.22198	TNFRSF9	0.214347
200875_s_at	2.71e-02	1.61e-03	3.85305	-1.24381	0.39375	MIR1292///SNORD110///SNORD86///SNORD57///NOP56	1.3138		388962	1.15e-01	2.12e-02	0.2686	-2.30379	-0.618774	222.5	BOLA3	0.651224		8009639	0.2318	9.56e-03	-3.66	-2.39493	-0.711	GPRC5C	0.610897		202865_at	0.5083	0.00646188	-3.29251	-2.1426	-2.22041	ZFHX4-AS1	0.21458
208024_s_at	1.97e-01	7.10e-02	1.94622	-4.81489	0.393936	DGCR6L///DGCR6	1.31397		100131825	3.60e-02	3.12e-03	0.2091	-2.95531	-0.617869	1455.9	CADM3-AS1	0.651633		8030437	0.2984	2.35e-02	-2.97	-3.29414	-0.709	PRMT1	0.611744		36830_at	0.5271	0.011559	-2.9787	-2.6119	-2.22001	TCERG1L	0.21464
201772_at	1.02e-01	1.92e-02	2.62839	-3.62159	0.394233	AZIN1	1.31424		3841	7.26e-02	9.70e-03	0.2388	-2.5862	-0.617568	319.72	KPNA5	0.651769		8027760	0.2408	1.06e-02	-3.58	-2.49626	-0.706	FXYD1	0.613017		1555734_x_at	0.5445	0.0199607	-2.68371	-3.0537	-2.21867	PLAUR	0.21484
203303_at	4.38e-02	3.65e-03	3.4505	-2.03774	0.394287	DYNLT3	1.31429		105376617	1.73e-01	4.16e-02	0.303	-2.03767	-0.617429	187.32	LOC105376617	0.651832		8005166	0.1033	4.25e-04	-6.7	0.61046	-0.706	UBB	0.613017		230986_at	0.525	0.0109791	-3.00645	-2.5703	-2.21779	PWP1	0.214971
208848_at	2.03e-01	7.48e-02	1.91775	-4.86064	0.394513	ADH5	1.3145		125061	1.66e-01	3.87e-02	0.2985	-2.06769	-0.617261	35.96	AFMID	0.651908		8020164	0.3353	3.53e-02	-2.67	-3.69879	-0.704	GNAL	0.613868		228826_at	0.5906	0.0459263	-2.22721	-3.7236	-2.21659	ZNF598	0.21515
201386_s_at	5.74e-02	5.95e-03	3.21056	-2.50833	0.394584	DHX15	1.31456		53344	8.79e-02	1.33e-02	0.2491	-2.47498	-0.616472	757.32	CHIC1	0.652264		8096116	0.3255	3.11e-02	-2.76	-3.57356	-0.704	GPAT3	0.613868		1558689_a_at	0.5903	0.0456873	-2.23011	-3.7195	-2.21562	AP2S1	0.215293
201221_s_at	4.86e-02	4.29e-03	3.37141	-2.19326	0.394954	SNRNP70	1.3149		5110	1.21e-01	2.31e-02	0.2713	-2.27245	-0.616458	5236.48	PCMT1	0.65227		7972745	0.2502	1.21e-02	-3.47	-2.6338	-0.703	IRS2	0.614293		209233_at	0.5524	0.021758	-2.63697	-3.1234	-2.21287	HNRNPUL2-BSCL2///BSCL2	0.215705
202900_s_at	3.33e-02	2.25e-03	3.68947	-1.56657	0.395584	NUP88	1.31547		4720	4.56e-02	4.59e-03	0.2174	-2.83475	-0.616372	3234.97	NDUFS2	0.652309		7953508	0.3158	2.81e-02	-2.83	-3.47364	-0.702	TPI1	0.614719		201819_at	0.5943	0.047766	-2.20532	-3.7549	-2.21114	NAA38	0.215963
200812_at	7.06e-02	9.32e-03	2.98962	-2.93704	0.395709	CCT7	1.31559		140739	7.78e-02	1.08e-02	0.2416	-2.5492	-0.615838	108.21	UBE2F	0.652551		8030881	0.3055	2.49e-02	-2.92	-3.35456	-0.701	PPP2R1A	0.615146		202004_x_at	0.5596	0.0257066	-2.54632	-3.258	-2.21027	MDM2	0.216094
41037_at	5.73e-02	5.92e-03	3.21358	-2.50243	0.395772	TEAD4	1.31565		55714	1.57e-02	8.65e-04	0.1848	-3.3311	-0.615573	387.33	TENM3	0.652671		8018082	0.1339	1.38e-03	-5.41	-0.4874	-0.701	SLC39A11	0.615146		217747_s_at	0.4977	0.00583612	-3.34762	-2.0607	-2.20978	ENSA	0.216167
202136_at	7.70e-03	1.62e-04	5.01717	1.00859	0.39635	ZMYND11	1.31617		1024	8.80e-02	1.34e-02	0.249	-2.47201	-0.615465	207.8	CDK8	0.652719		7940372	0.337	3.58e-02	-2.66	-3.71445	-0.7	TMEM109	0.615572		203748_x_at	0.5096	0.00672402	-3.27101	-2.1747	-2.20863	MUC5AC	0.21634
200786_at	8.37e-02	1.30e-02	2.82319	-3.25551	0.397719	PSMB7	1.31742		54497	7.15e-02	9.46e-03	0.2368	-2.59511	-0.614619	445.96	HEATR5B	0.653102		8034615	0.1745	3.16e-03	-4.61	-1.29409	-0.698	TRMT1	0.616426		218934_s_at	0.5811	0.0401304	-2.30205	-3.6159	-2.20863	PRPF6	0.21634
201935_s_at	2.52e-01	1.12e-01	1.68959	-5.21206	0.398107	EIF4G3	1.31778		108783654	1.80e-01	4.45e-02	0.3059	-2.00948	-0.614602	62.66	HSD17B1-AS1	0.65311		8034565	0.1187	8.93e-04	-5.86	-0.07612	-0.697	DNASE2	0.616854		1552327_at	0.5517	0.0215523	-2.64212	-3.1157	-2.20677	VPS50	0.216619
218013_x_at	2.18e-01	8.50e-02	1.84638	-4.97354	0.398111	DCTN4	1.31778		168374	1.18e-01	2.18e-02	0.2678	-2.29326	-0.614086	143.33	ZNF92	0.653344		8045009	0.2757	1.79e-02	-3.17	-3.02221	-0.697	GYPC	0.616854		223025_s_at	0.5473	0.020523	-2.66866	-3.0762	-2.20641	CER1	0.216673
201753_s_at	6.02e-02	6.76e-03	3.14771	-2.63085	0.398802	ADD3	1.31841		2891	9.84e-03	4.02e-04	0.1735	-3.53896	-0.613903	596.13	GRIA2	0.653426		8134821	0.276	1.80e-02	-3.17	-3.02641	-0.697	MEPCE	0.616854		209782_s_at	0.5524	0.021833	-2.6351	-3.1262	-2.20632	MNAT1	0.216686
212082_s_at	1.43e-01	3.83e-02	2.27467	-4.26112	0.399208	MYL6	1.31878		51019	1.03e-01	1.75e-02	0.2583	-2.37508	-0.613478	143.43	WASHC3	0.653619		8104394	0.3437	3.90e-02	-2.59	-3.79728	-0.696	ADCY2	0.617281		217081_at	0.5173	0.00860999	-3.13751	-2.374	-2.20531	MCM3AP	0.216838
201594_s_at	1.27e-02	3.85e-04	4.57049	0.15813	0.399275	PPP4R1	1.31885		27042	9.40e-02	1.50e-02	0.2522	-2.43208	-0.613433	167.13	UTP25	0.65364		7936923	0.1182	7.95e-04	-5.99	0.0327	-0.696	ALDOAP2	0.617281		215416_s_at	0.525	0.0110592	-3.00253	-2.5762	-2.20434	REXO1	0.216983
205485_at	1.21e-01	2.73e-02	2.44945	-3.94979	0.399555	RYR1	1.3191		374819	6.41e-02	7.95e-03	0.2311	-2.65398	-0.613271	50.78	LRRC37A3	0.653713		8121569	0.2962	2.28e-02	-2.99	-3.26635	-0.696	FLJ34503	0.617281		215817_at	0.5596	0.0248326	-2.56515	-3.2301	-2.20403	ZNF654	0.217031
200884_at	7.99e-02	1.17e-02	2.87638	-3.15423	0.399986	CKB	1.31949		57624	7.11e-02	9.38e-03	0.2361	-2.59787	-0.613267	463.44	NYAP2	0.653715		8006900	0.1693	2.76e-03	-4.74	-1.16191	-0.695	PNMT	0.617709		215952_s_at	0.5288	0.0118711	-2.96434	-2.6335	-2.2023	TMPRSS3	0.217291
204547_at	7.99e-02	1.18e-02	2.87396	-3.15884	0.400012	RAB40B	1.31952		51761	4.15e-02	3.89e-03	0.2124	-2.88694	-0.613116	3826.51	ATP8A2	0.653783		8143863	0.3589	4.52e-02	-2.49	-3.94343	-0.693	FASTK	0.618566		214006_s_at	0.5339	0.0166804	-2.78082	-2.9086	-2.19986	UHRF1BP1	0.217658
205018_s_at	3.86e-01	2.28e-01	1.25867	-5.78897	0.400394	MBNL2	1.31987		5608	1.19e-01	2.24e-02	0.2683	-2.284	-0.612875	174.04	MAP2K6	0.653892		7985130	0.182	3.74e-03	-4.46	-1.46201	-0.693	SH2D7	0.618566		213095_x_at	0.5313	0.0121199	-2.95316	-2.6502	-2.1988	SRSF7	0.217818
212185_x_at	3.77e-01	2.21e-01	1.27912	-5.76452	0.400679	MT2A	1.32013		9861	8.32e-02	1.21e-02	0.2439	-2.50827	-0.611707	872.64	PSMD6	0.654422		8164496	0.3272	3.14e-02	-2.75	-3.58265	-0.692	KYAT1	0.618995		220506_at	0.525	0.0109575	-3.00752	-2.5687	-2.19442	MAP4	0.21848
203787_at	1.00e-03	5.28e-06	6.93516	4.35537	0.401197	SSBP2	1.3206		26586	1.23e-01	2.39e-02	0.2707	-2.25869	-0.611405	498.91	CKAP2	0.654559		8031913	0.3055	2.50e-02	-2.92	-3.35604	-0.692	TRIM28	0.618995		223313_s_at	0.5486	0.0209428	-2.65768	-3.0926	-2.19034	LOC340107	0.2191
208718_at	2.67e-02	1.54e-03	3.87509	-1.20035	0.402556	DDX17	1.32185		283788	1.48e-01	3.22e-02	0.2852	-2.14177	-0.610772	58.23	LOC283788	0.654846		8010915	0.2048	6.35e-03	-4	-1.9858	-0.691	FAM101B	0.619424		209091_s_at	0.5966	0.0487136	-2.19436	-3.7706	-2.18855	MIR6831///APBB3	0.219372
200948_at	4.64e-02	4.00e-03	3.40643	-2.12445	0.40272	MLF2	1.322		56341	1.49e-01	3.26e-02	0.2854	-2.13642	-0.609717	411.94	PRMT8	0.655325		8072279	0.3378	3.60e-02	-2.65	-3.71944	-0.691	MTMR3	0.619424		213617_s_at	0.5882	0.0448106	-2.24089	-3.704	-2.18445	ENTPD5	0.219996
221198_at	9.60e-02	1.70e-02	2.69049	-3.50579	0.403631	SCT	1.32283		9194	5.03e-02	5.36e-03	0.2189	-2.78476	-0.609487	424.17	SLC16A7	0.65543		8099476	0.2984	2.35e-02	-2.97	-3.29419	-0.691	PROM1	0.619424		236483_at	0.594	0.0472167	-2.21177	-3.7457	-2.18405	NOD1	0.220058
200663_at	4.72e-02	4.10e-03	3.39457	-2.14776	0.404774	CD63	1.32388		83982	1.41e-01	2.99e-02	0.2807	-2.17079	-0.609359	48.25	IFI27L2	0.655488		8180371	0.3593	4.56e-02	-2.48	-3.95285	-0.689	TPI1	0.620284		209275_s_at	0.5685	0.0312123	-2.44035	-3.4143	-2.18329	PPARA	0.220173
203590_at	1.52e-02	5.25e-04	4.41325	-0.14606	0.404787	DYNC1LI2	1.32389		145282	8.76e-02	1.32e-02	0.246	-2.47724	-0.60935	69.13	MIPOL1	0.655492		8164464	0.3207	2.95e-02	-2.8	-3.52143	-0.689	ZER1	0.620284		1557674_s_at	0.5955	0.0484176	-2.19776	-3.7657	-2.18079	GATM	0.220555
200704_at	1.45e-01	3.93e-02	2.26155	-4.28407	0.404813	LITAF	1.32392		6674	1.07e-01	1.87e-02	0.2583	-2.35107	-0.607166	154.3	SPAG1	0.656485		8005399	0.3591	4.55e-02	-2.48	-3.95008	-0.688	ALKBH5	0.620714		210141_s_at	0.5902	0.0454183	-2.2334	-3.7148	-2.18007	LOC101928896	0.220665
202370_s_at	1.72e-01	5.47e-02	2.08704	-4.58304	0.405735	CBFB	1.32476		84259	1.58e-02	8.73e-04	0.1822	-3.32861	-0.606631	1001.71	DCUN1D5	0.656728		8064522	0.1437	1.70e-03	-5.2	-0.69308	-0.688	IDH3B	0.620714		231530_s_at	0.5426	0.0189469	-2.71193	-3.0116	-2.17963	LRP10	0.220732
201379_s_at	7.56e-02	1.06e-02	2.92577	-3.05976	0.405941	TPD52L2	1.32495		10505	1.26e-01	2.46e-02	0.2698	-2.24802	-0.606573	133.12	SEMA4F	0.656755		8132092	0.3312	3.31e-02	-2.71	-3.63741	-0.688	INMT-FAM188B///INMT	0.620714		226896_at	0.5621	0.0287054	-2.48614	-3.3469	-2.17787	DHODH	0.221003
221989_at	6.34e-03	1.14e-04	5.20435	1.35804	0.406366	SNORA70///RPL10	1.32534		27246	1.12e-02	4.96e-04	0.1741	-3.48276	-0.606498	606.97	RNF115	0.656789		8032371	0.3223	2.99e-02	-2.79	-3.53623	-0.687	ABHD17A	0.621144		218567_x_at	0.5323	0.0134178	-2.89831	-2.7325	-2.17732	ATAT1	0.221086
204980_at	3.45e-02	2.40e-03	3.6572	-1.63024	0.406834	CLOCK	1.32577		9353	2.81e-02	2.13e-03	0.1975	-3.07103	-0.606457	1240.28	SLIT2	0.656808		8013588	0.2569	1.34e-02	-3.4	-2.73231	-0.687	POLDIP2	0.621144		1559953_at	0.5351	0.0172216	-2.76357	-2.9344	-2.17681	GRAPL	0.221164
201092_at	1.39e-01	3.64e-02	2.3023	-4.21259	0.407092	RBBP7	1.32601		51673	8.80e-02	1.34e-02	0.2451	-2.47199	-0.606004	137.18	TPPP3	0.657014		7898328	0.3624	4.65e-02	-2.47	-3.97141	-0.687	SZRD1	0.621144		214141_x_at	0.5313	0.0121283	-2.95279	-2.6508	-2.17549	NUP93	0.221367
200010_at	3.85e-02	2.90e-03	3.56367	-1.81477	0.407334	RPL11	1.32623		84553	1.00e-01	1.68e-02	0.2531	-2.39188	-0.605451	683.03	FAXC	0.657266		8074969	0.2	5.74e-03	-4.09	-1.88556	-0.686	DDT	0.621575		236208_at	0.5903	0.0457832	-2.22894	-3.7212	-2.17517	SRSF1	0.221416
202729_s_at	2.60e-02	1.48e-03	3.8955	-1.16012	0.40748	LTBP1	1.32637		8482	1.85e-01	4.68e-02	0.3041	-1.98792	-0.604567	108.74	SEMA7A	0.657669		7947425	0.183	3.96e-03	-4.41	-1.51743	-0.684	CD59	0.622437		233178_at	0.5621	0.0285828	-2.48848	-3.3435	-2.175	TIMM22	0.221441
200968_s_at	1.03e-01	1.96e-02	2.61889	-3.63923	0.407515	PPIB	1.3264		23107	3.33e-02	2.75e-03	0.2014	-2.99479	-0.603068	304.26	MRPS27	0.658352		8020183	0.183	3.96e-03	-4.41	-1.51709	-0.683	IMPA2	0.622869		224093_at	0.5719	0.0334904	-2.40171	-3.4709	-2.17494	FBXL13	0.221451
200911_s_at	3.18e-02	2.09e-03	3.72633	-1.49383	0.40817	TACC1	1.327		134829	1.82e-01	4.54e-02	0.3012	-2.00057	-0.602637	1577.28	CLVS2	0.658549		7897449	0.302	2.42e-02	-2.94	-3.32404	-0.683	SPSB1	0.622869		206795_at	0.5596	0.0277842	-2.50395	-3.3206	-2.17415	ACPP	0.221572
1007_s_at	1.42e-02	4.72e-04	4.46758	-0.04071	0.408481	MIR4640///DDR1	1.32729		26263	8.90e-02	1.37e-02	0.2444	-2.466	-0.602595	226.08	FBXO22	0.658568		7982535	0.3324	3.35e-02	-2.7	-3.64857	-0.682	C15orf41	0.623301		218014_at	0.5955	0.0483733	-2.19827	-3.765	-2.17333	ATP5J2-PTCD1///PTCD1	0.221698
217757_at	1.16e-01	2.48e-02	2.49823	-3.8612	0.408576	A2M	1.32738		51306	2.84e-02	2.17e-03	0.1958	-3.06568	-0.600137	790.8	FAM13B	0.659691		8159337	0.2697	1.62e-02	-3.25	-2.92122	-0.682	PMPCA	0.623301		1555608_at	0.5832	0.0414399	-2.28428	-3.6416	-2.1712	KDELR1	0.222027
219087_at	1.18e-01	2.55e-02	2.48482	-3.88563	0.409943	ASPN	1.32863		121601	1.86e-01	4.73e-02	0.302	-1.98329	-0.598969	361.87	ANO4	0.660226		8043218	0.1401	1.60e-03	-5.26	-0.63042	-0.682	USP39	0.623301		228145_s_at	0.5247	0.0106931	-3.02068	-2.549	-2.17016	FGF2	0.222186
219584_at	7.36e-02	1.01e-02	2.95133	-3.01071	0.410172	PLA1A	1.32884		3936	7.82e-02	1.09e-02	0.2352	-2.5452	-0.598726	1820.85	LCP1	0.660337		7991357	0.231	9.49e-03	-3.67	-2.38738	-0.681	C15orf38-AP3S2///AP3S2	0.623733		202310_s_at	0.5351	0.0172857	-2.76156	-2.9374	-2.16766	C14orf132	0.222572
202614_at	1.73e-01	5.49e-02	2.08531	-4.58593	0.411421	SLC30A9	1.32999		1831	1.03e-01	1.75e-02	0.2521	-2.37523	-0.598694	1408.58	TSC22D3	0.660351		7897966	0.1598	2.36e-03	-4.89	-1.00737	-0.681	C1orf158	0.623733		229324_x_at	0.4994	0.00598032	-3.33441	-2.0804	-2.1675	MKI67	0.222597
202522_at	2.30e-02	1.20e-03	3.99968	-0.95495	0.412458	PITPNB	1.33095		107986642	5.32e-02	5.84e-03	0.2171	-2.75659	-0.598536	167.07	LOC107986642	0.660424		8176986	0.2219	7.95e-03	-3.81	-2.20984	-0.681	PPP2R3B	0.623733		241112_at	0.556	0.0229353	-2.60836	-3.166	-2.16725	DIAPH3-AS1	0.222635
201087_at	3.39e-03	4.16e-05	5.7453	2.34171	0.41303	PXN	1.33148		79659	8.14e-02	1.17e-02	0.2371	-2.52214	-0.598072	523.04	DYNC2H1	0.660636		7941179	0.3626	4.67e-02	-2.46	-3.97679	-0.68	CAPN1	0.624165		203252_at	0.5453	0.0202384	-2.67622	-3.0649	-2.16593	FENDRR	0.222838
217941_s_at	3.10e-01	1.59e-01	1.48367	-5.50325	0.413198	ERBIN	1.33163		51706	9.31e-02	1.48e-02	0.2453	-2.43721	-0.59777	558.4	CYB5R1	0.660774		8119712	0.2959	2.24e-02	-3	-3.24532	-0.679	SRF	0.624598		218231_at	0.597	0.0495594	-2.18475	-3.7843	-2.16559	HSF5	0.222892
210372_s_at	1.47e-01	4.01e-02	2.25066	-4.30306	0.41384	TPD52L1	1.33223		100652748	1.41e-01	2.99e-02	0.2752	-2.17141	-0.597563	114.53	TIMM23B	0.66087		7934690	0.3307	3.29e-02	-2.72	-3.62969	-0.679	ZCCHC24	0.624598		219330_at	0.4735	0.00412282	-3.53634	-1.7822	-2.16435	MAPKAP1	0.223083
202081_at	6.26e-02	7.47e-03	3.09878	-2.72594	0.414554	IER2	1.33289		9747	7.99e-02	1.13e-02	0.2358	-2.53369	-0.597365	1390.15	TCAF1	0.66096		8135149	0.3309	3.30e-02	-2.72	-3.6331	-0.678	SH2B2	0.625031		210233_at	0.5343	0.016763	-2.77816	-2.9126	-2.16332	LOC102723899///CLDN12	0.223242
202130_at	6.05e-02	6.84e-03	3.14236	-2.64126	0.415385	RIOK3	1.33365		9722	2.87e-02	2.21e-03	0.1951	-3.061	-0.597314	336.78	NOS1AP	0.660983		8073422	0.262	1.41e-02	-3.35	-2.78497	-0.678	TEF	0.625031		213476_x_at	0.5596	0.0265317	-2.52911	-3.2835	-2.16318	KRT1	0.223264
201713_s_at	1.44e-01	3.86e-02	2.27179	-4.26616	0.415812	RANBP2	1.33405		5775	5.12e-02	5.50e-03	0.2151	-2.77648	-0.597242	718.19	PTPN4	0.661016		8174361	0.1385	1.51e-03	-5.32	-0.57907	-0.678	TSC22D3	0.625031		225427_s_at	0.4434	0.00203121	-3.92523	-1.2203	-2.16223	CENPK	0.223411
201089_at	2.22e-02	1.13e-03	4.02807	-0.89911	0.415871	ATP6V1B2	1.3341		25911	1.23e-01	2.36e-02	0.2638	-2.26296	-0.596902	116.95	DPCD	0.661172		8020308	0.2671	1.54e-02	-3.29	-2.8704	-0.677	LDLRAD4	0.625465		227429_at	0.5711	0.0328408	-2.41246	-3.4552	-2.16195	MAP10	0.223454
217861_s_at	1.77e-01	5.70e-02	2.06534	-4.61934	0.416099	PREB	1.33431		55915	1.55e-02	8.43e-04	0.1786	-3.33812	-0.59614	285.28	LANCL2	0.661521		8072113	0.3395	3.70e-02	-2.63	-3.74676	-0.677	SRRD	0.625465		206845_s_at	0.5323	0.0128606	-2.92118	-2.6982	-2.16173	JAK2	0.223488
209619_at	6.35e-02	7.68e-03	3.08536	-2.75198	0.416558	CD74	1.33474		80023	1.50e-01	3.28e-02	0.2793	-2.13428	-0.596051	83.55	NRSN2	0.661563		7952011	0.3353	3.52e-02	-2.67	-3.69773	-0.676	SCN2B	0.625898		219862_s_at	0.5173	0.00850807	-3.14394	-2.3644	-2.16146	UBQLN3	0.22353
206571_s_at	9.20e-03	2.31e-04	4.83257	0.65979	0.41683	MAP4K4	1.33499		149371	3.31e-02	2.73e-03	0.1989	-2.99713	-0.596015	125.93	EXOC8	0.661579		8048541	0.2388	1.03e-02	-3.6	-2.46789	-0.675	DES	0.626332		1558014_s_at	0.5584	0.0243883	-2.57498	-3.2155	-2.16026	UBN2	0.223715
208736_at	7.87e-02	1.15e-02	2.88614	-3.1356	0.417269	ARPC3	1.3354		80206	3.91e-02	3.55e-03	0.2044	-2.91581	-0.595878	281.13	FHOD3	0.661642		8033002	0.2094	6.72e-03	-3.95	-2.04182	-0.675	LONP1	0.626332		211090_s_at	0.5173	0.00871786	-3.1308	-2.384	-2.15973	C17orf89	0.223799
208887_at	3.49e-02	2.43e-03	3.65163	-1.64125	0.41804	EIF3G	1.33611		3800	6.97e-02	8.98e-03	0.228	-2.61281	-0.595596	11147.9	KIF5C	0.661771		8010512	0.3642	4.74e-02	-2.45	-3.99067	-0.673	RPTOR	0.627201		219551_at	0.5237	0.0103457	-3.03849	-2.5223	-2.1574	CXorf57	0.224159
204620_s_at	1.68e-01	5.22e-02	2.1116	-4.5417	0.418193	VCAN	1.33625		83478	6.07e-02	7.21e-03	0.2216	-2.68688	-0.595467	607.43	ARHGAP24	0.66183		8141241	0.3033	2.45e-02	-2.94	-3.3359	-0.673	SMURF1	0.627201		219177_at	0.5763	0.0378881	-2.33381	-3.5699	-2.15465	RPS18	0.224587
212186_at	1.32e-01	3.29e-02	2.35441	-4.12033	0.418567	ACACA	1.3366		6785	1.52e-01	3.37e-02	0.2802	-2.12341	-0.595055	1126.5	ELOVL4	0.662019		8116504	0.3564	4.41e-02	-2.51	-3.92	-0.673	TRIM7	0.627201		213871_s_at	0.5323	0.016496	-2.78683	-2.8996	-2.15408	IFT43	0.224676
200602_at	3.20e-02	2.11e-03	3.72031	-1.50569	0.419158	APP	1.33715		22921	5.12e-02	5.49e-03	0.2142	-2.77681	-0.594749	64.53	MSRB2	0.66216		8063097	0.3116	2.68e-02	-2.87	-3.4276	-0.672	PCIF1	0.627636		207081_s_at	0.5699	0.0321033	-2.42492	-3.4369	-2.15114	LOC100130175///BBIP1	0.225134
217807_s_at	1.04e-01	2.02e-02	2.60285	-3.66895	0.419775	SNORD23///GLTSCR2	1.33772		22881	1.50e-01	3.29e-02	0.2788	-2.13272	-0.594701	141.94	ANKRD6	0.662182		8142110	0.3306	3.27e-02	-2.72	-3.62433	-0.672	SYPL1	0.627636		242278_at	0.5943	0.0476603	-2.20656	-3.7532	-2.14967	TRIM28	0.225364
214988_s_at	8.92e-02	1.48e-02	2.75808	-3.37876	0.420086	SON	1.33801		4649	5.46e-02	6.05e-03	0.2165	-2.74522	-0.594364	2228.1	MYO9A	0.662336		7933204	0.2272	8.60e-03	-3.75	-2.28851	-0.671	C10orf10	0.628071		208686_s_at	0.5742	0.03482	-2.38032	-3.5022	-2.1496	TPM2	0.225375
208306_x_at	2.20e-02	1.11e-03	4.03697	-0.88163	0.420828	HLA-DRB1	1.3387		374986	1.00e-01	1.67e-02	0.2481	-2.3926	-0.593638	945.31	MIGA1	0.66267		7929711	0.3054	2.49e-02	-2.92	-3.35296	-0.67	GOLGA7B	0.628507		218262_at	0.5524	0.0215974	-2.64099	-3.1174	-2.14923	SEC14L4	0.225433
AFFX-HSAC07/X00351_M_at	1.14e-01	2.37e-02	2.52193	-3.8179	0.421466	ACTB	1.33929		11127	9.03e-02	1.40e-02	0.2413	-2.45787	-0.593028	14876.7	KIF3A	0.66295		8117955	0.2725	1.70e-02	-3.21	-2.97039	-0.67	MRPS18B///MRPS18B	0.628507		200954_at	0.5439	0.0191324	-2.70666	-3.0195	-2.14886	N4BP2L1	0.22549
202555_s_at	8.35e-02	1.30e-02	2.82618	-3.24983	0.421739	MYLK	1.33954		8239	1.93e-02	1.20e-03	0.1829	-3.23837	-0.592141	3141.65	USP9X	0.663358		8177824	0.2725	1.70e-02	-3.21	-2.97039	-0.67	MRPS18B///MRPS18B	0.628507		202864_s_at	0.5354	0.0174099	-2.75769	-2.9432	-2.14874	SDHB	0.22551
200677_at	7.63e-02	1.08e-02	2.91737	-3.07586	0.422499	PTTG1IP	1.34025		28990	7.05e-02	9.27e-03	0.2275	-2.60182	-0.591992	131.5	ASTE1	0.663426		8179139	0.2725	1.70e-02	-3.21	-2.97039	-0.67	MRPS18B///MRPS18B	0.628507		239912_at	0.4878	0.00516832	-3.41349	-1.9632	-2.14696	SKIL	0.225788
215690_x_at	1.19e-02	3.38e-04	4.63675	0.28563	0.423074	GPAA1	1.34078		2959	1.74e-01	4.20e-02	0.2909	-2.03325	-0.591434	306.71	GTF2B	0.663683		8075857	0.1965	5.21e-03	-4.17	-1.78895	-0.67	TST	0.628507		232614_at	0.5752	0.0367777	-2.35021	-3.546	-2.14408	EID2B	0.226239
201180_s_at	1.84e-02	7.57e-04	4.22978	-0.50356	0.423869	GNAI3	1.34152		139285	1.20e-01	2.28e-02	0.2597	-2.27604	-0.591191	202.26	AMER1	0.663795		7932881	0.2571	1.34e-02	-3.39	-2.73641	-0.669	LOC100505502///LOC646700///LOC392364	0.628942		235117_at	0.5752	0.0368504	-2.34912	-3.5476	-2.14275	UACA	0.226448
208070_s_at	6.59e-03	1.21e-04	5.16847	1.29141	0.425212	REV3L	1.34277		2674	5.94e-02	6.87e-03	0.2187	-2.70302	-0.591165	3641.72	GFRA1	0.663807		8024089	0.2209	7.77e-03	-3.83	-2.18775	-0.669	WDR18	0.628942		242583_at	0.5711	0.0328052	-2.41306	-3.4543	-2.14128	MIR3654///EEF1G	0.226679
212426_s_at	6.18e-02	7.26e-03	3.11262	-2.69906	0.425316	YWHAQ	1.34287		9899	1.05e-01	1.80e-02	0.2495	-2.36603	-0.590351	1170.75	SV2B	0.664181		8171087	0.2282	8.76e-03	-3.74	-2.30677	-0.668	PPP2R3B	0.629379		218278_at	0.4803	0.00496047	-3.43576	-1.9302	-2.14074	KNL1	0.226764
207785_s_at	1.42e-02	4.67e-04	4.47324	-0.02975	0.425557	RBPJ	1.34309		55026	2.78e-02	2.09e-03	0.1918	-3.07744	-0.590281	2701.17	TMEM255A	0.664214		8180398	0.1339	1.30e-03	-5.47	-0.43184	-0.668	RPS9	0.629379		224354_at	0.5641	0.0297216	-2.46713	-3.3749	-2.14031	LINC00853	0.22683
211954_s_at	1.41e-01	3.73e-02	2.28948	-4.23513	0.426548	IPO5	1.34401		84530	1.81e-01	4.51e-02	0.2939	-2.00413	-0.588977	143.42	SRRM4	0.664814		8160968	0.2	5.74e-03	-4.09	-1.88581	-0.668	STOML2	0.629379		236374_at	0.5722	0.0341741	-2.39061	-3.4871	-2.14007	PSTPIP1	0.226868
202043_s_at	3.19e-02	2.10e-03	3.72271	-1.50096	0.426914	SMS	1.34436		5413	1.89e-01	4.86e-02	0.2985	-1.97175	-0.588663	37.91	SEPTIN5	0.664959		7931863	0.2189	7.62e-03	-3.85	-2.16841	-0.667	ASB13	0.629815		230908_at	0.5824	0.0408463	-2.29227	-3.6301	-2.13994	LINC01312	0.226889
200040_at	3.04e-02	1.96e-03	3.75772	-1.43188	0.430544	KHDRBS1	1.34774		259217	4.79e-02	4.98e-03	0.2094	-2.80807	-0.588109	4355.12	HSPA12A	0.665214		7918359	0.3161	2.82e-02	-2.83	-3.47736	-0.666	AMIGO1	0.630252		240408_at	0.5691	0.0317582	-2.43085	-3.4282	-2.13917	DNAJC5	0.22701
204045_at	1.39e-02	4.43e-04	4.49971	0.02147	0.431084	TCEAL1	1.34825		113218477	1.68e-01	3.95e-02	0.2854	-2.05944	-0.587741	85.83	TIMM23B-AGAP6	0.665384		8007750	0.1965	5.16e-03	-4.18	-1.77951	-0.666	HEXIM2	0.630252		204545_at	0.5896	0.0452457	-2.23551	-3.7117	-2.13715	ZNF486	0.227328
200075_s_at	1.71e-02	6.75e-04	4.2873	-0.39121	0.431852	GUK1	1.34896		342357	1.29e-01	2.56e-02	0.2629	-2.23195	-0.586829	122.93	ZKSCAN2	0.665805		8071276	0.2984	2.35e-02	-2.97	-3.29405	-0.666	TBX1	0.630252		207747_s_at	0.4735	0.00431729	-3.51124	-1.819	-2.13671	SPATA13	0.227397
200766_at	8.56e-03	2.06e-04	4.89135	0.7713	0.433808	CTSD	1.35079		8120	5.17e-02	5.57e-03	0.2117	-2.77218	-0.586779	499.96	AP3B2	0.665828		8087685	0.3296	3.23e-02	-2.73	-3.61168	-0.666	TMEM115	0.630252		212647_at	0.5711	0.0326739	-2.41526	-3.4511	-2.13301	SH3PXD2B	0.227981
201266_at	3.77e-02	2.75e-03	3.58962	-1.76358	0.433984	TXNRD1	1.35096		57231	1.18e-01	2.19e-02	0.2556	-2.29278	-0.586077	429.53	SNX14	0.666152		8074335	0.179	3.42e-03	-4.54	-1.37251	-0.665	LOC102724788///PRODH	0.630689		226957_x_at	0.5351	0.0168511	-2.77532	-2.9168	-2.13253	GABRA4	0.228058
200869_at	5.73e-02	5.92e-03	3.21303	-2.5035	0.434151	SNORA68///RPL18A	1.35112		2547	7.26e-02	9.70e-03	0.2261	-2.58635	-0.58484	428.3	XRCC6	0.666723		8145259	0.1807	3.63e-03	-4.49	-1.43023	-0.664	CHMP7	0.631126		233375_at	0.4735	0.0046386	-3.4722	-1.8765	-2.13223	GPX2	0.228104
213229_at	1.67e-01	5.16e-02	2.1187	-4.52971	0.434329	DICER1	1.35128		84679	9.59e-02	1.55e-02	0.2413	-2.42012	-0.583916	2416.34	SLC9A7	0.667151		7941946	0.2976	2.32e-02	-2.98	-3.27998	-0.664	NDUFV1	0.631126		223858_at	0.5596	0.0273063	-2.51342	-3.3067	-2.13042	LOC101928623///LOC401320	0.228391
211501_s_at	7.30e-02	9.85e-03	2.96196	-2.99028	0.434883	EIF3B	1.3518		79622	1.73e-01	4.17e-02	0.2864	-2.03671	-0.583371	71.04	SNRNP25	0.667403		8025659	0.2671	1.53e-02	-3.29	-2.8641	-0.663	ATG4D	0.631564		211593_s_at	0.5596	0.0251332	-2.55861	-3.2398	-2.13017	POU2F3	0.228431
209101_at	1.43e-01	3.80e-02	2.27921	-4.25315	0.435587	CTGF	1.35246		221336	1.81e-01	4.48e-02	0.2905	-2.00679	-0.583023	457.8	BEND6	0.667564		7972912	0.3409	3.77e-02	-2.62	-3.76608	-0.662	DCUN1D2	0.632002		213303_x_at	0.4994	0.00595886	-3.33636	-2.0775	-2.12573	TRAF3IP3	0.229136
201106_at	4.35e-02	3.59e-03	3.45938	-2.02028	0.435726	GPX4	1.35259		9097	9.22e-02	1.46e-02	0.2386	-2.44261	-0.582704	1430.92	USP14	0.667711		8114572	0.3001	2.37e-02	-2.96	-3.30161	-0.662	HBEGF	0.632002		203582_s_at	0.5323	0.0127334	-2.92654	-2.6902	-2.12343	MRPL27	0.229501
211528_x_at	1.18e-02	3.33e-04	4.64553	0.30249	0.436334	HLA-G	1.35316		65055	1.18e-01	2.18e-02	0.2538	-2.29349	-0.58217	5379.9	REEP1	0.667958		7907353	0.2213	7.84e-03	-3.83	-2.19668	-0.662	METTL13	0.632002		201361_at	0.5083	0.00643327	-3.29491	-2.1391	-2.12221	CALHM1	0.229695
213377_x_at	6.37e-02	7.75e-03	3.08076	-2.76088	0.437731	RPS12	1.35447		4331	9.46e-02	1.52e-02	0.2397	-2.42832	-0.58214	109.55	MNAT1	0.667972		7993337	0.2537	1.27e-02	-3.44	-2.68094	-0.662	MIR365A	0.632002		227992_s_at	0.5763	0.0376741	-2.33693	-3.5653	-2.12195	SNX24	0.229736
209295_at	2.04e-02	9.26e-04	4.12886	-0.70118	0.437894	TNFRSF10B	1.35463		79823	1.40e-01	2.96e-02	0.2673	-2.17591	-0.581571	156.38	CAMKMT	0.668236		8119227	0.2003	5.80e-03	-4.08	-1.89538	-0.658	ZFAND3	0.633756		216475_at	0.4457	0.0023409	-3.84668	-1.3322	-2.12038	ALKBH7	0.229986
201312_s_at	2.63e-02	1.52e-03	3.88315	-1.18446	0.438363	SH3BGRL	1.35507		23186	9.98e-02	1.66e-02	0.2426	-2.396	-0.581267	179.92	RCOR1	0.668376		8074688	0.2029	6.06e-03	-4.04	-1.94	-0.657	THAP7	0.634196		201255_x_at	0.3576	0.00090574	-4.37943	-0.5912	-2.11954	RPN2	0.230121
200089_s_at	3.92e-02	3.01e-03	3.54549	-1.85061	0.438695	SNORD18C///SNORD18B///SNORD18A///SNORD16///RPL4	1.35538		2039	1.17e-01	2.17e-02	0.2531	-2.2959	-0.581166	290.58	DMTN	0.668423		8114287	0.1187	8.46e-04	-5.92	-0.02574	-0.656	SPOCK1	0.634635		201340_s_at	0.5415	0.0188292	-2.7153	-3.0066	-2.11951	VPS8	0.230125
213022_s_at	1.96e-01	7.04e-02	1.95067	-4.8077	0.439531	UTRN	1.35616		57484	3.08e-02	2.46e-03	0.1918	-3.02818	-0.580718	480.96	RNF150	0.668631		8140371	0.3106	2.64e-02	-2.88	-3.41143	-0.656	TMEM120A	0.634635		224972_at	0.4683	0.00383767	-3.57541	-1.7249	-2.11853	PRRC2A	0.230282
202471_s_at	1.10e-02	2.98e-04	4.70106	0.40896	0.440119	IDH3G	1.35672		26033	1.36e-01	2.79e-02	0.2638	-2.19923	-0.580266	1332.15	ATRNL1	0.66884		7959220	0.3163	2.83e-02	-2.83	-3.47982	-0.655	ACADS	0.635075		204908_s_at	0.5247	0.0106813	-3.02128	-2.5481	-2.11761	AVPR1A	0.230428
204135_at	2.12e-01	8.12e-02	1.8719	-4.93346	0.441478	FILIP1L	1.358		259232	1.59e-03	2.47e-05	0.1376	-4.21783	-0.580264	289.16	NALCN	0.668841		8017344	0.2003	5.82e-03	-4.08	-1.89856	-0.655	LOC100129112	0.635075		1553420_at	0.5323	0.016189	-2.79698	-2.8844	-2.11719	DCLK2	0.230496
219762_s_at	7.70e-02	1.10e-02	2.90656	-3.09654	0.441523	RPL36	1.35804		6091	9.74e-03	3.97e-04	0.1637	-3.54233	-0.579942	816.2	ROBO1	0.668991		7906501	0.3327	3.39e-02	-2.7	-3.66063	-0.653	ATP1A2	0.635957		210936_at	0.5868	0.043685	-2.25502	-3.6837	-2.11662	HBB	0.230586
201900_s_at	3.07e-03	3.66e-05	5.81678	2.46861	0.441753	AKR1A1	1.35825		80185	1.63e-01	3.77e-02	0.2787	-2.07854	-0.579265	52.19	TTI2	0.669305		7984253	0.2333	9.75e-03	-3.65	-2.41407	-0.652	KBTBD13	0.636397		222216_s_at	0.5231	0.0101609	-3.0482	-2.5077	-2.11628	VASH2	0.230642
209894_at	1.44e-02	4.81e-04	4.45809	-0.05909	0.442589	LEPROT///LEPR	1.35904		287	3.48e-02	2.94e-03	0.1946	-2.97398	-0.57867	20074.3	ANK2	0.669581		8003571	0.225	8.30e-03	-3.78	-2.25343	-0.652	PRDM7	0.636397		1567277_at	0.5596	0.0278813	-2.50205	-3.3235	-2.11578	LINC01521	0.230721
213746_s_at	2.20e-02	1.09e-03	4.0462	-0.86348	0.442968	FLNA	1.3594		9515	8.58e-02	1.28e-02	0.2325	-2.48809	-0.578514	726.56	STXBP5L	0.669653		7923319	0.2922	2.15e-02	-3.03	-3.20702	-0.651	TMEM9	0.636839		232956_at	0.5832	0.0413327	-2.28571	-3.6395	-2.1154	MAU2	0.230781
208864_s_at	1.23e-01	2.80e-02	2.43775	-3.97095	0.443145	TXN	1.35957		55832	3.26e-02	2.65e-03	0.1924	-3.00561	-0.578218	2081.74	CAND1	0.669791		8012166	0.2917	2.13e-02	-3.04	-3.19666	-0.65	NEURL4	0.63728		209421_at	0.556	0.0233869	-2.59777	-3.1817	-2.11456	LOC101929717	0.230916
200610_s_at	2.61e-02	1.48e-03	3.89439	-1.16231	0.443264	NCL	1.35968		388558	5.64e-02	6.37e-03	0.2119	-2.72785	-0.57813	120.66	ZNF808	0.669831		8116658	0.1991	5.58e-03	-4.11	-1.85735	-0.649	FAM50B	0.637722		1556776_a_at	0.5809	0.0396107	-2.30926	-3.6055	-2.11344	GLIPR1L1	0.231096
200599_s_at	8.34e-02	1.29e-02	2.82868	-3.24507	0.44369	MIR3652///HSP90B1	1.36008		22920	6.38e-02	7.88e-03	0.2175	-2.65708	-0.577921	2870.38	KIFAP3	0.669929		8140020	0.2276	8.63e-03	-3.75	-2.29287	-0.648	NSUN5	0.638164		233750_s_at	0.5596	0.0259779	-2.54061	-3.2665	-2.11181	CD99L2	0.231357
221492_s_at	5.25e-02	4.93e-03	3.30334	-2.32683	0.443696	ATG3	1.36008		4666	1.89e-01	4.84e-02	0.14	1.97396	0.276311	1342.58	NACA	1.21109		8012226	0.1885	4.47e-03	-4.3	-1.63804	-0.647	FXR2	0.638607		1569857_s_at	0.5846	0.0425147	-2.27009	-3.6621	-2.11129	DEFB103A///DEFB103B	0.23144
201324_at	5.98e-02	6.64e-03	3.15705	-2.61266	0.443889	EMP1	1.36027		7184	1.76e-01	4.29e-02	0.1398	2.02488	0.283015	4815.15	HSP90B1	1.21673		8153474	0.1878	4.30e-03	-4.34	-1.59814	-0.646	TSTA3	0.63905		233104_at	0.5195	0.00964982	-3.07603	-2.466	-2.11105	NUMBL	0.231478
203407_at	1.80e-01	5.93e-02	2.04412	-4.65465	0.443929	PPL	1.3603		22828	1.48e-01	3.23e-02	0.135	2.14036	0.288884	456.29	SCAF8	1.2217		8010050	0.3343	3.46e-02	-2.68	-3.67992	-0.646	UBALD2	0.63905		214596_at	0.5742	0.0348079	-2.38051	-3.5019	-2.11033	FAM189A1	0.231594
207628_s_at	8.87e-02	1.47e-02	2.76178	-3.37178	0.444515	WBSCR22	1.36086		6821	1.54e-01	3.44e-02	0.1367	2.11585	0.289241	766.11	SUOX	1.222		7941302	0.3111	2.66e-02	-2.87	-3.41864	-0.645	FAM89B	0.639493		232185_at	0.5173	0.00876511	-3.12788	-2.3884	-2.1101	LTBP4	0.231631
217906_at	5.51e-02	5.45e-03	3.25443	-2.4226	0.444598	KLHDC2	1.36094		147179	1.77e-01	4.31e-02	0.1436	2.02259	0.290484	1137.44	WIPF2	1.22305		8115234	0.1881	4.40e-03	-4.32	-1.62162	-0.644	ANXA6	0.639936		212983_at	0.5343	0.0167489	-2.77861	-2.9119	-2.10645	ST18	0.232217
209029_at	7.54e-03	1.55e-04	5.03977	1.05101	0.444858	COPS7A	1.36118		10983	1.74e-01	4.21e-02	0.1448	2.03254	0.294236	916.77	CCNI	1.22624		8166925	0.2757	1.79e-02	-3.17	-3.02364	-0.644	MAOA	0.639936		241389_at	0.5685	0.0313034	-2.43875	-3.4166	-2.10573	GIT2	0.232334
201624_at	6.66e-02	8.38e-03	3.04212	-2.83571	0.44514	DARS	1.36145		9748	6.97e-02	8.97e-03	0.1146	2.61319	0.299386	1462.85	SLK	1.23062		7928171	0.2408	1.07e-02	-3.57	-2.51103	-0.644	SGPL1	0.639936		1567377_at	0.5809	0.0396577	-2.3086	-3.6064	-2.10568	FAM3A	0.232341
200736_s_at	1.73e-01	5.49e-02	2.08489	-4.58665	0.445527	GPX1	1.36181		262	1.00e-01	1.66e-02	0.1297	2.39489	0.31058	499.59	AMD1	1.24021		7963212	0.2894	2.08e-02	-3.06	-3.1708	-0.643	SLC11A2	0.64038		207253_s_at	0.5173	0.00808462	-3.17148	-2.3232	-2.10541	ZC3HAV1L	0.232385
203668_at	3.50e-02	2.44e-03	3.64904	-1.64636	0.445807	MAN2C1	1.36208		1207	1.70e-01	4.03e-02	0.1525	2.05023	0.312566	224.18	CLNS1A	1.24191		7920082	0.2281	8.70e-03	-3.74	-2.30029	-0.642	RORC	0.640824		240244_at	0.597	0.049486	-2.18557	-3.7831	-2.10528	TMPRSS2	0.232406
204341_at	7.38e-02	1.02e-02	2.94617	-3.02061	0.445841	TRIM16	1.36211		5660	1.51e-01	3.35e-02	0.1472	2.12645	0.313043	4295.08	PSAP	1.24233		7935882	0.2219	7.99e-03	-3.81	-2.21555	-0.641	FBXW4	0.641268		220329_s_at	0.5486	0.0208755	-2.65942	-3.09	-2.10478	FAM135B	0.232487
203455_s_at	5.89e-02	6.44e-03	3.1716	-2.58432	0.446361	SAT1	1.3626		4087	5.99e-02	6.98e-03	0.1163	2.69782	0.313879	664.09	SMAD2	1.24305		8016552	0.1792	3.44e-03	-4.54	-1.37789	-0.641	PHB	0.641268		238975_at	0.5719	0.0332678	-2.40537	-3.4656	-2.10345	KMT5A	0.232701
204647_at	7.26e-02	9.75e-03	2.96735	-2.97992	0.446743	HOMER3	1.36296		83787	1.10e-01	1.96e-02	0.1367	2.33461	0.319054	226.48	ARMC10	1.24751		8005736	0.1455	1.76e-03	-5.17	-0.72347	-0.641	UBBP4	0.641268		1555341_at	0.597	0.0490763	-2.19022	-3.7765	-2.09876	CDC6	0.233459
216264_s_at	4.37e-02	3.64e-03	3.45234	-2.03413	0.44734	LAMB2	1.36352		4841	1.26e-01	2.48e-02	0.1452	2.24418	0.325833	512.75	NONO	1.25339		7959361	0.2702	1.63e-02	-3.24	-2.92773	-0.64	MLXIP	0.641713		229507_at	0.5173	0.0080521	-3.17366	-2.3199	-2.09619	SULT1E1	0.233876
212455_at	1.06e-01	2.09e-02	2.58523	-3.70154	0.44745	YTHDC1	1.36363		3181	1.06e-01	1.82e-02	0.1407	2.36197	0.332226	6028.05	HNRNPA2B1	1.25895		8014723	0.3552	4.35e-02	-2.52	-3.90543	-0.639	PIP4K2B	0.642158		1560862_at	0.5809	0.0397293	-2.30761	-3.6079	-2.0938	ATP9B	0.234263
210448_s_at	2.06e-02	9.42e-04	4.12025	-0.71808	0.447811	P2RX5	1.36397		64397	1.63e-01	3.80e-02	0.162	2.07534	0.336217	1107.69	ZNF106	1.26244		7992474	0.3109	2.65e-02	-2.88	-3.4161	-0.639	TSC2	0.642158		220607_x_at	0.5644	0.0301057	-2.46011	-3.3853	-2.09321	TPPP2	0.234359
202336_s_at	1.06e-01	2.10e-02	2.58323	-3.70522	0.448283	PAM	1.36442		7009	1.63e-01	3.77e-02	0.1619	2.07799	0.336383	700.35	TMBIM6	1.26259		7898894	0.2724	1.69e-02	-3.22	-2.96581	-0.637	PITHD1	0.643049		218756_s_at	0.5868	0.044071	-2.25013	-3.6908	-2.09306	SMCR8	0.234383
200872_at	1.36e-02	4.34e-04	4.51016	0.04169	0.448737	S100A10	1.36484		11083	1.65e-01	3.84e-02	0.1703	2.07055	0.352542	264.93	DIDO1	1.27681		8078898	0.1396	1.56e-03	-5.29	-0.60639	-0.637	SLC25A38	0.643049		208364_at	0.5323	0.0130074	-2.91506	-2.7074	-2.09238	LINC01000	0.234494
201730_s_at	1.19e-01	2.64e-02	2.46766	-3.9168	0.448737	TPR	1.36485		29072	1.85e-01	4.68e-02	0.1779	1.98817	0.353777	820.56	SETD2	1.2779		7999025	0.2472	1.16e-02	-3.51	-2.5918	-0.637	TRAP1	0.643049		229015_at	0.5752	0.0359805	-2.36228	-3.5285	-2.09014	GATAD1	0.234857
202193_at	1.06e-02	2.82e-04	4.72971	0.46377	0.448948	LIMK2	1.36504		51125	1.69e-01	4.01e-02	0.1756	2.05319	0.360633	987.11	GOLGA7	1.28399		7986394	0.3216	2.97e-02	-2.79	-3.52989	-0.636	LRRC28	0.643495		1557733_a_at	0.5903	0.045816	-2.22854	-3.7217	-2.08864	BBIP1	0.235102
208771_s_at	3.37e-02	2.29e-03	3.67983	-1.58559	0.448973	LOC101928830///LTA4H	1.36507		23469	1.01e-01	1.68e-02	0.1513	2.39124	0.361872	1659.8	PHF3	1.28509		7912975	0.3391	3.68e-02	-2.64	-3.74066	-0.635	ALDH4A1	0.643941		212935_at	0.5271	0.0116348	-2.97518	-2.6172	-2.08733	HIST1H3G	0.235315
221563_at	1.35e-01	3.46e-02	2.32749	-4.16811	0.449867	DUSP10	1.36591		23093	1.41e-01	3.00e-02	0.171	2.17057	0.371061	344.11	TTLL5	1.2933		7938777	0.3409	3.78e-02	-2.62	-3.76724	-0.635	LDHA	0.643941		210963_s_at	0.5719	0.0332428	-2.40579	-3.465	-2.08322	CD209	0.235987
211503_s_at	8.09e-02	1.21e-02	2.86135	-3.18289	0.450296	RAB14	1.36632		7342	1.77e-01	4.32e-02	0.1858	2.02206	0.375717	536.78	UBP1	1.29748		8001924	0.1835	4.01e-03	-4.4	-1.52895	-0.634	FAM96B	0.644387		243491_at	0.5644	0.0301423	-2.45944	-3.3862	-2.08193	SART3	0.236198
201762_s_at	1.65e-02	6.22e-04	4.32807	-0.31173	0.451053	MIR7703///PSME2	1.36704		7756	7.86e-02	1.10e-02	0.1481	2.54185	0.376442	333.44	ZNF207	1.29814		8030525	0.3026	2.44e-02	-2.94	-3.33046	-0.634	PTOV1	0.644387		209511_at	0.5763	0.0377602	-2.33568	-3.5672	-2.08139	BOC	0.236286
201526_at	2.11e-02	1.00e-03	4.08948	-0.77845	0.451176	ARF5	1.36715		26065	1.23e-01	2.37e-02	0.1677	2.26173	0.37922	922.86	LSM14A	1.30064		7959294	0.2451	1.14e-02	-3.52	-2.56962	-0.633	ORAI1	0.644834		227245_at	0.5195	0.00995783	-3.05909	-2.4914	-2.08091	NR6A1	0.236365
200762_at	1.11e-01	2.25e-02	2.54834	-3.76949	0.451954	DPYSL2	1.36789		157680	1.76e-01	4.30e-02	0.1881	2.0238	0.380743	416.05	VPS13B	1.30201		7941583	0.2984	2.35e-02	-2.97	-3.29353	-0.632	RAB1B	0.645281		205653_at	0.5596	0.0280138	-2.49946	-3.3273	-2.08073	RAB18	0.236394
200873_s_at	1.63e-01	4.96e-02	2.13896	-4.49535	0.452106	CCT8	1.36804		339287	9.46e-02	1.52e-02	0.1576	2.42861	0.382793	758.47	MSL1	1.30386		8076690	0.1236	1.07e-03	-5.67	-0.24947	-0.631	KIAA0930	0.645729		227825_at	0.5596	0.0267109	-2.52544	-3.2889	-2.08023	SCNN1B	0.236477
201115_at	4.24e-02	3.45e-03	3.47907	-1.9815	0.452772	POLD2	1.36867		6138	1.02e-01	1.71e-02	0.1608	2.38359	0.383398	1490.45	RPL15	1.30441		8099073	0.1542	2.11e-03	-4.99	-0.90016	-0.631	LRPAP1	0.645729		212790_x_at	0.405	0.0014889	-4.09837	-0.9767	-2.07959	TEX30	0.236581
211136_s_at	1.47e-01	4.04e-02	2.24784	-4.30797	0.453824	CLPTM1	1.36967		55017	1.41e-01	3.01e-02	0.1776	2.16939	0.385391	154.57	C14orf119	1.30621		7931379	0.3021	2.42e-02	-2.94	-3.32564	-0.631	MGMT	0.645729		209953_s_at	0.5868	0.0442596	-2.24776	-3.6942	-2.07814	WFDC12	0.23682
201285_at	5.98e-02	6.64e-03	3.15663	-2.61348	0.454008	MKRN1	1.36984		23576	8.80e-02	1.34e-02	0.1583	2.47216	0.391293	584.01	DDAH1	1.31157		8076403	0.3389	3.66e-02	-2.64	-3.73498	-0.631	NAGA	0.645729		202767_at	0.4882	0.00547233	-3.38249	-2.009	-2.07802	MIR6836///SNX8	0.236839
215735_s_at	5.44e-02	5.35e-03	3.26342	-2.405	0.454343	TSC2	1.37016		6125	1.03e-01	1.74e-02	0.1647	2.37829	0.391632	639.68	RPL5	1.31188		8075493	0.3247	3.07e-02	-2.77	-3.56017	-0.631	PATZ1	0.645729		1553118_at	0.5351	0.0170083	-2.7703	-2.9243	-2.07692	PPM1K	0.23702
209503_s_at	1.19e-01	2.63e-02	2.47006	-3.91245	0.454955	PSMC5	1.37074		26010	1.59e-01	3.62e-02	0.1872	2.09455	0.391997	135.04	SPATS2L	1.31221		7949615	0.3651	4.82e-02	-2.44	-4.00758	-0.63	B4GAT1	0.646176		212495_at	0.4652	0.00319708	-3.67524	-1.5794	-2.07648	GRN	0.237092
200792_at	6.99e-02	9.16e-03	2.99813	-2.92064	0.45566	XRCC6	1.37141		5516	1.46e-01	3.17e-02	0.1827	2.14782	0.392506	332.22	PPP2CB	1.31267		8038556	0.3105	2.64e-02	-2.88	-3.41018	-0.63	NAPSA	0.646176		201301_s_at	0.5414	0.018628	-2.72112	-2.9979	-2.07434	PCAT18	0.237444
201170_s_at	3.15e-01	1.63e-01	1.4671	-5.5255	0.455679	BHLHE40	1.37143		26260	1.27e-01	2.48e-02	0.1753	2.24381	0.393253	476.25	FBXO25	1.31335		8036913	0.3042	2.46e-02	-2.93	-3.34198	-0.629	BLVRB	0.646624		218798_at	0.5214	0.0100613	-3.05351	-2.4998	-2.07419	CLIC5	0.237469
202020_s_at	4.35e-02	3.60e-03	3.45732	-2.02432	0.455929	LANCL1	1.37167		9903	1.68e-01	3.95e-02	0.1912	2.05931	0.393718	133.57	KLHL21	1.31378		7944955	0.3389	3.66e-02	-2.64	-3.73516	-0.629	PKNOX2	0.646624		1556239_a_at	0.5596	0.0252571	-2.55593	-3.2438	-2.0728	ATP5SL	0.237697
212867_at	1.75e-01	5.61e-02	2.0734	-4.60589	0.456418	NCOA2	1.37213		18	1.61e-01	3.70e-02	0.1888	2.08585	0.393786	568.79	ABAT	1.31384		7936856	0.3123	2.72e-02	-2.86	-3.43929	-0.628	CHST15	0.647073		225738_at	0.5573	0.0238658	-2.58675	-3.1981	-2.07211	DAP3	0.237811
207345_at	6.03e-03	1.04e-04	5.24971	1.44205	0.457806	FST	1.37345		23196	1.79e-01	4.40e-02	0.1958	2.01394	0.394323	292.43	FAM120A	1.31433		8104166	0.3224	3.02e-02	-2.78	-3.54362	-0.628	SDHA	0.647073		221104_s_at	0.5323	0.0143794	-2.86097	-2.7885	-2.0718	ZFC3H1	0.237863
206621_s_at	3.58e-02	2.53e-03	3.63099	-1.68197	0.460748	EIF4H	1.37625		375449	1.43e-01	3.08e-02	0.1826	2.16028	0.394556	318.35	MAST4	1.31454		8032761	0.3144	2.77e-02	-2.84	-3.45975	-0.627	MAP2K2	0.647521		203254_s_at	0.5699	0.0321381	-2.42433	-3.4378	-2.07174	FOXR2	0.237872
203603_s_at	3.85e-02	2.91e-03	3.56266	-1.81677	0.461101	ZEB2	1.37659		6016	1.48e-01	3.21e-02	0.1849	2.14263	0.396124	133.47	RIT1	1.31597		7981990	0.279	1.87e-02	-3.14	-3.06884	-0.627	SNORD116-21	0.647521		201245_s_at	0.5641	0.0295962	-2.46944	-3.3715	-2.07126	VEPH1	0.237952
200613_at	5.86e-02	6.33e-03	3.18009	-2.56777	0.461201	AP2M1	1.37669		23043	1.03e-01	1.75e-02	0.167	2.3766	0.396925	885.42	TNIK	1.3167		8090162	0.2045	6.23e-03	-4.02	-1.96687	-0.626	ITGB5	0.64797		224896_s_at	0.525	0.0110349	-3.00372	-2.5744	-2.07096	MED16	0.238
203753_at	5.57e-02	5.59e-03	3.24202	-2.44687	0.461371	TCF4	1.37685		55291	1.46e-01	3.16e-02	0.1849	2.14958	0.397483	310.45	PPP6R3	1.31721		7977440	0.3341	3.45e-02	-2.68	-3.67686	-0.624	FAM30A	0.648869		1553660_at	0.5596	0.0254799	-2.55115	-3.2509	-2.06847	MIPEP	0.238412
200027_at	6.40e-02	7.82e-03	3.07635	-2.76943	0.461681	NARS	1.37715		6229	1.66e-01	3.87e-02	0.1923	2.06767	0.397553	591.53	RPS24	1.31727		8072302	0.3021	2.43e-02	-2.94	-3.32686	-0.624	MTMR3	0.648869		212378_at	0.5442	0.0196086	-2.69335	-3.0394	-2.06573	DLEU2	0.238866
217850_at	2.71e-02	1.61e-03	3.85338	-1.24315	0.461723	SNORD19B///GNL3	1.37719		116228	7.16e-02	9.48e-03	0.154	2.5941	0.39961	722.32	COX20	1.31915		8075659	0.3326	3.37e-02	-2.7	-3.65366	-0.623	MB	0.649319		210330_at	0.5596	0.026269	-2.53453	-3.2755	-2.06553	KLHL18	0.238899
212312_at	3.83e-02	2.84e-03	3.57485	-1.79273	0.461944	BCL2L1	1.3774		84888	1.20e-01	2.29e-02	0.1771	2.27581	0.403113	106.73	SPPL2A	1.32236		8036276	0.2284	8.99e-03	-3.71	-2.33282	-0.623	POLR2I	0.649319		238001_at	0.5702	0.0325122	-2.41798	-3.4471	-2.06501	TXNRD3NB///TXNRD3	0.238985
200773_x_at	3.15e-02	2.05e-03	3.73491	-1.4769	0.461986	PTMA	1.37744		60313	7.05e-02	9.26e-03	0.1557	2.60213	0.405152	251.27	GPBP1L1	1.32423		8065832	0.1829	3.80e-03	-4.45	-1.47578	-0.623	TRPC4AP	0.649319		211178_s_at	0.5722	0.034188	-2.39039	-3.4875	-2.06419	PRDM11	0.239121
211926_s_at	1.97e-02	8.58e-04	4.16681	-0.6268	0.46207	MYH9	1.37752		8761	1.81e-01	4.50e-02	0.2021	2.00503	0.4053	210.06	PABPC4	1.32436		8024204	0.3123	2.71e-02	-2.86	-3.438	-0.622	STK11	0.64977		201572_x_at	0.5323	0.0135428	-2.8933	-2.74	-2.06394	CYP39A1	0.239163
206767_at	6.63e-03	1.24e-04	5.15844	1.27273	0.462571	RBMS3	1.378		102	2.91e-02	2.26e-03	0.1327	3.05401	0.405361	379.31	ADAM10	1.32442		8174005	0.2711	1.65e-02	-3.23	-2.94072	-0.622	TRMT2B	0.64977		214344_at	0.5173	0.00866723	-3.13394	-2.3793	-2.0635	AVPR1A	0.239234
212506_at	3.73e-02	2.70e-03	3.60025	-1.74263	0.462996	PICALM	1.3784		6613	1.06e-01	1.81e-02	0.1726	2.36291	0.407795	204.66	SUMO2	1.32666		8037537	0.2757	1.78e-02	-3.17	-3.01965	-0.621	ERCC2	0.65022		240164_at	0.5323	0.0152087	-2.83071	-2.8339	-2.06292	RGPD4-AS1	0.23933
201118_at	7.53e-02	1.05e-02	2.92922	-3.05313	0.463145	PGD	1.37854		2581	8.80e-02	1.34e-02	0.1653	2.47232	0.408781	182.4	GALC	1.32756		7915567	0.2496	1.20e-02	-3.48	-2.62158	-0.621	ERI3	0.65022		229277_at	0.5837	0.0416137	-2.28196	-3.6449	-2.06133	THOC5	0.239594
201146_at	9.33e-02	1.61e-02	2.71586	-3.45822	0.463339	NFE2L2	1.37873		9883	6.34e-02	7.83e-03	0.1541	2.65952	0.409858	332.59	POM121	1.32855		7937728	0.2622	1.42e-02	-3.35	-2.78918	-0.621	TNNI2	0.65022		224750_at	0.5641	0.0295882	-2.46959	-3.3713	-2.06122	LOC101927673///OTUB1	0.239614
200097_s_at	1.02e-01	1.91e-02	2.6311	-3.61655	0.463398	HNRNPK	1.37879		9709	8.12e-02	1.16e-02	0.1633	2.52371	0.412165	548.95	HERPUD1	1.33068		8008087	0.1878	4.34e-03	-4.33	-1.60844	-0.619	NFE2L1	0.651122		203719_at	0.5596	0.0275135	-2.5093	-3.3128	-2.05934	FAM219A	0.239925
202736_s_at	3.38e-02	2.31e-03	3.67591	-1.59333	0.463726	LSM4	1.3791		158358	1.36e-01	2.80e-02	0.1877	2.1973	0.41249	921.63	KIAA2026	1.33098		7998590	0.2408	1.07e-02	-3.58	-2.50517	-0.619	SPSB3	0.651122		35617_at	0.5413	0.0184458	-2.72643	-2.9899	-2.05899	TPTE	0.239983
209312_x_at	1.97e-02	8.47e-04	4.17318	-0.61432	0.463754	LOC101060835///LOC100996809///HLA-DRB5///HLA-DRB4///HLA-DRB1///HLA-DQB1	1.37913		889	1.70e-01	4.07e-02	0.2017	2.04671	0.412803	269.09	KRIT1	1.33127		7924987	0.2865	2.02e-02	-3.08	-3.14436	-0.618	AGT	0.651574		201126_s_at	0.4966	0.00569832	-3.36057	-2.0415	-2.05892	MT1H	0.239995
218263_s_at	1.16e-01	2.46e-02	2.50418	-3.85035	0.465511	ZBED5	1.38081		7813	1.18e-01	2.18e-02	0.1804	2.2935	0.413689	238.22	EVI5	1.33209		8160839	0.1349	1.41e-03	-5.39	-0.51362	-0.618	DCTN3	0.651574		216767_at	0.5596	0.0264557	-2.53068	-3.2812	-2.05889	CSRNP3	0.24
206042_x_at	1.25e-01	2.90e-02	2.419	-4.00474	0.466463	SNURF///SNRPN	1.38172		6285	1.31e-01	2.64e-02	0.1865	2.22026	0.414048	3616.65	S100B	1.33242		8032214	0.346	3.98e-02	-2.58	-3.81846	-0.617	GAMT	0.652025		201666_at	0.5896	0.0451119	-2.23716	-3.7094	-2.05851	DYNC1H1	0.240064
209067_s_at	1.32e-01	3.21e-02	2.36625	-4.09925	0.467119	HNRNPDL	1.38235		51114	7.10e-02	9.37e-03	0.1594	2.59834	0.414282	378.49	ZDHHC9	1.33264		7992439	0.3236	3.03e-02	-2.78	-3.54894	-0.617	GFER	0.652025		238790_at	0.597	0.0496521	-2.1837	-3.7858	-2.05596	MYLPF	0.240489
213318_s_at	9.75e-02	1.75e-02	2.67575	-3.53336	0.467149	BAG6	1.38238		1810	1.84e-01	4.63e-02	0.2087	1.99282	0.415863	239.25	DR1	1.3341		8021047	0.2831	1.96e-02	-3.1	-3.11386	-0.617	SETBP1	0.652025		205164_at	0.5809	0.0391521	-2.31569	-3.5962	-2.05468	LOC101928787	0.240703
201463_s_at	1.11e-01	2.27e-02	2.54477	-3.77604	0.467398	TALDO1	1.38261		6160	1.27e-01	2.51e-02	0.1857	2.23979	0.415975	307.6	RPL31	1.3342		7928046	0.251	1.22e-02	-3.47	-2.64003	-0.617	TSPAN15	0.652025		204087_s_at	0.5845	0.042422	-2.2713	-3.6603	-2.05387	MDFIC	0.240837
202042_at	3.61e-02	2.58e-03	3.6224	-1.69892	0.469274	LOC101928623///HARS	1.38441		4297	3.78e-02	3.38e-03	0.1423	2.93105	0.417019	1651.65	KMT2A	1.33517		8004271	0.3055	2.50e-02	-2.92	-3.35538	-0.616	ACADVL	0.652477		236895_at	0.5323	0.0162883	-2.79368	-2.8893	-2.04597	SHMT1	0.24216
203767_s_at	1.48e-02	5.02e-04	4.43654	-0.10088	0.470452	STS	1.38554		23603	1.27e-01	2.49e-02	0.1862	2.24254	0.417452	601.07	CORO1C	1.33557		8064637	0.1548	2.16e-03	-4.97	-0.92231	-0.616	C20orf194	0.652477		204958_at	0.5561	0.0235091	-2.59494	-3.1859	-2.04566	PDCD6	0.242211
200858_s_at	1.40e-02	4.50e-04	4.49133	0.00527	0.471829	SNORD38B///SNORD55///RPS8	1.38687		8148	1.32e-01	2.68e-02	0.1888	2.21423	0.418132	1154.05	TAF15	1.3362		8122982	0.2261	8.42e-03	-3.77	-2.26725	-0.616	ZDHHC14	0.652477		226781_at	0.5644	0.0301352	-2.45957	-3.386	-2.04329	PSMB3	0.24261
201212_at	6.19e-03	1.08e-04	5.22908	1.40388	0.471991	LGMN	1.38702		6227	1.86e-01	4.71e-02	0.212	1.98504	0.420743	66.37	RPS21	1.33862		8176159	0.366	4.88e-02	-2.43	-4.01913	-0.614	CTAG2	0.653383		1558459_s_at	0.5474	0.0206146	-2.66624	-3.0798	-2.04221	GUK1	0.242791
200863_s_at	2.48e-02	1.35e-03	3.94124	-1.07	0.472363	RAB11A	1.38738		2820	1.68e-01	3.99e-02	0.2049	2.05505	0.42098	373.08	GPD2	1.33884		7943749	0.2596	1.38e-02	-3.37	-2.7605	-0.614	LAYN	0.653383		206036_s_at	0.597	0.0493836	-2.18673	-3.7814	-2.04174	CELSR1	0.24287
207922_s_at	4.35e-02	3.60e-03	3.45792	-2.02314	0.4725	MAEA	1.38751		26751	1.28e-01	2.54e-02	0.1883	2.23579	0.421058	129.97	SH3YL1	1.33891		8115730	0.2284	8.95e-03	-3.72	-2.32853	-0.613	MIR218-2	0.653836		1556333_at	0.5173	0.00844653	-3.14785	-2.3585	-2.04144	RNF32	0.24292
215836_s_at	2.48e-02	1.35e-03	3.94287	-1.06678	0.472522	PCDHGA1///PCDHGA2///PCDHGA3///PCDHGA4///PCDHGA5///PCDHGA6///PCDHGA7///PCDHGA9///PCDHGA10///PCDHGA11///PCDHGB1///PCDHGB2///PCDHGB3///PCDHGB5///PCDHGB6///PCDHGB7///PCDHGC4///PCDHGC5///PCDHGA12///PCDHGA8///PCDHGB4///PCDHGC3	1.38753		6721	1.15e-01	2.12e-02	0.1837	2.30386	0.423126	191.41	SREBF2	1.34083		7898227	0.3618	4.63e-02	-2.47	-3.96848	-0.613	PLEKHM2	0.653836		205059_s_at	0.5906	0.0460742	-2.22542	-3.7262	-2.04003	CCDC85A	0.243158
200989_at	3.73e-02	2.70e-03	3.5986	-1.74588	0.474182	HIF1A	1.38913		57092	4.52e-02	4.50e-03	0.1492	2.84106	0.423855	356.06	PCNP	1.34151		7990361	0.3624	4.65e-02	-2.47	-3.972	-0.612	UBL7	0.654289		201614_s_at	0.5943	0.0478261	-2.20462	-3.7559	-2.03702	LOC102724718	0.243666
201351_s_at	2.25e-01	9.05e-02	1.81137	-5.02796	0.47434	YME1L1	1.38928		23380	1.36e-01	2.81e-02	0.1931	2.19541	0.423926	392.21	SRGAP2	1.34157		7986092	0.2484	1.18e-02	-3.49	-2.60809	-0.611	FURIN	0.654743		237368_at	0.5466	0.0203119	-2.67426	-3.0678	-2.0365	LRRC63	0.243754
201546_at	5.09e-02	4.64e-03	3.3334	-2.2679	0.475783	TRIP12	1.39067		9031	3.19e-02	2.58e-03	0.141	3.01402	0.425061	1190.07	BAZ1B	1.34263		8030498	0.2439	1.11e-02	-3.55	-2.54056	-0.611	MED25	0.654743		242806_at	0.5809	0.0397875	-2.3068	-3.609	-2.03556	CPA6	0.243913
206700_s_at	3.95e-01	2.37e-01	1.23157	-5.82088	0.475804	KDM5D	1.39069		10951	7.32e-02	9.87e-03	0.1659	2.58052	0.42812	2761.2	CBX1	1.34548		8137670	0.3081	2.56e-02	-2.9	-3.37865	-0.611	PDGFA	0.654743		AFFX-HUMRGE/M10098_5_at	0.5323	0.0137318	-2.88583	-2.7512	-2.03431	C1QTNF3-AMACR///AMACR	0.244124
200877_at	6.98e-02	9.10e-03	3.00133	-2.91446	0.476075	CCT4	1.39095		27044	1.55e-01	3.47e-02	0.2036	2.112	0.429935	201.8	SND1	1.34717		8117020	0.363	4.68e-02	-2.46	-3.97857	-0.61	MYLIP	0.655197		1552289_a_at	0.5845	0.0418155	-2.27928	-3.6488	-2.03397	LOC101928475	0.244182
218768_at	3.85e-02	2.88e-03	3.567	-1.8082	0.479	NUP107	1.39378		23478	8.56e-02	1.27e-02	0.173	2.49197	0.431119	585.8	SEC11A	1.34828		7968085	0.3143	2.76e-02	-2.85	-3.457	-0.61	RNF17	0.655197		200005_at	0.5351	0.0172059	-2.76406	-2.9337	-2.03337	DDX42	0.244284
44783_s_at	7.11e-02	9.41e-03	2.98476	-2.9464	0.479434	HEY1	1.3942		6201	1.07e-01	1.85e-02	0.1838	2.35535	0.432888	159.9	RPS7	1.34993		7936871	0.3353	3.52e-02	-2.67	-3.69804	-0.609	OAT	0.655651		1560554_a_at	0.5845	0.0421926	-2.2743	-3.656	-2.03321	SRSF3	0.244311
216221_s_at	2.48e-02	1.36e-03	3.93958	-1.07328	0.480522	PUM2	1.39525		9129	1.71e-01	4.10e-02	0.2124	2.04328	0.433923	110.65	PRPF3	1.3509		7997533	0.2976	2.31e-02	-2.98	-3.27871	-0.609	OSGIN1	0.655651		238062_at	0.5526	0.0223451	-2.62252	-3.1449	-2.03313	TRIQK	0.244325
202088_at	9.40e-03	2.38e-04	4.81667	0.62957	0.480867	SLC39A6	1.39558		6146	7.49e-02	1.02e-02	0.1695	2.5696	0.435557	721.75	RPL22	1.35243		7949577	0.2107	6.82e-03	-3.94	-2.05661	-0.609	YIF1A	0.655651		1564387_at	0.5752	0.0366587	-2.352	-3.5434	-2.0327	TCL1A	0.244396
202602_s_at	7.30e-02	9.92e-03	2.95844	-2.99705	0.481759	HTATSF1	1.39644		5411	5.53e-02	6.13e-03	0.1595	2.74055	0.437004	2391.51	PNN	1.35379		8025028	0.2064	6.50e-03	-3.98	-2.00871	-0.608	CLPP	0.656106		223686_at	0.597	0.0495017	-2.1854	-3.7833	-2.03237	DQX1	0.244453
203729_at	2.08e-02	9.73e-04	4.10439	-0.7492	0.482708	EMP3	1.39736		57600	1.38e-01	2.90e-02	0.2004	2.18381	0.437622	326.63	FNIP2	1.35437		8084423	0.1817	3.71e-03	-4.47	-1.45287	-0.608	PSMD2	0.656106		212700_x_at	0.4116	0.00160353	-4.05686	-1.0347	-2.03088	CCDC107	0.244705
57588_at	1.39e-01	3.66e-02	2.29932	-4.21783	0.484088	SLC24A3	1.3987		6165	1.38e-01	2.88e-02	0.2002	2.18629	0.437663	427.52	RPL35A	1.35441		8117176	0.2597	1.39e-02	-3.37	-2.76603	-0.607	LOC100505502///LOC646700///LOC392364	0.656561		212025_s_at	0.5596	0.026807	-2.52348	-3.2918	-2.03058	DIP2A	0.244756
200068_s_at	2.08e-02	9.79e-04	4.10084	-0.75615	0.4843	CANX	1.39891		5928	1.55e-01	3.48e-02	0.2076	2.11081	0.438252	241.85	RBBP4	1.35496		7942562	0.2537	1.27e-02	-3.44	-2.67698	-0.607	NEU3	0.656561		234431_at	0.5809	0.0394282	-2.31181	-3.6018	-2.02749	TRPV2	0.245282
210993_s_at	1.98e-02	8.77e-04	4.15584	-0.6483	0.484408	SMAD1	1.39901		79683	1.84e-01	4.64e-02	0.2201	1.99212	0.438432	92.6	ZDHHC14	1.35513		8019211	0.3101	2.62e-02	-2.89	-3.40345	-0.607	NPLOC4	0.656561		221545_x_at	0.525	0.0110393	-3.0035	-2.5747	-2.02634	STOML2	0.245477
210891_s_at	2.39e-02	1.27e-03	3.97209	-1.00925	0.48476	GTF2IP4///GTF2IP1///GTF2I	1.39935		107984974	1.09e-01	1.91e-02	0.1872	2.34379	0.438759	273.9	LOC107984974	1.35544		8154981	0.3365	3.57e-02	-2.66	-3.71037	-0.607	UNC13B	0.656561		213729_at	0.5271	0.0116592	-2.97406	-2.6189	-2.02441	ATXN1L	0.245805
207168_s_at	5.75e-02	6.00e-03	3.20718	-2.51494	0.484882	H2AFY	1.39947		115294	1.40e-01	2.95e-02	0.2017	2.1764	0.439034	436.42	PCMTD1	1.3557		7973679	0.2962	2.27e-02	-2.99	-3.25985	-0.606	NOP9	0.657016		237842_at	0.5323	0.012626	-2.93111	-2.6833	-2.0243	RTKN	0.245824
210962_s_at	1.20e-01	2.68e-02	2.46006	-3.93059	0.486282	AKAP9	1.40083		9411	1.74e-01	4.18e-02	0.2157	2.03566	0.439094	284.21	ARHGAP29	1.35575		8073960	0.1542	2.12e-03	-4.99	-0.90463	-0.606	PIM3	0.657016		219888_at	0.5323	0.0152458	-2.82939	-2.8358	-2.02273	ERN2	0.246092
204011_at	6.05e-02	6.84e-03	3.14209	-2.64178	0.486756	SPRY2	1.40129		222236	7.67e-02	1.06e-02	0.1718	2.55711	0.439285	291	NAPEPLD	1.35593		8165674	0.2959	2.24e-02	-3	-3.24611	-0.606	SH3KBP1	0.657016		207468_s_at	0.5596	0.0251273	-2.55873	-3.2396	-2.02192	MAST2	0.24623
201872_s_at	1.71e-02	6.60e-04	4.29831	-0.36974	0.487687	ABCE1	1.40219		55213	1.32e-01	2.67e-02	0.1983	2.2161	0.439375	441.71	RCBTB1	1.35602		7976766	0.3096	2.61e-02	-2.89	-3.40042	-0.606	WDR25	0.657016		219468_s_at	0.5195	0.00969249	-3.07365	-2.4696	-2.0217	COMMD9	0.246268
206538_at	1.42e-02	4.73e-04	4.46632	-0.04315	0.488069	MRAS	1.40257		2280	1.60e-01	3.66e-02	0.2102	2.09063	0.439497	796.72	FKBP1A	1.35613		8027719	0.3345	3.47e-02	-2.68	-3.68174	-0.605	SCN1B	0.657471		220642_x_at	0.5719	0.0337506	-2.39746	-3.4771	-2.02154	L1TD1	0.246296
35666_at	4.56e-02	3.86e-03	3.42426	-2.08938	0.488541	SEMA3F	1.40303		6152	1.18e-01	2.21e-02	0.1921	2.28841	0.43962	165.7	RPL24	1.35625		7966631	0.2917	2.14e-02	-3.04	-3.19971	-0.604	LHX5	0.657927		1554903_at	0.5494	0.0212657	-2.64938	-3.1049	-2.01827	MT1X	0.246854
212509_s_at	3.98e-02	3.08e-03	3.53379	-1.87367	0.489307	MXRA7	1.40377		6143	6.18e-02	7.40e-03	0.1643	2.67818	0.439906	773.16	RPL19	1.35652		7955078	0.1427	1.66e-03	-5.23	-0.66546	-0.604	PFKM	0.657927		225065_x_at	0.5323	0.015551	-2.81869	-2.8519	-2.01789	SNORA11E///SNORA11D///MAGED4///MAGED4B	0.246919
212852_s_at	5.38e-03	8.68e-05	5.34672	1.62081	0.489628	TROVE2	1.40408		51111	1.32e-01	2.68e-02	0.1987	2.2144	0.439957	237.5	KMT5B	1.35656		8077123	0.3236	3.04e-02	-2.78	-3.55006	-0.603	CHKB-CPT1B///CPT1B///CHKB	0.658383		210715_s_at	0.5641	0.0297352	-2.46688	-3.3753	-2.01535	PPP1R2	0.247355
202232_s_at	1.25e-01	2.93e-02	2.41441	-4.013	0.490164	EIF3M	1.4046		8233	7.20e-02	9.57e-03	0.1699	2.59097	0.440308	371.04	ZRSR2	1.35689		7948798	0.2676	1.57e-02	-3.27	-2.89227	-0.603	HNRNPUL2-BSCL2///BSCL2	0.658383		209219_at	0.5173	0.00808099	-3.17172	-2.3228	-2.01339	UBN1	0.24769
200081_s_at	1.48e-02	4.97e-04	4.4411	-0.09203	0.49018	RPS6	1.40462		9667	1.92e-01	4.99e-02	0.2249	1.96108	0.441045	271.13	SAFB2	1.35759		8076327	0.1897	4.66e-03	-4.27	-1.67732	-0.603	LOC100129648	0.658383		201085_s_at	0.5513	0.0214379	-2.64501	-3.1114	-2.01336	NUDT4	0.247695
203912_s_at	4.13e-03	5.77e-05	5.56683	2.02167	0.490758	DNASE1L1	1.40518		22929	1.58e-01	3.58e-02	0.2101	2.09974	0.441076	73.24	SEPHS1	1.35762		7919699	0.1992	5.64e-03	-4.1	-1.86719	-0.603	OTUD7B	0.658383		214181_x_at	0.5173	0.00840777	-3.15033	-2.3548	-2.01332	EIF3CL///EIF3C	0.247702
204102_s_at	2.81e-02	1.70e-03	3.82612	-1.29692	0.491411	EEF2	1.40582		51199	1.10e-01	1.94e-02	0.1895	2.33831	0.443024	454.71	NIN	1.35945		7949650	0.2373	1.01e-02	-3.62	-2.44965	-0.601	CTSF	0.659297		219207_at	0.5673	0.0308346	-2.44701	-3.4045	-2.01204	MIR4707///HAUS4	0.247921
202263_at	1.06e-01	2.08e-02	2.58911	-3.69436	0.492237	CYB5R1	1.40662		1501	8.48e-02	1.25e-02	0.1775	2.49661	0.44315	743.25	CTNND2	1.35957		8060061	0.2715	1.66e-02	-3.23	-2.94733	-0.601	MGC16025	0.659297		211061_s_at	0.5641	0.0292039	-2.47674	-3.3608	-2.00835	SSH1	0.248557
201149_s_at	2.04e-01	7.59e-02	1.90928	-4.87416	0.493537	TIMP3	1.40789		2197	1.92e-01	4.96e-02	0.2261	1.96357	0.443875	210.08	FAU	1.36025		8071877	0.1728	2.92e-03	-4.69	-1.21787	-0.601	POM121L9P	0.659297		216891_at	0.5486	0.0210922	-2.65382	-3.0983	-2.00564	HOXB6	0.249025
202674_s_at	5.25e-02	4.94e-03	3.30193	-2.3296	0.493616	LMO7	1.40797		3646	1.11e-01	1.98e-02	0.1916	2.33061	0.446634	499.9	EIF3E	1.36286		8016878	0.354	4.30e-02	-2.52	-3.8958	-0.6	CUEDC1	0.659754		208856_x_at	0.4803	0.00489717	-3.44273	-1.9199	-2.00485	LINC01020	0.249162
208095_s_at	1.83e-02	7.48e-04	4.23576	-0.49186	0.493624	SRP72	1.40798		79768	1.39e-01	2.91e-02	0.2051	2.1818	0.447542	115.25	KATNBL1	1.36372		8090295	0.1688	2.71e-03	-4.76	-1.1439	-0.6	SLC41A3	0.659754		209026_x_at	0.556	0.0231659	-2.60293	-3.174	-2.00343	HERC1	0.249407
203045_at	1.12e-02	3.06e-04	4.68759	0.38317	0.494925	NINJ1	1.40925		8675	7.17e-02	9.52e-03	0.173	2.59279	0.448546	542.95	STX16	1.36466		8070269	0.2914	2.13e-02	-3.04	-3.19479	-0.599	DSCR3	0.660211		230399_at	0.5351	0.0169528	-2.77207	-2.9217	-1.99775	ARIH2	0.250391
201681_s_at	1.61e-02	5.97e-04	4.34875	-0.27146	0.495146	DLG5	1.40946		308	4.53e-02	4.52e-03	0.158	2.83967	0.448632	657.95	ANXA5	1.36475		7941111	0.2219	7.96e-03	-3.81	-2.21135	-0.598	ARL2-SNX15///SNX15	0.660669		224252_s_at	0.5845	0.0423924	-2.27169	-3.6598	-1.99708	SSX2B///SSX2	0.250507
208948_s_at	1.53e-02	5.48e-04	4.39188	-0.18757	0.495707	STAU1	1.41001		9672	1.85e-01	4.67e-02	0.2256	1.98926	0.448815	1110.21	SDC3	1.36492		8010550	0.2702	1.63e-02	-3.24	-2.92881	-0.598	CHMP6	0.660669		225736_at	0.5595	0.0246707	-2.56871	-3.2248	-1.99546	ABCB4	0.250787
200728_at	1.32e-01	3.29e-02	2.35401	-4.12104	0.497162	ACTR2	1.41143		1106	8.92e-02	1.37e-02	0.1824	2.46409	0.449509	2108.04	CHD2	1.36558		8130598	0.3223	3.00e-02	-2.79	-3.53832	-0.598	LPAL2	0.660669		212320_at	0.4683	0.00386732	-3.57121	-1.731	-1.99546	ZNF506	0.250788
201694_s_at	1.00e-01	1.85e-02	2.6487	-3.58383	0.497266	EGR1	1.41154		10494	1.65e-01	3.85e-02	0.219	2.07001	0.453274	96.22	STK25	1.36914		8135268	0.2046	6.29e-03	-4.01	-1.97661	-0.597	EIF4B	0.661127		207431_s_at	0.5323	0.0145685	-2.85392	-2.7991	-1.99432	FAS	0.250986
209397_at	1.10e-02	2.96e-04	4.70477	0.41607	0.499621	ME2	1.41384		9873	7.00e-02	9.08e-03	0.1752	2.60912	0.457068	204.59	FCHSD2	1.37275		8013741	0.2656	1.48e-02	-3.32	-2.82962	-0.597	SDF2	0.661127		203688_at	0.56	0.0282236	-2.49539	-3.3333	-1.99361	IMPG2	0.25111
201589_at	3.58e-02	2.52e-03	3.63294	-1.67812	0.499755	SMC1A	1.41397		463	1.13e-01	2.04e-02	0.1972	2.31843	0.457084	541.94	ZFHX3	1.37276		7981982	0.3055	2.50e-02	-2.92	-3.35727	-0.597	SNORD116-22///SNORD116-21///SNORD116-20///SNORD116-18///SNORD116-17///SNORD116-16///SNORD116-15///SNORD116-14///SNORD116-19///SNRPN	0.661127		214229_at	0.5596	0.0253922	-2.55303	-3.2481	-1.99342	CD44	0.251142
201697_s_at	2.51e-03	2.42e-05	6.04817	2.87431	0.500015	DNMT1	1.41423		22889	1.92e-01	4.98e-02	0.2335	1.96153	0.458036	161.04	KHDC4	1.37367		7981986	0.3055	2.50e-02	-2.92	-3.35727	-0.597	SNORD116-22///SNORD116-21///SNORD116-20///SNORD116-18///SNORD116-17///SNORD116-16///SNORD116-15///SNORD116-14///SNORD116-19///SNRPN	0.661127		204216_s_at	0.5596	0.0261709	-2.53657	-3.2724	-1.99337	TRAF6	0.251151
201792_at	1.91e-02	7.98e-04	4.2033	-0.55535	0.501072	AEBP1	1.41527		8682	6.53e-02	8.20e-03	0.1744	2.64377	0.461105	7504.4	PEA15	1.3766		7966749	0.2808	1.92e-02	-3.12	-3.09157	-0.596	TESC	0.661586		230244_at	0.484	0.00503669	-3.42748	-1.9425	-1.99222	RAP2B///RAP2A	0.251351
202396_at	7.41e-02	1.02e-02	2.94339	-3.02595	0.501811	TCERG1	1.41599		30011	1.06e-01	1.84e-02	0.1961	2.35724	0.462307	252.83	SH3KBP1	1.37774		8075106	0.3345	3.47e-02	-2.68	-3.68275	-0.596	TPST2	0.661586		208310_s_at	0.5699	0.0321361	-2.42436	-3.4377	-1.99074	TLN1	0.251609
209357_at	2.51e-01	1.11e-01	1.69788	-5.19978	0.505249	CITED2	1.41937		55252	7.50e-02	1.02e-02	0.1804	2.56862	0.463267	599.11	ASXL2	1.37866		8067652	0.3324	3.35e-02	-2.7	-3.64922	-0.595	EEF1A2	0.662044		235943_at	0.5752	0.036905	-2.34831	-3.5488	-1.99046	C11orf58	0.251659
221483_s_at	8.14e-02	1.23e-02	2.85316	-3.19851	0.507211	ARPP19	1.4213		6133	7.42e-02	1.00e-02	0.1805	2.57473	0.464688	263.06	RPL9	1.38002		8072931	0.3409	3.77e-02	-2.62	-3.76438	-0.595	GCAT	0.662044		1569443_s_at	0.5752	0.0363845	-2.35613	-3.5374	-1.9885	OFCC1	0.252001
201797_s_at	4.82e-03	7.40e-05	5.43236	1.77757	0.509098	VARS	1.42316		64839	9.58e-02	1.55e-02	0.192	2.42085	0.464894	150.32	FBXL17	1.38022		7959131	0.3305	3.26e-02	-2.72	-3.62204	-0.594	BICDL1	0.662504		208791_at	0.501	0.00612622	-3.32136	-2.0997	-1.98845	RPLP0	0.25201
202075_s_at	2.17e-02	1.06e-03	4.06123	-0.83395	0.509288	PLTP	1.42335		8878	9.68e-02	1.57e-02	0.1937	2.41611	0.46792	256.31	SQSTM1	1.38311		8035646	0.3089	2.60e-02	-2.89	-3.39459	-0.594	HAPLN4	0.662504		205761_s_at	0.5868	0.0441561	-2.24906	-3.6923	-1.9875	FAM13A	0.252175
219575_s_at	8.80e-02	1.45e-02	2.7712	-3.354	0.509361	COG8///PDF	1.42342		10254	7.31e-02	9.84e-03	0.1819	2.58148	0.469495	265.27	STAM2	1.38462		8149612	0.3508	4.17e-02	-2.55	-3.86551	-0.593	LZTS1	0.662963		1553722_s_at	0.5584	0.0243485	-2.57586	-3.2142	-1.98723	NOX1	0.252223
209863_s_at	5.66e-02	5.75e-03	3.22761	-2.47504	0.510292	TP63	1.42434		8777	1.24e-01	2.41e-02	0.2086	2.25621	0.470543	512.45	MPDZ	1.38563		8080013	0.2941	2.19e-02	-3.02	-3.22462	-0.593	MAPKAPK3	0.662963		209368_at	0.5288	0.0119401	-2.96122	-2.6382	-1.98653	KCNN2	0.252346
208374_s_at	3.90e-04	1.20e-06	7.86645	5.78419	0.511325	CAPZA1	1.42536		83992	1.81e-01	4.50e-02	0.2349	2.0043	0.470905	237.61	CTTNBP2	1.38598		8033190	0.2636	1.44e-02	-3.34	-2.80763	-0.593	SLC25A23	0.662963		202567_at	0.5486	0.0210314	-2.65539	-3.096	-1.9862	FAU	0.252403
209190_s_at	3.36e-02	2.28e-03	3.68224	-1.58083	0.511659	DIAPH1	1.42569		55729	3.29e-02	2.69e-03	0.157	3.00107	0.471051	764.96	ATF7IP	1.38612		8111430	0.3339	3.44e-02	-2.69	-3.67282	-0.592	C1QTNF3-AMACR///AMACR	0.663423		219050_s_at	0.5561	0.0235361	-2.59431	-3.1868	-1.98557	ARHGEF2	0.252513
36554_at	1.54e-02	5.54e-04	4.38629	-0.19844	0.513287	ASMTL	1.4273		3005	1.53e-01	3.41e-02	0.2223	2.1191	0.471111	167.08	H1-0	1.38618		8170630	0.3067	2.53e-02	-2.91	-3.37044	-0.592	PNMA6A	0.663423		218486_at	0.5596	0.0263714	-2.53242	-3.2786	-1.98505	LOC101928634///SENP3-EIF4A1///SNORD10///SNORA48///SNORA67///EIF4A1	0.252605
203523_at	1.67e-02	6.31e-04	4.32113	-0.32525	0.514886	LSP1	1.42888		23353	1.57e-01	3.56e-02	0.2248	2.10152	0.472407	113.37	SUN1	1.38742		8170850	0.2481	1.17e-02	-3.5	-2.59899	-0.591	EMD	0.663883		221934_s_at	0.5668	0.0305245	-2.45255	-3.3964	-1.98497	PHAX	0.252617
201022_s_at	1.15e-01	2.40e-02	2.5154	-3.82986	0.514941	DSTN	1.42894		647135	1.86e-01	4.75e-02	0.2386	1.98168	0.472848	239.17	SRGAP2B	1.38785		8063650	0.2771	1.84e-02	-3.15	-3.04809	-0.591	STX16-NPEPL1///NPEPL1	0.663883		221105_at	0.5237	0.0103313	-3.03924	-2.5212	-1.98338	EAF2	0.252896
218364_at	4.86e-02	4.30e-03	3.37033	-2.19538	0.516807	LRRFIP2	1.43079		55904	8.58e-02	1.28e-02	0.1903	2.48887	0.473567	890.85	KMT2E	1.38854		8138773	0.1603	2.37e-03	-4.88	-1.01383	-0.59	EIF4H	0.664343		208499_s_at	0.5752	0.0367081	-2.35125	-3.5445	-1.98322	GAD2	0.252925
AFFX-M27830_5_at	4.72e-01	3.15e-01	1.04095	-6.02905	0.51875		1.43271		4756	1.54e-01	3.43e-02	0.2238	2.11627	0.473694	471.25	NEO1	1.38866		7950743	0.2656	1.48e-02	-3.32	-2.82988	-0.59	RAB30	0.664343		215749_s_at	0.5445	0.0196545	-2.69208	-3.0413	-1.98265	RPS10	0.253024
200974_at	1.81e-01	5.96e-02	2.04101	-4.65981	0.520721	ACTA2	1.43467		54206	1.72e-01	4.14e-02	0.2324	2.03973	0.474031	317.26	ERRFI1	1.38898		7950067	0.2227	8.07e-03	-3.8	-2.22535	-0.589	DHCR7	0.664804		208412_s_at	0.5173	0.0070993	-3.24166	-2.2184	-1.98212	LMNB2	0.253117
219549_s_at	8.94e-02	1.49e-02	2.75595	-3.38277	0.521076	RTN3	1.43502		9459	4.78e-02	4.94e-03	0.169	2.811	0.474936	681.83	ARHGEF6	1.38986		7924884	0.3189	2.90e-02	-2.81	-3.50602	-0.589	HIST3H3	0.664804		200075_s_at	0.4878	0.00536147	-3.39359	-1.9926	-1.98145	ATP6	0.253235
204955_at	3.11e-02	2.02e-03	3.743	-1.46092	0.521372	SRPX	1.43532		3234	1.06e-01	1.82e-02	0.2014	2.36154	0.475557	101.62	HOXD8	1.39045		8024299	0.2277	8.65e-03	-3.75	-2.2946	-0.588	RPS15	0.665265		200952_s_at	0.5195	0.00906906	-3.10949	-2.4159	-1.9808	DDX39A	0.253349
202174_s_at	5.23e-02	4.89e-03	3.30746	-2.31876	0.521879	PCM1	1.43582		359948	1.07e-01	1.85e-02	0.2021	2.35459	0.475873	1051.32	IRF2BP2	1.39076		8084439	0.3279	3.16e-02	-2.75	-3.59053	-0.587	EIF4G1	0.665726		240827_at	0.4882	0.00542173	-3.38753	-2.0016	-1.98074	HLA-B	0.253359
210027_s_at	3.60e-02	2.55e-03	3.62708	-1.68969	0.52255	APEX1	1.43649		29	1.73e-01	4.15e-02	0.2339	2.03817	0.476653	220.52	ABR	1.39151		7953385	0.1897	4.68e-03	-4.26	-1.68313	-0.587	GAPDH	0.665726		202178_at	0.5323	0.013449	-2.89705	-2.7344	-1.98025	TMEM161B	0.253446
201020_at	7.90e-03	1.72e-04	4.98696	0.95178	0.522897	YWHAH	1.43684		6605	9.34e-02	1.49e-02	0.1958	2.4357	0.476839	385.98	SMARCE1	1.39169		8027556	0.2817	1.93e-02	-3.11	-3.09966	-0.587	LRP3	0.665726		218113_at	0.4745	0.00468643	-3.46663	-1.8847	-1.97797	CADM3	0.253846
216199_s_at	5.18e-02	4.73e-03	3.3236	-2.28711	0.524077	MAP3K4	1.43801		57584	9.92e-02	1.64e-02	0.1991	2.39927	0.477581	1537.4	ARHGAP21	1.39241		8136341	0.1256	1.15e-03	-5.6	-0.31192	-0.586	BPGM	0.666187		200675_at	0.5323	0.012541	-2.93475	-2.6779	-1.9776	RXFP1	0.253912
219737_s_at	1.18e-02	3.34e-04	4.64314	0.2979	0.525053	PCDH9	1.43899		58508	1.59e-01	3.61e-02	0.2292	2.09536	0.480276	953.73	KMT2C	1.39501		7962869	0.3489	4.09e-02	-2.56	-3.84546	-0.586	DDX23	0.666187		203827_at	0.4236	0.00168121	-4.03044	-1.0717	-1.977	CNOT9	0.254017
200972_at	6.81e-02	8.66e-03	3.02556	-2.86771	0.525905	TSPAN3	1.43984		192669	1.52e-01	3.36e-02	0.2261	2.12492	0.480416	332.62	AGO3	1.39515		8117382	0.336	3.54e-02	-2.66	-3.70227	-0.586	HIST1H2BD	0.666187		228015_s_at	0.5566	0.0235868	-2.59315	-3.1886	-1.97655	UBE2L3	0.254097
203774_at	1.51e-02	5.20e-04	4.41815	-0.13655	0.527453	MTR	1.44138		51320	1.78e-01	4.37e-02	0.2384	2.01668	0.480722	158.16	MEX3C	1.39544		8110569	0.1848	4.13e-03	-4.37	-1.55995	-0.586	SQSTM1	0.666187		202402_s_at	0.5323	0.0137708	-2.8843	-2.7535	-1.97639	GNA11	0.254126
220794_at	1.95e-01	6.98e-02	1.95546	-4.79995	0.52902	GREM2	1.44295		27238	1.45e-01	3.13e-02	0.2247	2.1537	0.48385	62.03	GPKOW	1.39847		7949540	0.2993	2.36e-02	-2.96	-3.29819	-0.585	C11orf68	0.666649		208717_at	0.5323	0.0158995	-2.80673	-2.8698	-1.97035	NUDT3	0.255191
206854_s_at	4.54e-02	3.83e-03	3.42706	-2.08386	0.529235	MAP3K7	1.44316		23075	1.23e-01	2.38e-02	0.2147	2.26101	0.485507	306.46	SWAP70	1.40008		7923578	0.2711	1.65e-02	-3.23	-2.9442	-0.585	FMOD	0.666649		218891_at	0.5561	0.023485	-2.5955	-3.1851	-1.96992	INSM1	0.255268
205377_s_at	1.00e-01	1.83e-02	2.6529	-3.576	0.529596	ACHE	1.44353		26135	6.20e-02	7.43e-03	0.1822	2.67682	0.487605	819.54	SERBP1	1.40212		8097628	0.221	7.81e-03	-3.83	-2.19228	-0.585	HHIP	0.666649		242006_at	0.5596	0.0281453	-2.4969	-3.331	-1.96959	SLCO4C1	0.255325
200887_s_at	2.20e-02	1.11e-03	4.04067	-0.87435	0.52966	STAT1	1.44359		23468	3.45e-02	2.89e-03	0.164	2.97902	0.488548	2137.84	CBX5	1.40303		8073645	0.3052	2.49e-02	-2.92	-3.35201	-0.584	SAMM50	0.667112		215533_s_at	0.5596	0.0278869	-2.50194	-3.3236	-1.9689	FAM230B	0.255448
AFFX-HSAC07/X00351_3_at	2.18e-02	1.07e-03	4.05454	-0.84708	0.52974	ACTB	1.44367		728841	1.87e-01	4.76e-02	0.2471	1.98074	0.489452	83.36	NBPF8	1.40391		8088167	0.2163	7.36e-03	-3.88	-2.13306	-0.584	SELK	0.667112		203588_s_at	0.5868	0.0434824	-2.2576	-3.68	-1.96863	PTEN	0.255495
211988_at	5.70e-03	9.79e-05	5.28294	1.50343	0.529835	SMARCE1	1.44376		23524	4.02e-02	3.68e-03	0.1686	2.90407	0.489669	2011.54	SRRM2	1.40412		8160722	0.246	1.15e-02	-3.51	-2.58281	-0.584	UBAP2	0.667112		206593_s_at	0.5767	0.0382143	-2.32908	-3.5767	-1.96588	KCTD17	0.255982
200944_s_at	1.20e-02	3.50e-04	4.61909	0.25169	0.530032	LOC101927733///HMGN1	1.44396		10291	1.47e-01	3.18e-02	0.2281	2.1474	0.489832	236.66	SF3A1	1.40428		8104499	0.2917	2.13e-02	-3.04	-3.19773	-0.583	ANKRD33B	0.667574		225323_at	0.5096	0.00676732	-3.26754	-2.1798	-1.96567	KIZ-AS1	0.256021
201955_at	1.04e-03	6.23e-06	6.83569	4.19516	0.530724	CCNC	1.44465		1605	1.23e-01	2.36e-02	0.2165	2.2637	0.490172	176.08	DAG1	1.40461		8024740	0.3213	2.97e-02	-2.79	-3.52738	-0.583	PIAS4	0.667574		202154_x_at	0.5526	0.0222877	-2.62392	-3.1428	-1.9655	LINC00841	0.25605
210371_s_at	2.69e-02	1.56e-03	3.86907	-1.21222	0.531409	RBBP4	1.44534		60509	1.69e-01	4.01e-02	0.2393	2.05314	0.491315	130.57	AGBL5	1.40573		8115158	0.1897	4.69e-03	-4.26	-1.68544	-0.583	RPS14	0.667574		218412_s_at	0.5323	0.0162221	-2.79587	-2.8861	-1.9649	TFAP2B	0.256157
212218_s_at	5.75e-02	6.06e-03	3.20209	-2.52486	0.531763	FASN	1.44569		22879	1.65e-01	3.83e-02	0.2375	2.07125	0.491979	275.77	MON1B	1.40637		8171427	0.3132	2.73e-02	-2.85	-3.44617	-0.582	PIR-FIGF///FIGF	0.668037		200658_s_at	0.5947	0.048185	-2.20045	-3.7619	-1.96343	ARMCX4	0.256419
201034_at	2.70e-02	1.59e-03	3.86054	-1.22903	0.532115	ADD3	1.44605		26108	1.33e-01	2.72e-02	0.223	2.20917	0.492662	108.3	PYGO1	1.40704		8176435	0.2558	1.32e-02	-3.41	-2.71403	-0.582	TTTY7B///TTTY7	0.668037		225840_at	0.5486	0.0207806	-2.66189	-3.0863	-1.9621	IFT57	0.256654
209268_at	6.91e-03	1.37e-04	5.10694	1.17674	0.532121	VPS45	1.44605		51347	1.07e-01	1.86e-02	0.2093	2.35421	0.492843	405.7	TAOK3	1.40722		8177101	0.2558	1.32e-02	-3.41	-2.71403	-0.582	TTTY7B///TTTY7	0.668037		216520_s_at	0.4897	0.00556723	-3.37318	-2.0228	-1.96174	PRR9	0.256718
212983_at	1.25e-02	3.70e-04	4.59086	0.19737	0.533044	HRAS	1.44698		57337	8.31e-02	1.21e-02	0.1966	2.50931	0.493429	244.94	SENP7	1.40779		8138147	0.3218	2.98e-02	-2.79	-3.53208	-0.581	UNC93B1	0.6685		208790_s_at	0.5403	0.0182528	-2.73212	-2.9814	-1.96166	MARVELD3	0.256733
210609_s_at	3.92e-02	3.01e-03	3.54557	-1.85046	0.534017	TP53I3	1.44796		80824	1.83e-01	4.58e-02	0.2477	1.99753	0.494763	189.69	DUSP16	1.40909		7907053	0.2656	1.48e-02	-3.32	-2.83295	-0.579	DUSP27	0.669428		207621_s_at	0.5323	0.0144916	-2.85677	-2.7948	-1.95631	PDCL3P4///PDCL3	0.257686
205073_at	2.72e-02	1.62e-03	3.85142	-1.24702	0.534105	CYP2J2	1.44804		6147	8.79e-02	1.34e-02	0.2004	2.47362	0.495614	133.16	RPL23A	1.40992		7941936	0.2834	1.97e-02	-3.1	-3.11736	-0.579	GSTP1///GSTP1	0.669428		204929_s_at	0.5754	0.0373299	-2.342	-3.558	-1.95596	SPTLC1	0.25775
201574_at	7.71e-03	1.65e-04	5.00833	0.99198	0.535135	ETF1	1.44908		22885	1.02e-01	1.70e-02	0.2079	2.38596	0.496057	369.01	ABLIM3	1.41035		8140220	0.3633	4.70e-02	-2.46	-3.98254	-0.579	RCC1L	0.669428		241702_at	0.5109	0.00685901	-3.26026	-2.1907	-1.95527	FBXL21	0.257873
200771_at	3.98e-02	3.11e-03	3.53024	-1.88068	0.535356	LAMC1	1.4493		84890	1.12e-01	2.01e-02	0.2136	2.32356	0.496398	114.91	ADO	1.41069		7908993	0.2671	1.51e-02	-3.3	-2.85196	-0.579	SOX13	0.669428		226533_at	0.5832	0.0415155	-2.28327	-3.643	-1.95484	CENPL	0.25795
201136_at	5.22e-02	4.85e-03	3.31186	-2.31014	0.535485	PLP2	1.44943		9765	1.92e-01	4.99e-02	0.2533	1.96109	0.496796	478.95	ZFYVE16	1.41108		7911634	0.3682	4.98e-02	-2.42	-4.03831	-0.579	TMEM52	0.669428		229613_at	0.5414	0.0185182	-2.72432	-2.9931	-1.95238	NR1H4	0.25839
212724_at	8.67e-02	1.40e-02	2.78555	-3.32686	0.535876	RND3	1.44982		5476	6.67e-02	8.43e-03	0.1891	2.6344	0.498065	98.62	CTSA	1.41232		8067756	0.2766	1.82e-02	-3.16	-3.04166	-0.578	UCKL1	0.669892		202671_s_at	0.5323	0.0145282	-2.85541	-2.7968	-1.95211	SNORA78	0.258438
215193_x_at	3.42e-02	2.36e-03	3.66635	-1.61219	0.53617	LOC101060835///LOC100996809///HLA-DRB4///HLA-DRB3///HLA-DRB1///HLA-DQB1	1.45012		2309	1.89e-01	4.83e-02	0.2528	1.97456	0.499255	213.76	FOXO3	1.41348		8125072	0.3683	4.98e-02	-2.42	-4.03891	-0.578	VWA7	0.669892		207623_at	0.5947	0.0481829	-2.20047	-3.7619	-1.95194	PHB	0.258468
206562_s_at	1.08e-01	2.16e-02	2.56972	-3.73015	0.537296	CSNK1A1	1.45125		1534	1.74e-01	4.21e-02	0.2457	2.03223	0.499304	77.49	CYB561	1.41353		7980005	0.3642	4.74e-02	2.45	-3.99085	2.64e-01	NUMB	1.2008		219710_at	0.597	0.0490152	-2.19091	-3.7755	-1.95023	RRNAD1	0.258776
211317_s_at	1.32e-01	3.22e-02	2.36497	-4.10152	0.537586	CFLAR	1.45154		79870	1.52e-01	3.37e-02	0.2355	2.12415	0.500168	290.63	BAALC	1.41438		7908041	0.3508	4.16e-02	2.55	-3.86271	2.68e-01	LAMC1	1.20414		218044_x_at	0.5173	0.00866539	-3.13405	-2.3791	-1.94977	LINC00950	0.258857
203575_at	1.97e-02	8.42e-04	4.17626	-0.60828	0.538701	CSNK2A2	1.45266		54875	5.23e-02	5.65e-03	0.1811	2.76753	0.501214	173.34	CNTLN	1.4154		8103706	0.3681	4.96e-02	2.42	-4.03615	2.79e-01	AADAT	1.21335		236683_at	0.5478	0.0207091	-2.66376	-3.0835	-1.94963	MARCH3	0.258883
202642_s_at	1.14e-02	3.12e-04	4.67813	0.36503	0.539783	TRRAP	1.45375		10081	1.23e-01	2.37e-02	0.222	2.26173	0.501993	181.68	PDCD7	1.41617		8102912	0.3492	4.12e-02	2.55	-3.85199	2.83e-01	TBC1D9	1.21672		1552922_at	0.597	0.049027	-2.19078	-3.7757	-1.94925	SEPT9	0.25895
201587_s_at	1.56e-02	5.72e-04	4.36999	-0.23013	0.540808	IRAK1	1.45479		6426	1.25e-03	1.77e-05	0.1174	4.29194	0.50405	618.23	SRSF1	1.41819		8129974	0.3389	3.67e-02	2.64	-3.73886	2.86e-01	FUCA2	1.21926		1570541_s_at	0.5809	0.0400765	-2.30279	-3.6148	-1.94586	ZNF501	0.25956
201651_s_at	3.69e-03	4.89e-05	5.65678	2.18355	0.541461	PACSIN2	1.45545		55196	4.52e-02	4.51e-03	0.1779	2.84022	0.505256	275.17	RESF1	1.41938		8154305	0.3508	4.18e-02	2.54	-3.86795	2.87e-01	SELT	1.2201		208308_s_at	0.556	0.0233808	-2.59791	-3.1815	-1.94568	LINC00565	0.259592
200703_at	5.40e-02	5.23e-03	3.27423	-2.38385	0.54179	DYNLL1	1.45578		22919	1.31e-01	2.64e-02	0.2277	2.21973	0.505457	279.68	MAPRE1	1.41957		7925033	0.3409	3.76e-02	2.62	-3.7612	2.95e-01	C1orf131	1.22688		219031_s_at	0.5323	0.016034	-2.80217	-2.8766	-1.94513	SAP30BP	0.259691
208649_s_at	8.59e-02	1.38e-02	2.79379	-3.31126	0.541924	VCP	1.45591		2823	1.74e-01	4.22e-02	0.2489	2.03149	0.505554	614.64	GPM6A	1.41967		8130556	0.3403	3.73e-02	2.63	-3.7549	2.98e-01	SOD2	1.22944		226523_at	0.5524	0.0219462	-2.63229	-3.1304	-1.94089	GRAP	0.260455
200021_at	9.35e-03	2.36e-04	4.82135	0.63846	0.542251	CFL1	1.45624		10794	1.23e-01	2.38e-02	0.2237	2.26097	0.505696	325.97	ZNF460	1.41981		8152119	0.3308	3.29e-02	2.72	-3.63089	2.99e-01	NCALD	1.23029		1554224_at	0.5272	0.0117064	-2.97188	-2.6222	-1.94083	DCAF8	0.260467
208654_s_at	2.30e-01	9.39e-02	1.79094	-5.05942	0.542822	CD164	1.45682		54476	1.01e-01	1.68e-02	0.2118	2.39008	0.506295	101.55	RNF216	1.4204		8094184	0.3633	4.69e-02	2.46	-3.97996	3.00e-01	C1QTNF7	1.23114		226382_at	0.5845	0.0421361	-2.27505	-3.6549	-1.9394	LOC100289058	0.260726
202054_s_at	8.62e-03	2.10e-04	4.88109	0.75186	0.542838	ALDH3A2	1.45684		79640	1.71e-01	4.09e-02	0.248	2.04421	0.506987	805.49	C22orf46P	1.42108		7911085	0.3463	3.99e-02	2.58	-3.82156	3.05e-01	COX20	1.23542		50221_at	0.558	0.0240924	-2.58162	-3.2057	-1.93892	CLRN3	0.260812
201508_at	2.90e-02	1.81e-03	3.79511	-1.35809	0.543939	IGFBP4	1.45795		340371	1.06e-01	1.81e-02	0.2148	2.36279	0.507516	208.43	NRBP2	1.4216		7942964	0.3296	3.24e-02	2.73	-3.61356	3.07e-01	TMEM135	1.23713		1553321_a_at	0.5943	0.0476769	-2.20636	-3.7535	-1.93684	E2F2	0.261188
202605_at	1.65e-02	6.21e-04	4.32859	-0.31072	0.543967	GUSB	1.45798		5286	9.95e-02	1.65e-02	0.2117	2.39756	0.507516	448.67	PIK3C2A	1.4216		8092009	0.3134	2.75e-02	2.85	-3.45075	3.08e-01	LRRC34	1.23799		217961_at	0.5596	0.027668	-2.50624	-3.3173	-1.93606	NF1P9///NF1	0.261329
201079_at	1.00e-01	1.83e-02	2.65204	-3.57759	0.544402	SYNGR2	1.45842		23060	1.37e-01	2.86e-02	0.2331	2.18947	0.510281	501.82	ZNF609	1.42433		8105937	0.3394	3.70e-02	2.63	-3.74548	3.14e-01	LINC00680-GUSBP4///LOC100133050///GUSBP9///GUSBP1///GUSBP3///LOC653080///GUSBP2///GUSBP11///SMA5///SMA4///GUSB///GUSBP3///SMA5///SMA4	1.24315		212822_at	0.5323	0.0141848	-2.86832	-2.7775	-1.93533	AP1M1	0.261461
202283_at	5.33e-02	5.06e-03	3.29016	-2.35266	0.544676	SERPINF1	1.45869		8502	1.81e-01	4.51e-02	0.2551	2.00332	0.511059	615.6	PKP4	1.4251		8088384	0.3618	4.64e-02	2.47	-3.96921	3.14e-01	PDHB	1.24315		232239_at	0.5596	0.0263358	-2.53315	-3.2775	-1.93524	NFYC	0.261477
201251_at	2.08e-02	9.63e-04	4.10944	-0.73928	0.544703	PKM	1.45872		100306951	1.84e-01	4.62e-02	0.2564	1.99368	0.511245	34.48	PITPNA-AS1	1.42528		7994292	0.3681	4.97e-02	2.42	-4.03672	3.15e-01	IL21R	1.24401		202035_s_at	0.5439	0.0193876	-2.69948	-3.0302	-1.93445	PMS2P9///PMS2P6///LOC441259///PMS2P5///PMS2P4///PMS2P1	0.261621
200814_at	1.72e-03	1.39e-05	6.36485	3.41665	0.544969	PSME1	1.45899		6224	1.61e-02	9.05e-04	0.1542	3.3186	0.511626	425.47	RPS20	1.42566		8143144	0.3399	3.72e-02	2.63	-3.75154	3.15e-01	PTN	1.24401		233245_at	0.5343	0.0167477	-2.77865	-2.9118	-1.93204	HRAS	0.262059
211937_at	1.26e-01	2.96e-02	2.40896	-4.0228	0.546317	EIF4B	1.46035		6124	3.87e-02	3.50e-03	0.1754	2.91962	0.512018	409.95	RPL4	1.42604		7984155	0.3409	3.77e-02	2.62	-3.76564	3.15e-01	SNX1	1.24401		238677_at	0.5699	0.0320562	-2.42573	-3.4357	-1.93167	PDCD6	0.262125
200014_s_at	2.55e-02	1.41e-03	3.91865	-1.11449	0.547516	HNRNPC	1.46157		105369968	1.71e-01	4.09e-02	0.2507	2.04495	0.512696	59.6	LOC105369968	1.42671		8098762	0.3574	4.45e-02	2.5	-3.92851	3.17e-01	ATP5I	1.24574		200659_s_at	0.4507	0.00283844	-3.74052	-1.4848	-1.92878	RC3H1	0.262652
218656_s_at	2.17e-02	1.06e-03	4.06346	-0.82955	0.54784	LHFP	1.4619		54732	1.12e-01	2.02e-02	0.2211	2.32225	0.513349	384.78	TMED9	1.42736		8091799	0.3412	3.81e-02	2.61	-3.7749	3.20e-01	SPTSSB	1.24833		230284_at	0.5845	0.042257	-2.27346	-3.6572	-1.92584	KIF26B	0.263186
216903_s_at	1.00e-03	5.11e-06	6.95494	4.38704	0.548931	MICU1	1.463		204	8.21e-02	1.18e-02	0.2043	2.51682	0.514305	412.68	AK2	1.42831		7958582	0.3295	3.22e-02	2.73	-3.60844	3.25e-01	TCHP	1.25266		230691_at	0.5323	0.0142962	-2.8641	-2.7838	-1.92558	S100A2	0.263235
200640_at	1.91e-02	7.93e-04	4.20607	-0.54994	0.549469	YWHAZ	1.46355		9169	4.65e-02	4.72e-03	0.1824	2.82561	0.515493	611.52	SCAF11	1.42948		8169995	0.351	4.21e-02	2.54	-3.87433	3.27e-01	FAM122C	1.2544		228226_s_at	0.5351	0.017346	-2.75968	-2.9402	-1.92476	HYAL1	0.263383
208801_at	1.14e-03	8.07e-06	6.68156	3.94399	0.550173	SRP72	1.46426		196	1.75e-01	4.25e-02	0.2547	2.02837	0.516647	148.16	AHR	1.43063		8092251	0.3626	4.66e-02	2.47	-3.9745	3.27e-01	GNB4	1.2544		227625_s_at	0.5271	0.0114381	-2.98438	-2.6034	-1.92222	SLC16A5	0.263849
220937_s_at	6.18e-03	1.08e-04	5.2328	1.41077	0.550733	ST6GALNAC4	1.46483		427	2.86e-02	2.20e-03	0.1687	3.06233	0.516674	727.33	ASAH1	1.43065		8088602	0.3223	3.00e-02	2.78	-3.53976	3.31e-01	MAGI1	1.25788		201394_s_at	0.5492	0.0212241	-2.65045	-3.1033	-1.92217	RPS9	0.263858
37201_at	2.51e-02	1.38e-03	3.93035	-1.09145	0.550944	ITIH4	1.46504		11014	1.87e-01	4.79e-02	0.262	1.97855	0.518308	159.11	KDELR2	1.43227		8027272	0.3574	4.46e-02	2.5	-3.93106	3.31e-01	ZNF85	1.25788		211529_x_at	0.588	0.0447734	-2.24135	-3.7034	-1.92209	TYSND1	0.263873
201105_at	3.10e-02	2.00e-03	3.74629	-1.45443	0.551512	LGALS1	1.46562		23293	1.47e-01	3.19e-02	0.2419	2.14622	0.519114	98.23	SMG6	1.43307		8149365	0.3644	4.75e-02	2.45	-3.99238	3.33e-01	FAM86JP///FAM86HP///FAM86DP///FAM86B2///FAM86FP///FAM86C2P///FAM86B3P///EEF2KMT///FAM86B1///FAM86C1	1.25963		220815_at	0.5654	0.0304079	-2.45464	-3.3933	-1.92089	ACTR2	0.264092
208792_s_at	8.56e-03	2.05e-04	4.89474	0.77771	0.551658	CLU	1.46577		10095	1.74e-01	4.19e-02	0.2559	2.03422	0.520634	138.39	ARPC1B	1.43459		7997414	0.3327	3.40e-02	2.69	-3.66137	3.33e-01	GAN	1.25963		225305_at	0.5445	0.0200226	-2.68203	-3.0563	-1.91895	TIGD7	0.264447
202139_at	7.23e-02	9.68e-03	2.97091	-2.97306	0.55442	AKR7A2	1.46858		55588	7.80e-02	1.09e-02	0.2047	2.54721	0.521354	225.2	MED29	1.4353		8124574	0.3646	4.79e-02	2.45	-4.00113	3.33e-01	ZSCAN12	1.25963		218861_at	0.5935	0.0469279	-2.21519	-3.7408	-1.91481	KLHL22	0.265207
202862_at	1.00e-03	5.09e-06	6.95714	4.39057	0.555141	FAH	1.46931		149013	1.37e-01	2.84e-02	0.2384	2.19184	0.522447	99.81	NBPF12	1.43639		8110169	0.3414	3.81e-02	2.61	-3.77577	3.35e-01	FAF2	1.26138		242524_at	0.5978	0.0498651	-2.18131	-3.7892	-1.91254	CNTD2	0.265625
201976_s_at	5.55e-02	5.53e-03	3.24679	-2.43755	0.555227	MYO10	1.4694		6209	1.23e-01	2.37e-02	0.2312	2.2616	0.522963	40.59	RPS15	1.4369		8076077	0.3494	4.12e-02	2.55	-3.85338	3.36e-01	DDX17	1.26225		202250_s_at	0.5275	0.0117216	-2.97118	-2.6232	-1.91217	TP63	0.265693
203886_s_at	8.56e-03	2.06e-04	4.89229	0.77308	0.555429	FBLN2	1.46961		220441	1.21e-01	2.30e-02	0.2301	2.27275	0.523024	508.11	RNF152	1.43696		8042059	0.2946	2.21e-02	3.01	-3.23141	3.36e-01	PRORSD1P	1.26225		220417_s_at	0.5323	0.0128779	-2.92045	-2.6993	-1.90936	GK5	0.266211
200788_s_at	3.35e-02	2.27e-03	3.68568	-1.57404	0.555604	PEA15	1.46978		9702	1.14e-01	2.07e-02	0.2269	2.31316	0.524826	93.47	CEP57	1.43876		8111339	0.3389	3.67e-02	2.64	-3.73873	3.37e-01	MTMR12	1.26313		232173_at	0.5596	0.02771	-2.50541	-3.3185	-1.90877	CD86	0.266319
217990_at	8.56e-03	2.06e-04	4.89105	0.77072	0.555949	GMPR2	1.47014		79869	1.81e-01	4.49e-02	0.262	2.00554	0.525484	311.08	CPSF7	1.43942		8117128	0.3682	4.97e-02	2.42	-4.03796	3.38e-01	E2F3	1.264		227424_x_at	0.481	0.00498858	-3.43269	-1.9348	-1.90818	STX8	0.266428
208811_s_at	1.91e-01	6.69e-02	1.9781	-4.76319	0.556931	TMEM135///DNAJB6	1.47114		10507	1.29e-01	2.56e-02	0.236	2.23169	0.526762	138.78	SEMA4D	1.44069		7915408	0.3019	2.41e-02	2.95	-3.32139	3.38e-01	FOXJ3	1.264		218653_at	0.5596	0.0270071	-2.51943	-3.2978	-1.90349	OR5H1	0.267297
213571_s_at	1.32e-02	4.15e-04	4.53252	0.08488	0.557192	EIF4E2	1.4714		79888	1.55e-01	3.48e-02	0.2498	2.11032	0.527104	72.66	LPCAT1	1.44103		8151686	0.3296	3.23e-02	2.73	-3.61174	3.38e-01	MMP16	1.264		1558820_a_at	0.5622	0.0287464	-2.48536	-3.3481	-1.90244	LOC102725213///LOC100507387///FAM153A///FAM153B	0.267491
203846_at	3.79e-02	2.80e-03	3.58132	-1.77996	0.557413	TRIM32	1.47163		255488	1.54e-01	3.45e-02	0.2498	2.11475	0.528213	121.85	RNF144B	1.44214		8067554	0.3496	4.13e-02	2.55	-3.85473	3.38e-01	TCFL5	1.264		203115_at	0.4735	0.00452538	-3.48564	-1.8567	-1.90208	CD58	0.267557
201078_at	2.60e-02	1.47e-03	3.89778	-1.15562	0.558075	TM9SF2	1.4723		6205	6.30e-02	7.74e-03	0.1984	2.66324	0.528507	213.3	RPS11	1.44244		8050240	0.3279	3.17e-02	2.75	-3.59209	3.40e-01	ODC1	1.26576		205012_s_at	0.5742	0.0345818	-2.38409	-3.4967	-1.90202	CADM3	0.267568
204260_at	1.20e-01	2.65e-02	2.46452	-3.9225	0.558785	CHGB	1.47303		285148	1.12e-01	2.00e-02	0.2273	2.32577	0.528536	141.15	IAH1	1.44246		7926531	0.276	1.80e-02	3.17	-3.02914	3.42e-01	ARL5B	1.26751		223917_s_at	0.5476	0.0206446	-2.66545	-3.081	-1.90171	ARTN	0.267627
201810_s_at	2.95e-03	3.22e-05	5.88828	2.59481	0.559246	SH3BP5	1.4735		5480	1.84e-01	4.61e-02	0.2656	1.99471	0.529822	128.69	PPIC	1.44375		8169645	0.3502	4.14e-02	2.55	-3.85839	3.42e-01	UBE2A	1.26751		204326_x_at	0.5266	0.0111735	-2.99699	-2.5845	-1.90057	HIST3H2A	0.267837
208642_s_at	4.83e-02	4.24e-03	3.37709	-2.18211	0.55946	XRCC5	1.47372		4209	7.74e-02	1.07e-02	0.2083	2.55159	0.531555	246.24	MEF2D	1.44549		8033912	0.3365	3.57e-02	2.66	-3.71043	3.43e-01	DNMT1	1.26839		1553696_s_at	0.5809	0.0390203	-2.31756	-3.5935	-1.89925	CELF4	0.268082
200764_s_at	5.00e-02	4.51e-03	3.34688	-2.24144	0.559679	CTNNA1	1.47394		8227	1.58e-01	3.60e-02	0.2536	2.0972	0.531884	109.88	AKAP17A	1.44582		8151999	0.3174	2.87e-02	2.82	-3.49366	3.44e-01	RGS22	1.26927		217297_s_at	0.5699	0.0321553	-2.42403	-3.4382	-1.89819	KIR3DX1	0.268279
201362_at	5.19e-02	4.77e-03	3.32	-2.29417	0.561395	IVNS1ABP	1.4757		100528016	1.24e-01	2.41e-02	0.2358	2.2554	0.531922	329.58	TMX2-CTNND1	1.44585		8028233	0.3409	3.77e-02	2.62	-3.76608	3.45e-01	HKR1///HKR1	1.27015		226524_at	0.5903	0.0455691	-2.23155	-3.7174	-1.89818	UGGT2	0.268281
202746_at	4.24e-02	3.43e-03	3.48145	-1.97681	0.561707	ITM2A	1.47601		23774	1.07e-01	1.86e-02	0.2262	2.35413	0.532391	91.53	BRD1	1.44632		8096808	0.3582	4.50e-02	2.49	-3.93926	3.46e-01	MCUB	1.27103		214100_x_at	0.5526	0.0223184	-2.62317	-3.1439	-1.89606	PELO	0.268676
217957_at	7.78e-03	1.67e-04	5.00092	0.97806	0.56309	CFAP20	1.47743		283464	1.36e-01	2.82e-02	0.2429	2.19432	0.532904	119.93	GXYLT1	1.44684		8148265	0.2694	1.61e-02	3.25	-2.91459	3.47e-01	RNF139	1.27191		202281_at	0.5903	0.0456218	-2.23091	-3.7183	-1.89486	ARID4B///RBM34	0.2689
205913_at	1.44e-01	3.89e-02	2.26716	-4.27426	0.563647	PLIN1	1.478		2114	1.78e-01	4.36e-02	0.2653	2.01836	0.5354	277.01	ETS2	1.44934		8180402	0.366	4.88e-02	2.43	-4.01874	3.47e-01	UBE2V1	1.27191		204778_x_at	0.5596	0.026807	-2.52348	-3.2918	-1.89361	FLII	0.269133
204567_s_at	1.95e-02	8.26e-04	4.18566	-0.58988	0.563709	ABCG1	1.47806		3182	4.52e-02	4.51e-03	0.1888	2.84042	0.53633	131.15	HNRNPAB	1.45028		8105987	0.3409	3.77e-02	2.62	-3.76415	3.48e-01	LOC441081	1.27279		238256_at	0.5821	0.0404663	-2.29744	-3.6226	-1.89254	RCBTB1	0.269333
207175_at	1.22e-01	2.76e-02	2.44494	-3.95794	0.564123	ADIPOQ	1.47849		80306	1.06e-01	1.83e-02	0.2274	2.36032	0.536725	154.48	MED28	1.45068		8099834	0.3366	3.57e-02	2.66	-3.71161	3.48e-01	TLR1	1.27279		230988_at	0.4878	0.00533254	-3.39652	-1.9883	-1.89037	ARHGDIA	0.269738
200761_s_at	3.04e-02	1.95e-03	3.75988	-1.42761	0.564864	ARL6IP5	1.47925		22818	7.92e-02	1.12e-02	0.2116	2.53782	0.536984	113.8	COPZ1	1.45094		8134680	0.3488	4.08e-02	2.56	-3.84327	3.49e-01	ZKSCAN1	1.27368		221711_s_at	0.5832	0.0413929	-2.28491	-3.6407	-1.88862	VTI1B	0.270066
200634_at	5.23e-02	4.88e-03	3.30806	-2.31758	0.565601	PFN1	1.48		6599	6.77e-02	8.65e-03	0.2052	2.62559	0.538786	680.99	SMARCC1	1.45275		7960594	0.3307	3.28e-02	2.72	-3.62669	3.50e-01	CHD4	1.27456		1554652_s_at	0.5752	0.0355831	-2.36839	-3.5196	-1.88643	SLC44A2	0.270476
217800_s_at	6.94e-02	8.93e-03	3.0108	-2.89621	0.566213	NDFIP1	1.48063		55742	1.56e-01	3.52e-02	0.256	2.10642	0.539187	240.68	PARVA	1.45315		8173647	0.351	4.21e-02	2.54	-3.87287	3.50e-01	ZDHHC15	1.27456		216407_at	0.556	0.0233773	-2.59799	-3.1814	-1.88619	SLC35F6	0.27052
200595_s_at	2.22e-02	1.14e-03	4.02706	-0.90111	0.566403	EIF3A	1.48083		27236	1.49e-01	3.26e-02	0.2525	2.13709	0.539612	115.16	ARFIP1	1.45358		8148658	0.3325	3.36e-02	2.7	-3.65148	3.51e-01	ZNF623	1.27544		228585_at	0.5323	0.0161649	-2.79778	-2.8832	-1.88564	DICER1-AS1	0.270624
204992_s_at	8.56e-03	2.03e-04	4.89926	0.78626	0.566725	PFN2	1.48116		6158	1.84e-01	4.65e-02	0.2711	1.9907	0.539764	45.08	RPL28	1.45373		7976556	0.3296	3.23e-02	2.73	-3.61247	3.52e-01	C14orf132	1.27633		230112_at	0.5524	0.0219905	-2.6312	-3.132	-1.88474	RAD51D	0.270793
208775_at	1.20e-01	2.66e-02	2.46334	-3.92463	0.567377	XPO1	1.48183		7178	1.53e-02	8.27e-04	0.1615	3.34345	0.540014	7993.69	TPT1	1.45399		8124610	0.3524	4.25e-02	2.53	-3.88381	3.52e-01	TRIM27	1.27633		225391_at	0.597	0.0495655	-2.18468	-3.7844	-1.88407	SLC29A2	0.270918
200593_s_at	6.10e-02	6.98e-03	3.13194	-2.66152	0.567808	HNRNPU	1.48227		664709	9.68e-02	1.57e-02	0.2238	2.41562	0.540505	161.77	HNRNPA1P10	1.45448		8179575	0.3524	4.25e-02	2.53	-3.88381	3.52e-01	TRIM27	1.27633		1559322_at	0.5358	0.0178935	-2.74288	-2.9654	-1.88227	ATF7IP	0.271257
203722_at	2.08e-02	9.80e-04	4.10033	-0.75717	0.567981	ALDH4A1	1.48245		8289	1.29e-01	2.57e-02	0.2424	2.23073	0.540677	619.67	ARID1A	1.45466		7997396	0.3106	2.65e-02	2.88	-3.41333	3.53e-01	ATMIN	1.27721		224215_s_at	0.5354	0.0176137	-2.7514	-2.9526	-1.88154	HGSNAT	0.271394
201560_at	6.65e-02	8.35e-03	3.04408	-2.83192	0.568221	CLIC4	1.48269		472	7.21e-02	9.59e-03	0.2088	2.59026	0.540726	473.91	ATM	1.4547		7966397	0.276	1.80e-02	3.17	-3.02847	3.55e-01	ATXN2	1.27899		220438_at	0.5596	0.0257829	-2.54471	-3.2604	-1.88011	SETD5	0.271663
200686_s_at	1.71e-02	6.78e-04	4.28455	-0.39658	0.575077	SRSF11	1.48976		84914	1.65e-01	3.84e-02	0.2615	2.07071	0.541419	85.26	ZNF587	1.4554		8047926	0.3365	3.57e-02	2.66	-3.71032	3.56e-01	MAP2	1.27987		200814_at	0.5596	0.0268805	-2.52199	-3.294	-1.87992	SH3GL3	0.271698
206227_at	8.25e-02	1.25e-02	2.84305	-3.21775	0.578431	CILP	1.49322		6917	5.68e-02	6.46e-03	0.1992	2.72343	0.54257	176.75	TCEA1	1.45657		7989759	0.3253	3.10e-02	2.76	-3.56949	3.56e-01	PARP16	1.27987		209192_x_at	0.5184	0.00882063	-3.12448	-2.3935	-1.87888	ZMYM5	0.271894
210024_s_at	5.69e-02	5.82e-03	3.22137	-2.48723	0.578764	UBE2E3	1.49357		94134	4.32e-02	4.14e-03	0.1918	2.86695	0.549961	942.61	ARHGAP12	1.46405		8083240	0.3158	2.81e-02	2.83	-3.47335	3.57e-01	AGTR1	1.28076		209538_at	0.5323	0.0148204	-2.84467	-2.813	-1.87872	RPL36	0.271926
207413_s_at	3.70e-03	5.01e-05	5.64411	2.16081	0.578888	SCN5A	1.4937		10399	6.76e-02	8.61e-03	0.2094	2.62711	0.55022	95.82	RACK1	1.46431		7952869	0.3111	2.66e-02	2.87	-3.41893	3.57e-01	THYN1	1.28076		202498_s_at	0.5719	0.03347	-2.40205	-3.4704	-1.87831	LOC284930	0.272003
208113_x_at	2.30e-02	1.20e-03	3.99802	-0.95824	0.578898	PABPC3	1.49371		23369	1.34e-01	2.74e-02	0.2495	2.20544	0.550263	377.8	PUM2	1.46435		8053744	0.3459	3.97e-02	2.58	-3.81709	3.58e-01	ANKRD20A21P///ANKRD20A8P///ANKRD20A4///ANKRD20A2///ANKRD20A3///ANKRD20A5P///ANKRD20A1	1.28165		200747_s_at	0.556	0.0230548	-2.60554	-3.1702	-1.87826	SLC6A7	0.272012
219922_s_at	5.38e-02	5.16e-03	3.28137	-2.36986	0.579436	LTBP3	1.49427		57674	1.38e-01	2.87e-02	0.2519	2.18807	0.551213	359.49	RNF213	1.46532		8002523	0.3178	2.88e-02	2.81	-3.49834	3.59e-01	CMTR2	1.28254		202068_s_at	0.5752	0.0368019	-2.34985	-3.5466	-1.87586	PPRC1	0.272464
200795_at	4.12e-02	3.27e-03	3.50537	-1.92968	0.580711	SPARCL1	1.49559		58528	1.86e-01	4.74e-02	0.2781	1.9831	0.551556	270.14	RRAGD	1.46567		7904702	0.3352	3.49e-02	2.67	-3.68965	3.59e-01	LOC100996763///NOTCH2NL///NOTCH2	1.28254		235582_at	0.5943	0.0476783	-2.20635	-3.7535	-1.87511	IL17RE	0.272607
200064_at	1.71e-02	6.74e-04	4.28794	-0.38997	0.581092	HSP90AB1	1.49598		10741	1.38e-01	2.90e-02	0.2527	2.18361	0.551905	42.12	RBBP9	1.46602		8130422	0.336	3.54e-02	2.66	-3.70347	3.60e-01	CNKSR3///CNKSR3	1.28343		204155_s_at	0.5524	0.0221105	-2.62825	-3.1364	-1.87289	CALU	0.273026
200600_at	4.18e-02	3.35e-03	3.49398	-1.95213	0.581334	MSN	1.49623		162394	1.49e-01	3.27e-02	0.2584	2.13632	0.552	275.11	SLFN5	1.46612		8100893	0.3546	4.33e-02	2.52	-3.9008	3.61e-01	COX18	1.28432		224333_s_at	0.5195	0.0093214	-3.0947	-2.4381	-1.87228	LOC105372255	0.273142
204457_s_at	3.79e-02	2.79e-03	3.5826	-1.77743	0.581568	GAS1	1.49647		23118	5.99e-02	7.00e-03	0.2047	2.69693	0.5521	555.47	TAB2	1.46622		8123739	0.2707	1.64e-02	3.24	-2.93683	3.62e-01	NRN1	1.28521		209180_at	0.5752	0.0370009	-2.34688	-3.5509	-1.87165	TTC36	0.27326
201909_at	6.47e-01	5.09e-01	0.676714	-6.34019	0.582661	RPS4Y1	1.49761		65123	5.23e-02	5.68e-03	0.1997	2.76574	0.552369	132.56	INTS3	1.46649		8112491	0.3292	3.22e-02	2.73	-3.60711	3.63e-01	LINC00680-GUSBP4///LOC100133050///GUSBP9///GUSBP1///GUSBP3///LOC653080///GUSBP2///GUSBP11///SMA5///SMA4///GUSB///GUSBP3///SMA5///SMA4	1.2861		205639_at	0.5552	0.0226966	-2.61404	-3.1575	-1.87072	UMPS	0.273438
201225_s_at	6.91e-03	1.37e-04	5.10625	1.17545	0.582938	SRRM1	1.4979		6789	9.05e-02	1.40e-02	0.226	2.45599	0.555133	245.02	STK4	1.4693		7900546	0.3679	4.93e-02	2.43	-4.03006	3.63e-01	PPCS	1.2861		238467_at	0.5415	0.0187628	-2.71722	-3.0037	-1.8696	CMTM1	0.27365
218007_s_at	6.69e-02	8.43e-03	3.03893	-2.84188	0.583409	RPS27L	1.49839		56853	1.67e-01	3.92e-02	0.2718	2.06217	0.560459	320.87	CELF4	1.47474		8164607	0.3213	2.96e-02	2.79	-3.52625	3.64e-01	FNBP1	1.28699		221548_s_at	0.5354	0.0176462	-2.7504	-2.9541	-1.86918	MED16	0.273729
213086_s_at	7.57e-02	1.06e-02	2.92436	-3.06246	0.584028	CSNK1A1	1.49903		6284	1.82e-01	4.57e-02	0.2806	1.99847	0.560709	452.62	S100A13	1.47499		8063873	0.3582	4.49e-02	2.49	-3.93822	3.64e-01	OSBPL2	1.28699		232011_s_at	0.5596	0.0260025	-2.54009	-3.2672	-1.86504	C8orf33	0.274515
217756_x_at	5.25e-02	4.93e-03	3.30356	-2.32641	0.585254	MIR1282///HYPK///SERF2	1.5003		55119	6.22e-02	7.51e-03	0.2099	2.67323	0.560996	3603.25	PRPF38B	1.47529		8002289	0.3307	3.28e-02	2.72	-3.62834	3.64e-01	TERF2	1.28699		228384_s_at	0.5524	0.0221098	-2.62826	-3.1364	-1.86309	SIK3	0.274886
201669_s_at	6.75e-02	8.58e-03	3.03068	-2.85782	0.585666	MARCKS	1.50073		2033	8.45e-02	1.25e-02	0.2245	2.49896	0.561095	411.31	EP300	1.47539		8140730	0.3309	3.30e-02	2.72	-3.63246	3.64e-01	TMEM243	1.28699		1558412_at	0.5809	0.03972	-2.30773	-3.6077	-1.86255	GPANK1	0.27499
208619_at	8.60e-03	2.08e-04	4.88625	0.76163	0.586388	DDB1	1.50148		84240	1.87e-01	4.78e-02	0.284	1.97906	0.562022	91.59	ZCCHC9	1.47634		8060839	0.3681	4.95e-02	2.42	-4.03417	3.65e-01	CRLS1	1.28788		210678_s_at	0.5271	0.0115298	-2.98007	-2.6099	-1.86162	C9orf116	0.275167
212681_at	7.35e-02	1.00e-02	2.9527	-3.00807	0.587737	EPB41L3	1.50289		114799	1.07e-01	1.86e-02	0.2389	2.35343	0.562233	174.71	ESCO1	1.47655		8079869	0.3387	3.65e-02	2.64	-3.73331	3.65e-01	RBM5	1.28788		212280_x_at	0.5323	0.0138122	-2.88268	-2.756	-1.86042	LOC101929297	0.275395
214683_s_at	1.97e-02	8.64e-04	4.16333	-0.63362	0.589529	CLK1	1.50476		493	8.41e-02	1.23e-02	0.2246	2.50318	0.562236	822.88	ATP2B4	1.47656		8105801	0.3457	3.95e-02	2.58	-3.81143	3.65e-01	SLC30A5	1.28788		228104_at	0.597	0.0494109	-2.18642	-3.7819	-1.85854	SSTR3	0.275755
206327_s_at	1.52e-04	2.60e-07	8.90621	7.23427	0.590446	CDH15	1.50571		6235	1.41e-01	2.99e-02	0.2593	2.17177	0.563175	74.29	RPS29	1.47752		7900426	0.3178	2.88e-02	2.82	-3.49774	3.65e-01	SMAP2	1.28788		212019_at	0.5247	0.0106526	-3.02272	-2.5459	-1.85845	WDHD1	0.275773
209094_at	1.16e-01	2.46e-02	2.50296	-3.85257	0.590734	DDAH1	1.50601		8837	6.06e-02	7.18e-03	0.2097	2.68859	0.563771	596.1	CFLAR	1.47813		8107823	0.3646	4.79e-02	2.45	-4.00153	3.66e-01	ADAMTS19	1.28877		228114_x_at	0.5323	0.0165268	-2.78582	-2.9011	-1.8584	PRMT5	0.275782
218184_at	2.20e-02	1.12e-03	4.03595	-0.88363	0.590978	TULP4	1.50627		55691	1.33e-01	2.70e-02	0.255	2.21105	0.563804	155.22	FRMD4A	1.47816		8168280	0.2798	1.90e-02	3.13	-3.08225	3.66e-01	NONO	1.28877		38487_at	0.5943	0.0475213	-2.20819	-3.7509	-1.85792	CSMD1	0.275873
203697_at	2.56e-01	1.15e-01	1.67425	-5.23464	0.59295	FRZB	1.50833		151987	1.32e-01	2.68e-02	0.2548	2.21487	0.564331	145.1	PPP4R2	1.4787		7920852	0.3188	2.90e-02	2.81	-3.50534	3.68e-01	KIAA0907	1.29056		235339_at	0.597	0.0496353	-2.18389	-3.7855	-1.8578	LOC374443	0.275897
221474_at	1.22e-02	3.61e-04	4.60318	0.2211	0.59427	MYL12B	1.50971		1786	9.70e-02	1.58e-02	0.2339	2.4134	0.564554	219.91	DNMT1	1.47893		7950082	0.3587	4.51e-02	2.49	-3.94187	3.69e-01	LOC100133315	1.29146		233985_x_at	0.4507	0.00278215	-3.75152	-1.4689	-1.85592	SDHC	0.276256
202686_s_at	5.85e-02	6.27e-03	3.18518	-2.55785	0.596133	AXL	1.51166		1622	9.58e-02	1.55e-02	0.2333	2.42068	0.564819	420.03	DBI	1.4792		7989199	0.3307	3.29e-02	2.72	-3.62995	3.71e-01	ALDH1A2	1.29325		205899_at	0.5631	0.0289177	-2.48212	-3.3529	-1.85496	PCGF2	0.27644
217976_s_at	8.55e-03	2.00e-04	4.9064	0.79978	0.59737	DYNC1LI1	1.51296		7077	1.04e-02	4.46e-04	0.161	3.51132	0.565345	1678.67	TIMP2	1.47974		8118661	0.3391	3.69e-02	2.64	-3.74257	3.71e-01	PFDN6	1.29325		1554689_a_at	0.567	0.030785	-2.44789	-3.4032	-1.85472	NEK8	0.276486
200810_s_at	2.17e-02	1.06e-03	4.05919	-0.83795	0.600877	CIRBP	1.51664		11010	1.71e-01	4.08e-02	0.2764	2.04533	0.565399	73.28	GLIPR1	1.4798		8178270	0.3391	3.69e-02	2.64	-3.74257	3.71e-01	PFDN6	1.29325		224465_s_at	0.5927	0.0466593	-2.21839	-3.7363	-1.85398	CDC14B	0.276628
208804_s_at	6.38e-03	1.16e-04	5.19467	1.34008	0.603627	SRSF6	1.51953		57216	1.61e-01	3.71e-02	0.2713	2.08507	0.565676	198.08	VANGL2	1.48008		8179559	0.3391	3.69e-02	2.64	-3.74257	3.71e-01	PFDN6	1.29325		201895_at	0.5323	0.014012	-2.87493	-2.7676	-1.85389	PSMC4	0.276646
210338_s_at	1.03e-01	1.94e-02	2.6235	-3.63068	0.607488	SNORD14D///SNORD14C///HSPA8	1.5236		4780	1.26e-01	2.48e-02	0.2522	2.24405	0.565908	250.12	NFE2L2	1.48032		7943919	0.3419	3.83e-02	2.61	-3.77942	3.71e-01	TTC12	1.29325		206495_s_at	0.4321	0.00177203	-4.00111	-1.113	-1.85378	MIR2682///MIR137///MIR137HG	0.276667
200735_x_at	5.69e-02	5.84e-03	3.22045	-2.48902	0.607824	NACA	1.52396		23302	1.38e-01	2.90e-02	0.2597	2.18326	0.566973	35.29	WSCD1	1.48141		8180256	0.3105	2.64e-02	2.88	-3.41054	3.72e-01	FAM60A	1.29415		202392_s_at	0.5906	0.0461369	-2.22466	-3.7273	-1.85355	DLEU2	0.27671
209747_at	6.13e-02	7.07e-03	3.12572	-2.67362	0.608005	TGFB3	1.52415		716	9.07e-02	1.41e-02	0.2318	2.45355	0.568624	651.37	C1S	1.48311		8002322	0.3158	2.81e-02	2.83	-3.4729	3.72e-01	PDXDC2P	1.29415		233368_s_at	0.5439	0.0193773	-2.69977	-3.0298	-1.8523	SFRP1	0.276951
201459_at	5.39e-03	8.79e-05	5.34014	1.60872	0.609615	RUVBL2	1.52585		376940	1.12e-01	2.00e-02	0.2451	2.32709	0.570319	281.28	ZC3H6	1.48485		8080810	0.3508	4.18e-02	2.54	-3.86635	3.72e-01	PTPRG	1.29415		224977_at	0.5323	0.0149624	-2.83952	-2.8207	-1.85085	EBLN2	0.27723
208835_s_at	1.84e-02	7.54e-04	4.23135	-0.5005	0.610075	LUC7L3	1.52634		57561	1.62e-01	3.74e-02	0.274	2.08179	0.570339	424.48	ARRDC3	1.48487		8107520	0.3646	4.78e-02	2.45	-3.99958	3.72e-01	TNFAIP8	1.29415		222491_at	0.5354	0.017614	-2.75139	-2.9526	-1.85057	KRIT1	0.277283
200885_at	1.42e-02	4.63e-04	4.47751	-0.02147	0.611009	RHOC	1.52733		7543	1.89e-01	4.85e-02	0.2892	1.97257	0.570509	158.47	ZFX	1.48505		7933192	0.3644	4.76e-02	2.45	-3.99571	3.73e-01	HNRNPA3P1	1.29504		240890_at	0.5596	0.026983	-2.51992	-3.2971	-1.84789	SLC25A15	0.277799
205116_at	8.62e-03	2.11e-04	4.88009	0.74996	0.612665	LAMA2	1.52908		347344	1.44e-01	3.10e-02	0.2647	2.15761	0.571148	120.42	ZNF81	1.48571		8081548	0.3658	4.87e-02	2.43	-4.01768	3.73e-01	NECTIN3	1.29504		210148_at	0.5323	0.0138681	-2.8805	-2.7592	-1.84664	ST6GALNAC4	0.27804
200057_s_at	1.56e-02	5.74e-04	4.36894	-0.23217	0.61623	NONO	1.53286		5977	5.02e-02	5.34e-03	0.2054	2.78582	0.572113	199.09	DPF2	1.4867		7916120	0.3365	3.57e-02	2.66	-3.70953	3.73e-01	TXNDC12	1.29504		213670_x_at	0.556	0.0231804	-2.60259	-3.1745	-1.84594	SMIM13	0.278174
201885_s_at	1.83e-03	1.50e-05	6.31941	3.33976	0.616281	CYB5R3	1.53292		133686	1.20e-01	2.27e-02	0.2514	2.27814	0.572775	285.2	NADK2	1.48738		8126588	0.3562	4.40e-02	2.51	-3.91729	3.73e-01	XPO5	1.29504		223064_at	0.5288	0.0118663	-2.96456	-2.6331	-1.84571	OAZ1	0.278218
201215_at	1.16e-01	2.47e-02	2.50139	-3.85543	0.618924	PLS3	1.53573		81552	8.45e-02	1.24e-02	0.2292	2.49926	0.572777	105.32	VOPP1	1.48738		8169412	0.3537	4.30e-02	2.52	-3.89435	3.74e-01	ALG13	1.29594		231134_at	0.5323	0.0158429	-2.80865	-2.8669	-1.84569	PGLYRP2	0.278223
203865_s_at	3.05e-03	3.55e-05	5.83363	2.49842	0.619096	ADARB1	1.53591		57222	1.61e-01	3.70e-02	0.2753	2.08607	0.574231	101.04	ERGIC1	1.48888		7923043	0.2537	1.27e-02	3.44	-2.67711	3.74e-01	KCNT2	1.29594		206911_at	0.5943	0.0478734	-2.20407	-3.7567	-1.84568	ROPN1	0.278225
206656_s_at	4.69e-03	7.03e-05	5.46032	1.82853	0.620926	APMAP	1.53786		57826	1.47e-01	3.18e-02	0.2676	2.14742	0.574656	97.48	RAP2C	1.48932		7990620	0.2721	1.68e-02	3.22	-2.95759	3.75e-01	TSPAN3	1.29684		235124_at	0.5596	0.0265186	-2.52938	-3.2831	-1.84481	TUBB3	0.278392
203088_at	8.85e-03	2.19e-04	4.85929	0.71052	0.62143	FBLN5	1.5384		79571	5.84e-02	6.72e-03	0.2122	2.71017	0.575134	145.33	GCC1	1.48982		8088550	0.3247	3.07e-02	2.77	-3.56248	3.76e-01	PRICKLE2	1.29774		200748_s_at	0.5247	0.0106261	-3.02407	-2.5439	-1.84406	KMT2A	0.278536
221676_s_at	6.91e-03	1.35e-04	5.11401	1.18994	0.62251	CORO1C	1.53955		26050	1.80e-01	4.46e-02	0.288	2.00847	0.578461	89.6	SLITRK5	1.49326		8002237	0.346	3.98e-02	2.58	-3.81936	3.76e-01	SLC7A6OS	1.29774		1563607_x_at	0.5752	0.0361454	-2.35976	-3.5321	-1.84377	VPS51	0.278594
201798_s_at	1.44e-02	4.80e-04	4.45852	-0.05826	0.623108	MYOF	1.54019		11060	9.07e-02	1.41e-02	0.236	2.45344	0.579068	267.14	WWP2	1.49388		7948667	0.3178	2.88e-02	2.82	-3.49613	3.78e-01	AHNAK	1.29954		232003_at	0.5596	0.0249233	-2.56317	-3.233	-1.84359	SLC25A29	0.278627
212470_at	1.18e-02	3.31e-04	4.64833	0.30787	0.625052	SPAG9	1.54227		4736	8.48e-02	1.25e-02	0.232	2.49692	0.579384	120.55	RPL10A	1.49421		8072274	0.3016	2.40e-02	2.95	-3.31768	3.79e-01	UQCR10	1.30044		214718_at	0.5752	0.0360213	-2.36166	-3.5294	-1.84317	TMED10	0.278709
208894_at	6.75e-02	8.57e-03	3.03083	-2.85754	0.625691	HLA-DRA	1.54295		79073	1.14e-01	2.08e-02	0.2509	2.31106	0.579796	48.62	TMEM109	1.49464		7979437	0.2572	1.35e-02	3.39	-2.7388	3.80e-01	L3HYPDH	1.30134		214959_s_at	0.5621	0.0286945	-2.48635	-3.3466	-1.83982	ALDOB	0.279357
217767_at	4.55e-02	3.85e-03	3.42537	-2.0872	0.626773	C3	1.54411		23235	7.82e-02	1.09e-02	0.2278	2.5449	0.579845	215.12	SIK2	1.49469		8077528	0.2749	1.76e-02	3.19	-3.0047	3.81e-01	SETD5	1.30224		204766_s_at	0.5778	0.038453	-2.32564	-3.5817	-1.83896	SLC22A25	0.279524
202290_at	4.72e-02	4.10e-03	3.39458	-2.14775	0.627213	PDAP1	1.54458		6868	1.03e-01	1.73e-02	0.2437	2.37996	0.579925	124.91	ADAM17	1.49477		8180286	0.3508	4.18e-02	2.54	-3.86605	3.82e-01	RBM8A	1.30315		210646_x_at	0.5014	0.00617171	-3.31736	-2.1057	-1.83651	LOC339666	0.279999
209140_x_at	4.92e-02	4.39e-03	3.36097	-2.21378	0.628561	HLA-B	1.54602		100128731	1.38e-01	2.87e-02	0.266	2.18814	0.582011	150.54	OST4	1.49693		8121319	0.3512	4.22e-02	2.54	-3.87662	3.82e-01	SOBP	1.30315		203800_s_at	0.5845	0.0418801	-2.27842	-3.65	-1.83593	ZNF816-ZNF321P///ZNF321P	0.280112
213800_at	9.12e-02	1.55e-02	2.73669	-3.41906	0.629103	CFH	1.5466		1666	7.74e-02	1.07e-02	0.2284	2.55195	0.582861	183.83	DECR1	1.49782		7926896	0.266	1.49e-02	3.31	-2.84147	3.84e-01	CKS1B	1.30495		208657_s_at	0.597	0.0490288	-2.19076	-3.7757	-1.83397	ZNF445	0.280491
221547_at	2.57e-03	2.53e-05	6.02342	2.83128	0.630412	PRPF18	1.54801		9467	4.42e-03	1.24e-04	0.1525	3.83801	0.585173	256.49	SH3BP5	1.50022		7945875	0.347	4.02e-02	2.57	-3.82897	3.84e-01	FAM86JP///FAM86HP///FAM86FP///FAM86C2P///EEF2KMT///FAM86B1///FAM86C1	1.30495		235707_at	0.5323	0.0145065	-2.85622	-2.7956	-1.83339	DLEC1	0.280605
203704_s_at	1.91e-02	8.00e-04	4.20213	-0.55764	0.630632	RREB1	1.54824		6167	8.58e-02	1.28e-02	0.2353	2.48913	0.58577	588.78	RPL37	1.50084		8027233	0.3494	4.12e-02	2.55	-3.85318	3.84e-01	ZNF101	1.30495		1555724_s_at	0.5596	0.0257003	-2.54646	-3.2578	-1.83209	SDHC	0.280858
217732_s_at	4.19e-02	3.36e-03	3.49134	-1.95733	0.631382	ITM2B	1.54905		55755	1.22e-01	2.34e-02	0.2587	2.26707	0.586466	145.61	CDK5RAP2	1.50156		8170027	0.3398	3.72e-02	2.63	-3.75092	3.85e-01	INTS6L	1.30586		209503_s_at	0.5752	0.0366461	-2.35219	-3.5432	-1.82786	EDA	0.281681
202600_s_at	8.99e-02	1.51e-02	2.74941	-3.3951	0.632569	NRIP1	1.55032		6144	1.43e-01	3.07e-02	0.2718	2.16076	0.587335	30.54	RPL21	1.50247		8164210	0.33	3.25e-02	2.73	-3.61758	3.85e-01	RPL12	1.30586		213463_s_at	0.5596	0.0276136	-2.50732	-3.3157	-1.82728	LOC100126784	0.281796
201029_s_at	1.50e-02	5.10e-04	4.42791	-0.11761	0.63361	CD99	1.55144		25832	1.76e-01	4.27e-02	0.2903	2.02677	0.588354	65.51	NBPF14	1.50353		8018803	0.3651	4.83e-02	2.44	-4.0082	3.85e-01	SRSF2	1.30586		200676_s_at	0.5566	0.0236276	-2.59221	-3.19	-1.82629	EIF3B	0.281988
203085_s_at	1.52e-02	5.27e-04	4.4121	-0.1483	0.635907	TGFB1	1.55391		54675	7.46e-02	1.01e-02	0.2293	2.57222	0.5897	112.76	CRLS1	1.50493		7915425	0.3553	4.37e-02	2.51	-3.91007	3.85e-01	ZMYND12	1.30586		212198_s_at	0.5281	0.0117618	-2.96933	-2.626	-1.82425	CTBP1-AS	0.282388
201448_at	2.08e-02	9.83e-04	4.0992	-0.75938	0.637152	TIA1	1.55526		112483	1.13e-01	2.03e-02	0.2544	2.31986	0.590268	44.38	SAT2	1.50553		8029347	0.3595	4.57e-02	2.48	-3.95427	3.85e-01	ZNF230	1.30586		221730_at	0.5845	0.042069	-2.27593	-3.6536	-1.82252	DNALI1	0.282727
201069_at	1.99e-03	1.69e-05	6.24948	3.22081	0.638501	MMP2	1.55671		152503	9.23e-02	1.46e-02	0.2418	2.44195	0.590411	343.58	SH3D19	1.50568		8029423	0.32	2.93e-02	2.8	-3.51417	3.85e-01	ZNF233	1.30586		224482_s_at	0.5323	0.0140747	-2.87252	-2.7712	-1.82246	CYP3A7-CYP3A51P///CYP3A7	0.282738
200990_at	8.13e-02	1.22e-02	2.85518	-3.19465	0.639124	TRIM28	1.55738		100505696	5.08e-03	1.55e-04	0.1566	3.78332	0.592356	251.01	SH3BP5-AS1	1.50771		8133309	0.2671	1.52e-02	3.3	-2.85585	3.86e-01	PMS2P9///PMS2P7///PMS2P6///DTX2P1-UPK3BP1-PMS2P11///LOC441259///PMS2P3///PMS2P5///PMS2P4///PMS2P2///PMS2P1///PMS2P6///PMS2P3///PMS2P2///PMS2P1	1.30677		203530_s_at	0.4735	0.00462546	-3.47374	-1.8742	-1.82176	LINC00682	0.282875
209219_at	2.19e-03	1.99e-05	6.15795	3.06401	0.642134	MIR1236///NELFE	1.56064		63971	1.82e-01	4.56e-02	0.2972	1.99908	0.594167	199.75	KIF13A	1.5096		8000236	0.3684	4.98e-02	2.42	-4.03964	3.87e-01	CDR2	1.30767		203849_s_at	0.5173	0.00820618	-3.16343	-2.3352	-1.81794	B3GNT7	0.283626
201058_s_at	5.83e-02	6.23e-03	3.18815	-2.55205	0.644103	MYL9	1.56277		84271	1.58e-01	3.58e-02	0.2836	2.09934	0.595364	71.88	POLDIP3	1.51085		7993776	0.3143	2.77e-02	2.85	-3.45748	3.87e-01	LOC81691	1.30767		201113_at	0.5414	0.0185101	-2.72455	-2.9928	-1.81531	COPB1	0.284143
203804_s_at	2.22e-03	2.05e-05	6.1421	3.03674	0.645377	LUC7L3	1.56415		8073	1.52e-02	8.18e-04	0.1782	3.34649	0.596373	2812.02	PTP4A2	1.51191		7995793	0.2872	2.03e-02	3.08	-3.14931	3.87e-01	NUTF2///MT1L	1.30767		227218_at	0.5445	0.0199403	-2.68426	-3.0529	-1.81481	PAX8	0.284241
208944_at	3.36e-02	2.28e-03	3.68345	-1.57845	0.646118	TGFBR2	1.56495		6188	1.04e-01	1.77e-02	0.2516	2.37189	0.596663	213.48	RPS3	1.51222		8023246	0.3366	3.57e-02	2.66	-3.71214	3.87e-01	RPL17-C18orf32///C18orf32	1.30767		235427_at	0.4683	0.0037182	-3.59267	-1.6997	-1.81471	RBM10	0.284261
205903_s_at	1.53e-02	5.44e-04	4.39599	-0.17959	0.649608	KCNN3	1.56874		131544	1.20e-01	2.29e-02	0.2622	2.27575	0.596752	307.51	CRYBG3	1.51231		7970924	0.3104	2.63e-02	2.88	-3.4088	3.87e-01	STARD13	1.30767		222854_s_at	0.5486	0.021113	-2.65329	-3.0991	-1.81392	ZNF691	0.284417
200008_s_at	2.74e-02	1.65e-03	3.84329	-1.26305	0.650187	GDI2	1.56937		9592	1.63e-01	3.79e-02	0.2878	2.07635	0.59749	67.69	IER2	1.51308		8163882	0.3489	4.09e-02	2.56	-3.84435	3.88e-01	RAB14	1.30858		200956_s_at	0.5596	0.0253798	-2.55329	-3.2477	-1.81357	DNAH17	0.284486
200986_at	1.53e-02	5.41e-04	4.39823	-0.17524	0.650456	SERPING1	1.56966		6169	2.17e-02	1.47e-03	0.1882	3.17993	0.59847	225.15	RPL38	1.51411		8047187	0.2983	2.34e-02	2.97	-3.29046	3.89e-01	CCDC150	1.30949		1557073_s_at	0.5722	0.0342535	-2.38934	-3.489	-1.81232	WDR48	0.284734
AFFX-HUMRGE/M10098_5_at	6.20e-01	4.78e-01	0.728063	-6.30365	0.650703		1.56993		8140	1.11e-01	1.97e-02	0.2567	2.33226	0.598699	69.94	SLC7A5	1.51435		7909708	0.2887	2.06e-02	3.06	-3.16401	3.89e-01	CENPF	1.30949		201280_s_at	0.5596	0.0263558	-2.53274	-3.2781	-1.8075	CSTB	0.285686
214167_s_at	1.06e-03	7.25e-06	6.74495	4.04773	0.651227	RPLP0	1.5705		2498	6.50e-02	8.13e-03	0.2263	2.64642	0.598985	121.08	FTH1P3	1.51465		8050608	0.3158	2.81e-02	2.83	-3.47484	3.89e-01	LDAH	1.30949		209458_x_at	0.5943	0.0478829	-2.20396	-3.7569	-1.80727	NIFK	0.285731
201030_x_at	1.58e-01	4.66e-02	2.1725	-4.43813	0.652241	LDHB	1.57161		171024	1.30e-01	2.61e-02	0.2692	2.22541	0.599067	401.67	SYNPO2	1.51474		7900461	0.3019	2.42e-02	2.95	-3.32299	3.89e-01	ZNF684	1.30949		201462_at	0.5573	0.0239729	-2.58432	-3.2017	-1.80716	LOC101929473	0.285752
205632_s_at	2.05e-02	9.34e-04	4.12457	-0.7096	0.65274	PIP5K1B	1.57215		1979	6.05e-02	7.13e-03	0.223	2.69054	0.600009	1307.51	EIF4EBP2	1.51573		8175269	0.3269	3.13e-02	2.75	-3.58062	3.90e-01	FAM122B	1.31039		203576_at	0.525	0.0107979	-3.01542	-2.5569	-1.80566	MMP24-AS1	0.286051
200009_at	9.99e-03	2.60e-04	4.77126	0.54309	0.652795	GDI2	1.57221		6122	5.24e-02	5.70e-03	0.2171	2.76449	0.600067	320.5	RPL3	1.51579		8102730	0.3467	4.01e-02	2.57	-3.82565	3.90e-01	MFSD8	1.31039		231260_at	0.5323	0.0142806	-2.86469	-2.7829	-1.80453	TTTY8B///TTTY8	0.286275
209199_s_at	1.99e-03	1.78e-05	6.22136	3.17276	0.65436	MEF2C	1.57392		79074	5.67e-02	6.43e-03	0.2208	2.72516	0.601852	231.99	C2orf49	1.51766		8149413	0.3425	3.85e-02	2.6	-3.78482	3.92e-01	DLC1	1.31221		218914_at	0.597	0.0490224	-2.19083	-3.7756	-1.80414	RIMS1	0.286351
208078_s_at	1.19e-02	3.39e-04	4.63516	0.28258	0.654592	SIK1	1.57417		6228	4.93e-02	5.18e-03	0.2153	2.79581	0.601973	482.08	RPS23	1.51779		7957530	0.3223	3.00e-02	2.78	-3.53976	3.92e-01	LOC400590	1.31221		1563840_at	0.5868	0.0442001	-2.24851	-3.6931	-1.80383	PRR26	0.286412
216194_s_at	8.29e-03	1.81e-04	4.95913	0.89936	0.65484	TBCB	1.57444		3921	1.21e-01	2.29e-02	0.2648	2.2751	0.602428	41.55	RPSA	1.51827		8030982	0.2976	2.31e-02	2.98	-3.27935	3.93e-01	ZNF761///ZNF525///ZNF320///ZNF813///ZNF845///ZNF765///ZNF468///ZNF83///ZNF701///ZNF28	1.31312		232525_at	0.5596	0.0250398	-2.56063	-3.2368	-1.8014	SLFN5	0.286896
203138_at	5.80e-02	6.17e-03	3.19305	-2.5425	0.654845	HAT1	1.57445		1060	1.02e-01	1.71e-02	0.2528	2.38409	0.602717	182.68	CENPC	1.51857		8150076	0.2962	2.26e-02	2.99	-3.25684	3.94e-01	DUSP4	1.31403		201217_x_at	0.5323	0.0124923	-2.93684	-2.6747	-1.80126	ZSCAN23	0.286924
201565_s_at	1.27e-02	3.85e-04	4.57065	0.15844	0.655036	ID2	1.57465		55182	9.27e-02	1.47e-02	0.2472	2.43955	0.602993	107.01	RNF220	1.51886		8152255	0.3307	3.28e-02	2.72	-3.62791	3.94e-01	SLC25A32	1.31403		231498_at	0.5845	0.0424521	-2.2709	-3.6609	-1.80111	HNRNPA1	0.286953
202388_at	8.14e-02	1.23e-02	2.85303	-3.19875	0.655779	RGS2	1.57547		29915	1.12e-01	1.99e-02	0.2593	2.32773	0.603488	134.22	HCFC2	1.51939		7976128	0.3084	2.56e-02	2.9	-3.38008	3.94e-01	TTC8	1.31403		217691_x_at	0.5609	0.0284063	-2.49187	-3.3385	-1.80038	ASB9	0.287098
209355_s_at	8.25e-02	1.25e-02	2.84247	-3.21885	0.662586	PLPP3	1.58292		100529063	8.13e-02	1.16e-02	0.2393	2.52311	0.603794	162.3	BCL2L2-PABPN1	1.51971		7958692	0.3207	2.95e-02	2.8	-3.52148	3.96e-01	TCTN1	1.31585		201771_at	0.4785	0.00482438	-3.45087	-1.9079	-1.79923	MTG1	0.287329
204805_s_at	6.36e-02	7.72e-03	3.08274	-2.75705	0.662913	H1FX	1.58328		253430	7.69e-02	1.06e-02	0.2364	2.55493	0.604083	79.83	IPMK	1.52001		7977127	0.3084	2.57e-02	2.9	-3.38464	3.97e-01	KLC1	1.31677		1561089_at	0.5906	0.046051	-2.2257	-3.7258	-1.79689	MYLK4	0.287795
204427_s_at	1.30e-01	3.16e-02	2.37438	-4.08474	0.66293	TMED2	1.58329		102724560	4.77e-02	4.92e-03	0.215	2.81192	0.604696	43.26	LOC102724560	1.52066		8163775	0.3102	2.63e-02	2.88	-3.40687	3.97e-01	MEGF9	1.31677		205779_at	0.4882	0.00550808	-3.37896	-2.0143	-1.79632	CDK2	0.287908
200094_s_at	2.50e-02	1.37e-03	3.93266	-1.08691	0.665415	EEF2	1.58602		50511	1.57e-01	3.54e-02	0.2876	2.10322	0.604796	77.41	SYCP3	1.52076		8123609	0.3552	4.36e-02	2.51	-3.90805	3.97e-01	SERPINB9	1.31677		224330_s_at	0.5323	0.0127378	-2.92635	-2.6905	-1.79508	SLC27A2	0.288155
214323_s_at	7.45e-03	1.53e-04	5.04855	1.06748	0.665811	UPF3A	1.58646		875	4.80e-02	5.00e-03	0.2158	2.80732	0.605866	43.45	CBS	1.52189		8142886	0.2656	1.48e-02	3.32	-2.83488	3.97e-01	UBE2H	1.31677		231883_at	0.565	0.0302549	-2.4574	-3.3892	-1.7949	ERCC1	0.288192
208794_s_at	8.90e-03	2.23e-04	4.85172	0.69615	0.666834	SMARCA4	1.58759		25957	8.81e-02	1.34e-02	0.2454	2.47163	0.606516	1055.57	PNISR	1.52258		8133754	0.2736	1.72e-02	3.2	-2.98399	3.98e-01	LOC105375355///PMS2P9///PMS2P7///PMS2P6///DTX2P1-UPK3BP1-PMS2P11///LOC441259///DTX2///PMS2///PMS2P3///PMS2P5///PMS2P4///PMS2P2///PMS2P1///PMS2P6///PMS2P3///PMS2P2///PMS2P1	1.31768		243997_x_at	0.5788	0.0386511	-2.32281	-3.5858	-1.79429	NUDT7	0.288313
221476_s_at	1.71e-02	6.80e-04	4.28362	-0.3984	0.666898	RPL15	1.58766		10577	2.10e-02	1.41e-03	0.19	3.19294	0.606663	223.55	NPC2	1.52273		8132642	0.3223	3.01e-02	2.78	-3.54253	3.98e-01	PPIA	1.31768		219646_at	0.5596	0.0249084	-2.5635	-3.2326	-1.79367	PNMAL2	0.288438
201394_s_at	1.27e-02	3.89e-04	4.56537	0.14827	0.669186	RBM5	1.59018		27250	8.79e-02	1.34e-02	0.2454	2.47414	0.60724	289.63	PDCD4	1.52334		8074791	0.3247	3.07e-02	2.77	-3.56102	3.99e-01	MAPK1	1.31859		240103_at	0.5896	0.0453022	-2.23482	-3.7127	-1.79105	ICA1	0.288962
208703_s_at	6.89e-02	8.83e-03	3.01608	-2.88601	0.670504	APLP2	1.59163		286144	1.12e-01	2.00e-02	0.2611	2.32689	0.607525	105.49	TRIQK	1.52364		8041995	0.2702	1.63e-02	3.24	-2.93034	3.99e-01	SPTBN1	1.31859		223135_s_at	0.5845	0.0422089	-2.27409	-3.6563	-1.78971	ENPP3	0.28923
201064_s_at	4.64e-02	4.00e-03	3.40633	-2.12465	0.672737	LOC100996696///PABPC4	1.59409		9611	4.27e-02	4.07e-03	0.2116	2.87269	0.607897	631.89	NCOR1	1.52404		7980580	0.2446	1.12e-02	3.54	-2.55116	4.00e-01	GALC	1.31951		208792_s_at	0.5164	0.00701591	-3.24804	-2.2089	-1.78907	LMOD2	0.289359
200033_at	3.98e-02	3.09e-03	3.53324	-1.87476	0.67349	MIR5047///MIR3064///DDX5	1.59493		10658	8.90e-02	1.36e-02	0.2475	2.46641	0.610489	366.03	CELF1	1.52678		8108716	0.2597	1.38e-02	3.37	-2.76274	4.00e-01	PCDHB16	1.31951		226195_at	0.5323	0.0164994	-2.78672	-2.8998	-1.78863	PQBP1	0.289446
208723_at	1.27e-02	3.89e-04	4.56574	0.14898	0.673657	USP11	1.59511		4170	5.95e-02	6.89e-03	0.226	2.70216	0.61077	860.71	MCL1	1.52707		7898278	0.3101	2.62e-02	2.89	-3.40311	4.00e-01	SPEN	1.31951		201252_at	0.5323	0.0140285	-2.8743	-2.7685	-1.78853	RAB11FIP4	0.289468
220046_s_at	5.61e-03	9.56e-05	5.29528	1.52619	0.675526	CCNL1	1.59718		9203	8.94e-02	1.38e-02	0.2482	2.46287	0.611293	104.55	ZMYM3	1.52763		8031825	0.2537	1.26e-02	3.44	-2.67367	4.01e-01	ZNF587B///ZNF814	1.32042		202190_at	0.5767	0.0382072	-2.32918	-3.5766	-1.78829	PPP1R16B	0.289515
203411_s_at	1.42e-02	4.60e-04	4.48027	-0.01613	0.677989	LMNA	1.59991		6157	8.05e-03	2.96e-04	0.169	3.61857	0.611384	438.97	RPL27A	1.52772		8005814	0.3353	3.51e-02	2.67	-3.69439	4.02e-01	NLK	1.32134		215963_x_at	0.5323	0.0126515	-2.93002	-2.685	-1.78771	TTC6	0.289631
221479_s_at	2.69e-03	2.75e-05	5.97581	2.74828	0.678206	BNIP3L	1.60015		6207	3.84e-02	3.46e-03	0.2098	2.92369	0.613409	359.83	RPS13	1.52987		8125859	0.345	3.93e-02	2.59	-3.80639	4.02e-01	TAF11	1.32134		217796_s_at	0.5685	0.0312633	-2.43945	-3.4156	-1.78604	ITFG1	0.289967
202766_s_at	1.98e-02	8.70e-04	4.15978	-0.64057	0.679263	FBN1	1.60132		22856	1.59e-01	3.62e-02	0.293	2.0948	0.613836	287.76	CHSY1	1.53032		8091452	0.3352	3.49e-02	2.67	-3.68898	4.02e-01	TMEM183B///TMEM183A	1.32134		209228_x_at	0.5719	0.0336112	-2.39974	-3.4738	-1.78438	PYGO1	0.290301
209130_at	9.61e-03	2.46e-04	4.80078	0.59933	0.680532	SNAP23	1.60273		687	1.50e-01	3.30e-02	0.2886	2.13257	0.615389	211.88	KLF9	1.53197		7971124	0.3223	3.00e-02	2.79	-3.53705	4.02e-01	UFM1	1.32134		227186_s_at	0.5195	0.00948454	-3.08534	-2.4521	-1.78301	TEX11	0.290577
208684_at	1.18e-02	3.33e-04	4.64521	0.30188	0.681337	COPA	1.60362		6314	8.56e-02	1.28e-02	0.2477	2.49049	0.616881	299.02	ATXN7	1.53356		7960165	0.3158	2.82e-02	2.83	-3.47513	4.02e-01	ZNF268	1.32134		203277_at	0.597	0.0494359	-2.18614	-3.7823	-1.78196	SIPA1L3	0.290788
209699_x_at	2.17e-01	8.43e-02	1.85143	-4.96563	0.685718	LOC101930400///AKR1C2	1.6085		3725	7.99e-02	1.13e-02	0.244	2.53375	0.618189	225.69	JUN	1.53495		8170443	0.3213	2.97e-02	2.79	-3.52663	4.03e-01	MTMR1	1.32225		213010_at	0.4683	0.00394001	-3.56105	-1.7459	-1.77867	PRAMEF2///PRAMEF1	0.291453
200745_s_at	2.30e-02	1.20e-03	3.99882	-0.95666	0.685725	GNB1	1.60851		3226	1.33e-01	2.71e-02	0.2802	2.21037	0.619368	426.59	HOXC10	1.5362		8101376	0.3682	4.98e-02	2.42	-4.03818	4.03e-01	SEC31A	1.32225		208747_s_at	0.5195	0.00981433	-3.06691	-2.4797	-1.77813	FRG1BP	0.291562
212205_at	1.20e-02	3.44e-04	4.62794	0.2687	0.685775	H2AFV	1.60857		57698	1.17e-01	2.16e-02	0.2698	2.29763	0.619993	963.78	SHTN1	1.53687		8141140	0.3091	2.61e-02	2.89	-3.3981	4.04e-01	DLX5	1.32317		216333_x_at	0.5596	0.028105	-2.49769	-3.3299	-1.77479	LOC105377458	0.292236
201828_x_at	3.69e-03	4.91e-05	5.65513	2.18059	0.687078	FAM127A	1.61002		9113	1.26e-01	2.46e-02	0.2766	2.24784	0.621836	152.11	LATS1	1.53883		8168517	0.2773	1.85e-02	3.15	-3.05408	4.05e-01	LPAR4	1.32409		203720_s_at	0.565	0.0302551	-2.4574	-3.3892	-1.77472	TUBB6	0.292251
208720_s_at	4.86e-02	4.31e-03	3.36973	-2.19656	0.69096	RBM39	1.61436		2495	3.02e-02	2.40e-03	0.2051	3.03602	0.622574	1210.38	FTH1	1.53962		7898602	0.3508	4.17e-02	2.55	-3.86397	4.05e-01	OTUD3	1.32409		239592_at	0.5596	0.0279116	-2.50146	-3.3243	-1.77393	ENO1	0.29241
201231_s_at	2.91e-03	3.07e-05	5.91354	2.63922	0.69128	ENO1	1.61472		9812	1.86e-01	4.71e-02	0.3136	1.98525	0.622611	100.92	DELE1	1.53966		8094599	0.2946	2.21e-02	3.01	-3.23456	4.06e-01	KLF3	1.32501		216082_at	0.597	0.0488526	-2.19277	-3.7728	-1.77172	SCT	0.292859
205792_at	2.70e-03	2.82e-05	5.9625	2.72502	0.691948	WISP2	1.61546		5422	1.36e-01	2.80e-02	0.2835	2.19751	0.622935	216.81	POLA1	1.54		8086125	0.2908	2.10e-02	3.05	-3.18475	4.07e-01	TRANK1	1.32593		221907_at	0.5621	0.0285608	-2.4889	-3.3429	-1.76876	TGIF2LY	0.293461
201616_s_at	9.30e-02	1.60e-02	2.72062	-3.44929	0.692716	CALD1	1.61632		6164	3.77e-02	3.36e-03	0.2126	2.93257	0.623428	282.66	RPL34	1.54053		7976648	0.2977	2.32e-02	2.98	-3.28161	4.09e-01	CCNK	1.32777		210949_s_at	0.4735	0.00432916	-3.50975	-1.8212	-1.76834	EHMT1	0.293547
200052_s_at	2.41e-02	1.30e-03	3.96155	-1.03001	0.693143	ILF2	1.6168		5420	1.68e-01	3.98e-02	0.3035	2.05576	0.623887	817.07	PODXL	1.54102		8110450	0.3535	4.28e-02	2.53	-3.89081	4.09e-01	HNRNPAB	1.32777		212024_x_at	0.5857	0.043025	-2.26347	-3.6716	-1.76827	ZNF780A	0.29356
204881_s_at	2.00e-02	9.01e-04	4.14241	-0.67463	0.696381	UGCG	1.62043		57713	1.85e-01	4.71e-02	0.3147	1.98577	0.624826	89.75	SFMBT2	1.54202		8041644	0.3333	3.42e-02	2.69	-3.66775	4.09e-01	PLEKHH2	1.32777		221528_s_at	0.5868	0.0440091	-2.25092	-3.6896	-1.76813	ELP6	0.293589
206405_x_at	1.97e-02	8.65e-04	4.16294	-0.63438	0.696696	USP32///USP6	1.62079		23467	1.21e-01	2.29e-02	0.2748	2.27432	0.624871	136.99	NPTXR	1.54207		8070215	0.3461	3.99e-02	2.58	-3.82008	4.09e-01	SETD4	1.32777		223365_at	0.5868	0.0433525	-2.25926	-3.6776	-1.76772	MUC4	0.293673
201892_s_at	2.93e-02	1.85e-03	3.78618	-1.37571	0.697247	IMPDH2	1.62141		6204	9.83e-02	1.62e-02	0.2601	2.40528	0.625589	30.03	RPS10	1.54284		7962327	0.2941	2.19e-02	3.02	-3.22335	4.09e-01	SLC2A13	1.32777		218995_s_at	0.5271	0.011667	-2.97369	-2.6195	-1.76769	HTRA2	0.293678
222258_s_at	5.25e-02	4.94e-03	3.30205	-2.32937	0.697658	SH3BP4	1.62187		23036	6.07e-02	7.19e-03	0.2328	2.68774	0.625761	680.35	ZNF292	1.54302		8095139	0.3574	4.45e-02	2.5	-3.92829	4.09e-01	SRD5A3	1.32777		240304_s_at	0.5573	0.0238378	-2.58739	-3.1971	-1.76738	CDPF1	0.293741
200088_x_at	3.07e-03	3.71e-05	5.80948	2.45569	0.698713	NBEAL1///RPL12	1.62306		114885	1.13e-01	2.06e-02	0.2713	2.31445	0.627846	223.39	OSBPL11	1.54526		8001841	0.3247	3.07e-02	2.77	-3.5618	4.10e-01	DYNC1LI2	1.32869		208817_at	0.5868	0.0437042	-2.25478	-3.6841	-1.76736	IGF1R	0.293747
202670_at	1.42e-02	4.60e-04	4.47988	-0.01689	0.699162	MAP2K1	1.62356		54998	1.47e-01	3.20e-02	0.2941	2.14418	0.630544	22.88	AURKAIP1	1.54815		8108861	0.2817	1.93e-02	3.11	-3.0995	4.10e-01	NDFIP1	1.32869		213590_at	0.5596	0.0273216	-2.51312	-3.3071	-1.76703	SLC23A1	0.293813
200809_x_at	3.54e-03	4.55e-05	5.69627	2.25424	0.699409	RPL12	1.62384		144983	5.23e-02	5.68e-03	0.2286	2.76572	0.63218	150.76	HNRNPA1L2	1.5499		7979269	0.315	2.79e-02	2.84	-3.46427	4.11e-01	GCH1	1.32961		1566266_at	0.5173	0.00858916	-3.13882	-2.372	-1.76695	VEGFB	0.29383
200083_at	1.67e-02	6.35e-04	4.31737	-0.33258	0.700567	USP22	1.62514		84441	1.74e-01	4.21e-02	0.3114	2.03251	0.632964	195.13	MAML2	1.55075		8072926	0.2757	1.78e-02	3.18	-3.01763	4.11e-01	H1F0	1.32961		240931_s_at	0.5323	0.0134741	-2.89605	-2.7359	-1.76662	MAGIX	0.293896
208766_s_at	1.65e-02	6.18e-04	4.33153	-0.30498	0.701205	HNRNPR	1.62586		6175	8.35e-02	1.22e-02	0.2527	2.50667	0.63338	85.09	RPLP0	1.55119		8108708	0.3122	2.69e-02	2.86	-3.43131	4.11e-01	PCDHB7	1.32961		214213_x_at	0.5644	0.0301	-2.46021	-3.3851	-1.76445	NELFCD	0.294338
200058_s_at	1.71e-02	6.79e-04	4.28427	-0.39713	0.705746	LOC101929240///SNRNP200	1.63099		6155	2.22e-02	1.53e-03	0.2004	3.16927	0.634973	144.15	RPL27	1.55291		7913824	0.2798	1.89e-02	3.13	-3.07933	4.11e-01	RSRP1	1.32961		222559_s_at	0.4888	0.00553448	-3.37637	-2.0181	-1.76258	PKD1L1	0.294722
213068_at	1.26e-02	3.74e-04	4.58516	0.18639	0.707115	DPT	1.63254		8726	7.64e-02	1.05e-02	0.2484	2.55948	0.635795	170.56	EED	1.55379		7958677	0.3681	4.97e-02	2.42	-4.03674	4.12e-01	RAD9B	1.33053		200611_s_at	0.5323	0.0126164	-2.93151	-2.6827	-1.75957	MAP7D3	0.295337
208634_s_at	1.32e-02	4.10e-04	4.53854	0.09649	0.707327	MACF1	1.63278		100132406	1.27e-01	2.49e-02	0.2836	2.24244	0.635914	67.64	NBPF10	1.55392		7958600	0.2807	1.91e-02	3.12	-3.08694	4.13e-01	ANKRD13A	1.33145		238365_s_at	0.5678	0.0310011	-2.44406	-3.4088	-1.7587	RUVBL2	0.295514
202431_s_at	2.88e-02	1.79e-03	3.80301	-1.34251	0.70919	MYC	1.63489		6154	5.24e-02	5.70e-03	0.2301	2.76476	0.636081	534.51	RPL26	1.5541		8088339	0.2676	1.57e-02	3.27	-2.892	4.13e-01	ARF4	1.33145		208635_x_at	0.5173	0.00760531	-3.20447	-2.2739	-1.75571	GPR68	0.296127
200996_at	9.77e-02	1.75e-02	2.67422	-3.53621	0.709354	ACTR3	1.63507		4926	1.10e-01	1.94e-02	0.2723	2.33727	0.636336	132.87	NUMA1	1.55438		8134098	0.3364	3.56e-02	2.66	-3.70825	4.13e-01	CDK14	1.33145		228847_at	0.5323	0.0146761	-2.84995	-2.805	-1.75571	IQSEC3	0.296128
201163_s_at	2.12e-02	1.01e-03	4.08577	-0.78575	0.711676	IGFBP7	1.63771		9283	1.84e-01	4.63e-02	0.3197	1.99309	0.637118	103.58	GPR37L1	1.55522		8162586	0.2922	2.15e-02	3.03	-3.20639	4.13e-01	SLC35D2	1.33145		218952_at	0.5691	0.0317029	-2.4318	-3.4268	-1.75567	MAGEA1	0.296136
215313_x_at	2.39e-02	1.27e-03	3.97189	-1.00964	0.711928	HLA-A	1.63799		50809	6.20e-02	7.44e-03	0.2386	2.67658	0.638728	410.43	HP1BP3	1.55696		8114249	0.355	4.34e-02	2.52	-3.90414	4.14e-01	CXCL14	1.33237		222162_s_at	0.5943	0.0478094	-2.20482	-3.7557	-1.75437	RUVBL1	0.296402
204359_at	1.10e-01	2.23e-02	2.55231	-3.76219	0.713275	LOC100506718///FLRT2	1.63952		3949	1.38e-01	2.88e-02	0.2925	2.18556	0.63917	77.19	LDLR	1.55743		7959080	0.2962	2.25e-02	3	-3.24969	4.14e-01	SUDS3	1.33237		201419_at	0.572	0.0339265	-2.39461	-3.4813	-1.75429	HCN4	0.296419
209189_at	1.16e-01	2.48e-02	2.49985	-3.85824	0.713876	FOS	1.6402		7643	1.77e-01	4.33e-02	0.3164	2.02064	0.63932	32.82	ZNF90	1.5576		8023656	0.2872	2.03e-02	3.08	-3.14913	4.15e-01	KDSR	1.3333		242537_at	0.5596	0.0252392	-2.55632	-3.2432	-1.754	CCSER2	0.296478
209613_s_at	1.38e-01	3.60e-02	2.30679	-4.20467	0.713988	ADH1B	1.64033		55035	1.68e-02	9.57e-04	0.1937	3.30284	0.639916	237.69	NOL8	1.55824		8171837	0.3626	4.67e-02	2.46	-3.97537	4.15e-01	KLHL15	1.3333		206335_at	0.594	0.0473788	-2.20986	-3.7485	-1.75302	TAOK1	0.296681
205226_at	6.38e-03	1.16e-04	5.19111	1.33347	0.714684	PDGFRL	1.64112		129531	1.32e-01	2.67e-02	0.2892	2.21615	0.640824	60.62	MITD1	1.55922		8146336	0.2676	1.55e-02	3.28	-2.8809	4.16e-01	SPIDR	1.33422		225605_at	0.5524	0.0217349	-2.63754	-3.1226	-1.75016	SNORD18C///SNORD18B///SNORD18A///SNORD16///RPL4	0.297268
206050_s_at	6.91e-03	1.35e-04	5.11409	1.19008	0.714778	RNH1	1.64123		51274	7.97e-02	1.12e-02	0.2529	2.53487	0.64108	191.58	KLF3	1.5595		8112327	0.2783	1.87e-02	3.14	-3.06419	4.17e-01	CKS1B	1.33515		224661_at	0.5742	0.0349415	-2.37841	-3.505	-1.75005	LOC101927869	0.297292
214665_s_at	4.57e-03	6.55e-05	5.498	1.89703	0.714828	CHP1	1.64129		90799	6.97e-02	8.96e-03	0.2453	2.61353	0.641179	147.09	CEP95	1.5596		8069668	0.2329	9.62e-03	3.66	-2.40132	4.17e-01	CYYR1	1.33515		237417_at	0.5821	0.0404884	-2.29714	-3.623	-1.74812	CCDC171	0.29769
200063_s_at	2.36e-03	2.20e-05	6.10081	2.96549	0.715428	NPM1	1.64197		6538	1.68e-01	3.95e-02	0.3116	2.05854	0.641489	322.52	SLC6A11	1.55994		8082035	0.3549	4.33e-02	2.52	-3.90259	4.18e-01	CD86	1.33607		1560587_s_at	0.5323	0.0144468	-2.85844	-2.7923	-1.74753	PKNOX1	0.297811
208636_at	1.20e-02	3.48e-04	4.62303	0.25927	0.71617	ACTN1	1.64282		10966	1.14e-01	2.09e-02	0.2784	2.30938	0.642897	196.48	RAB40B	1.56146		8119595	0.3198	2.92e-02	2.81	-3.51026	4.18e-01	RPL7L1	1.33607		205081_at	0.5809	0.0390588	-2.31701	-3.5942	-1.74666	GDE1	0.297992
200016_x_at	8.33e-03	1.84e-04	4.94975	0.88166	0.716225	HNRNPA1P10///HNRNPA1	1.64288		6648	1.32e-01	2.68e-02	0.2913	2.21395	0.64493	1445.83	SOD2	1.56366		7954777	0.2558	1.32e-02	3.41	-2.71449	4.19e-01	ALG10B///ALG10	1.337		223383_at	0.5195	0.00905239	-3.11049	-2.4144	-1.74608	THUMPD3	0.298111
218237_s_at	1.24e-01	2.88e-02	2.42204	-3.99926	0.716358	SLC38A1	1.64303		9231	7.74e-02	1.07e-02	0.2527	2.55207	0.644954	345.32	DLG5	1.56369		7917896	0.3133	2.74e-02	2.85	-3.44722	4.19e-01	ALG14	1.337		201516_at	0.5323	0.0128128	-2.92319	-2.6952	-1.7452	IKZF3	0.298292
201425_at	5.50e-03	9.08e-05	5.32323	1.57763	0.716667	ALDH2	1.64338		987	6.70e-02	8.48e-03	0.2451	2.63236	0.645193	247.35	LRBA	1.56395		8161242	0.3679	4.94e-02	2.42	-4.0313	4.19e-01	EXOSC3	1.337		208443_x_at	0.597	0.0489414	-2.19176	-3.7743	-1.74383	LARGE-AS1	0.298575
204723_at	2.27e-02	1.17e-03	4.01247	-0.9298	0.717776	SCN3B	1.64465		6196	2.49e-02	1.79e-03	0.2068	3.12308	0.645969	260.95	RPS6KA2	1.56479		8066889	0.2609	1.39e-02	3.36	-2.77294	4.19e-01	STAU1	1.337		1553511_at	0.5641	0.029558	-2.47015	-3.3705	-1.74192	BUD31	0.298972
221355_at	2.22e-02	1.12e-03	4.03223	-0.89093	0.717861	CHRNG	1.64474		5586	1.23e-01	2.38e-02	0.2858	2.26081	0.646234	203.27	PKN2	1.56508		7965941	0.346	3.98e-02	2.58	-3.81781	4.20e-01	GLT8D2	1.33793		205944_s_at	0.5323	0.0152955	-2.82764	-2.8385	-1.74104	LOC401021///HOXD4///HOXD3	0.299155
217746_s_at	1.99e-03	1.73e-05	6.23861	3.20226	0.720368	PDCD6IP	1.6476		1499	1.10e-02	4.83e-04	0.1852	3.49018	0.64652	655.27	CTNNB1	1.56539		8114300	0.3685	4.99e-02	2.42	-4.04036	4.20e-01	KLHL3	1.33793		209982_s_at	0.5903	0.0456845	-2.23014	-3.7194	-1.73746	STX17-AS1	0.299897
213262_at	2.88e-02	1.77e-03	3.80743	-1.33379	0.72096	SACS	1.64828		6168	3.14e-02	2.53e-03	0.2142	3.01959	0.64671	201.59	RPL37A	1.56559		7916843	0.3158	2.81e-02	2.83	-3.47473	4.22e-01	GNG12	1.33978		211073_x_at	0.5323	0.0134444	-2.89724	-2.7341	-1.73406	PRKCZ	0.300604
243_g_at	1.98e-02	8.78e-04	4.15533	-0.6493	0.722159	MAP4	1.64965		83452	1.43e-01	3.06e-02	0.2992	2.16234	0.646961	26.34	RAB33B	1.56587		7904761	0.3411	3.81e-02	2.61	-3.77459	4.24e-01	ITGA10	1.34164		216242_x_at	0.5902	0.0454142	-2.23345	-3.7147	-1.7328	INHA	0.300867
203002_at	3.44e-03	4.30e-05	5.72777	2.31048	0.722429	AMOTL2	1.64996		285343	7.00e-02	9.05e-03	0.2481	2.60999	0.647559	105.08	TCAIM	1.56651		8144802	0.3012	2.40e-02	2.95	-3.31415	4.24e-01	PDGFRL	1.34164		219419_at	0.5323	0.0154065	-2.82373	-2.8443	-1.72701	HEATR3	0.302078
201384_s_at	1.42e-02	4.60e-04	4.48046	-0.01577	0.722462	NBR1	1.65		54443	1.82e-01	4.54e-02	0.3239	2.00128	0.648155	535.86	ANLN	1.56716		8007023	0.303	2.44e-02	2.94	-3.33376	4.25e-01	MSL1	1.34257		1552536_at	0.5596	0.0260681	-2.53872	-3.2693	-1.72609	C17orf50	0.302269
200005_at	3.70e-03	5.01e-05	5.64441	2.16135	0.723528	EIF3D	1.65121		79600	1.62e-01	3.74e-02	0.3118	2.08092	0.648922	47.08	TCTN1	1.568		8154012	0.3102	2.63e-02	2.88	-3.40694	4.26e-01	KANK1	1.3435		244281_at	0.525	0.0110619	-3.0024	-2.5764	-1.72601	GCNT3	0.302288
208949_s_at	1.97e-02	8.61e-04	4.165	-0.63035	0.727457	LGALS3	1.65572		10773	6.41e-02	7.95e-03	0.2451	2.65415	0.650563	90.49	ZBTB6	1.56978		7993453	0.3574	4.46e-02	2.5	-3.93111	4.26e-01	MPV17L	1.3435		210788_s_at	0.5641	0.0296506	-2.46844	-3.373	-1.72333	STX5	0.302849
203131_at	3.85e-02	2.90e-03	3.56367	-1.81477	0.731522	PDGFRA	1.66039		6171	1.55e-02	8.44e-04	0.1951	3.33781	0.651333	316.06	RPL41	1.57062		8014551	0.3084	2.57e-02	2.9	-3.3858	4.26e-01	SYNRG	1.3435		236232_at	0.5596	0.0252444	-2.5562	-3.2434	-1.72298	CPN2	0.302923
AFFX-HUMRGE/M10098_3_at	4.29e-01	2.70e-01	1.14696	-5.91688	0.731961		1.66089		80243	1.54e-01	3.44e-02	0.3082	2.11488	0.651863	260.85	PREX2	1.5712		7995803	0.273	1.71e-02	3.21	-2.97869	4.27e-01	MT1JP	1.34443		212083_at	0.5641	0.0298441	-2.46488	-3.3782	-1.72182	MRPL4	0.303166
200041_s_at	5.41e-02	5.25e-03	3.27229	-2.38766	0.732493	ATP6V1G2-DDX39B///SNORD84///DDX39B	1.66151		10491	1.28e-02	6.11e-04	0.1903	3.42662	0.652195	500.74	CRTAP	1.57156		8017621	0.3436	3.89e-02	2.6	-3.79595	4.27e-01	POLG2	1.34443		212568_s_at	0.5871	0.0443636	-2.24646	-3.696	-1.72027	HMGN5	0.303493
204791_at	2.17e-02	1.06e-03	4.06275	-0.83096	0.734653	NR2C1	1.664		2180	8.55e-02	1.27e-02	0.262	2.4925	0.652912	185.76	ACSL1	1.57234		8115543	0.3223	3.01e-02	2.78	-3.54131	4.28e-01	EBF1///PDGFRB	1.34537		202774_s_at	0.5323	0.0165072	-2.78646	-2.9001	-1.71952	TNFAIP8L3	0.303651
201185_at	6.21e-03	1.10e-04	5.22172	1.39025	0.73922	HTRA1	1.66927		4055	1.74e-01	4.20e-02	0.3218	2.03367	0.654468	30.8	LTBR	1.57404		8078818	0.2406	1.05e-02	3.59	-2.48824	4.28e-01	EXOG	1.34537		229275_at	0.5323	0.0145027	-2.85636	-2.7954	-1.71946	SMIM13	0.303663
201577_at	1.99e-03	1.79e-05	6.21962	3.16979	0.74029	NME1	1.67051		4664	1.16e-01	2.13e-02	0.2847	2.30211	0.655337	90.26	NAB1	1.57498		7994565	0.3574	4.45e-02	2.5	-3.92926	4.28e-01	RRN3P1///RRN3P2///RRN3	1.34537		202587_s_at	0.5596	0.0279683	-2.50035	-3.326	-1.71839	AK2	0.303889
201327_s_at	3.98e-02	3.11e-03	3.5305	-1.88016	0.741582	CCT6A	1.67201		2961	1.35e-01	2.77e-02	0.2977	2.20219	0.655484	56.11	GTF2E2	1.57514		7954789	0.2498	1.20e-02	3.48	-2.62544	4.29e-01	ALG10B///ALG10	1.3463		203570_at	0.5875	0.0446373	-2.24304	-3.7009	-1.71833	CXCR5	0.3039
203881_s_at	6.22e-02	7.36e-03	3.10583	-2.71225	0.742869	DMD	1.6735		9846	1.53e-02	8.25e-04	0.1961	3.34442	0.655678	445.8	GAB2	1.57536		8080804	0.3549	4.34e-02	2.52	-3.90286	4.29e-01	KCTD6	1.3463		229401_at	0.5943	0.047683	-2.20629	-3.7536	-1.71802	POMT1	0.303965
201360_at	8.33e-03	1.92e-04	4.92763	0.83991	0.745698	CST3	1.67679		256691	1.64e-01	3.80e-02	0.3161	2.07508	0.655862	35.95	MAMDC2	1.57556		7928982	0.3651	4.84e-02	2.44	-4.01099	4.29e-01	LIPF	1.3463		230338_x_at	0.5763	0.0378852	-2.33385	-3.5698	-1.71784	BRIX1	0.304004
200945_s_at	3.42e-02	2.36e-03	3.66562	-1.61363	0.746461	SEC31A	1.67767		7430	5.54e-02	6.17e-03	0.2397	2.73866	0.656328	268.84	EZR	1.57607		8050503	0.3411	3.80e-02	2.61	-3.77236	4.29e-01	TTC32	1.3463		225879_at	0.5832	0.0413003	-2.28615	-3.6389	-1.71776	FAM134C	0.30402
214911_s_at	1.40e-03	1.07e-05	6.51808	3.67367	0.746761	BRD2	1.67802		4152	8.75e-02	1.32e-02	0.2652	2.47796	0.657153	91.35	MBD1	1.57697		8041467	0.2284	9.06e-03	3.71	-2.34069	4.29e-01	VIT	1.3463		219020_at	0.5595	0.0247056	-2.56794	-3.226	-1.71711	LTBP3	0.304158
201590_x_at	1.18e-03	8.45e-06	6.65394	3.8986	0.748952	ANXA2	1.68057		5142	1.73e-01	4.15e-02	0.3229	2.03811	0.658124	386.72	PDE4B	1.57803		7920984	0.3378	3.62e-02	2.65	-3.725	4.30e-01	CCT3	1.34723		241874_at	0.5445	0.0198473	-2.68679	-3.0491	-1.71634	SPOP	0.30432
200662_s_at	6.99e-02	9.15e-03	2.99874	-2.91946	0.749077	TOMM20	1.68072		604	6.06e-02	7.16e-03	0.2458	2.68942	0.661066	570.33	BCL6	1.58125		8101086	0.3651	4.85e-02	2.44	-4.01266	4.30e-01	NAAA	1.34723		240147_at	0.5486	0.0208536	-2.65999	-3.0891	-1.71534	COQ9	0.304531
221276_s_at	7.16e-02	9.52e-03	2.97917	-2.95716	0.752401	SYNC	1.68459		23541	1.28e-01	2.55e-02	0.2965	2.23361	0.662213	49.84	SEC14L2	1.58251		8064844	0.3417	3.82e-02	2.61	-3.77786	4.30e-01	PCNA	1.34723		225304_s_at	0.5357	0.0178573	-2.74397	-2.9637	-1.71415	AKAP17A	0.304783
204776_at	6.36e-02	7.71e-03	3.08323	-2.7561	0.753808	THBS4	1.68624		3490	6.02e-02	7.05e-03	0.2466	2.69457	0.664504	548.25	IGFBP7	1.58502		7963869	0.3552	4.35e-02	2.51	-3.90704	4.30e-01	PHC1	1.34723		65884_at	0.5351	0.0170072	-2.77034	-2.9243	-1.71368	THEM4	0.30488
204151_x_at	1.49e-01	4.15e-02	2.23269	-4.33433	0.754466	AKR1C1	1.68701		3516	5.56e-02	6.21e-03	0.243	2.7363	0.66498	506.35	RBPJ	1.58555		7923453	0.2918	2.14e-02	3.04	-3.20178	4.31e-01	KDM5B	1.34817		219256_s_at	0.5896	0.0452835	-2.23505	-3.7124	-1.70984	UBE2W	0.305694
215157_x_at	2.70e-02	1.60e-03	3.85835	-1.23335	0.757944	PABPC1	1.69108		23559	6.25e-02	7.61e-03	0.2492	2.66886	0.665212	37.47	WBP1	1.5858		8123520	0.3457	3.96e-02	2.58	-3.8136	4.31e-01	LINC01000///LINC00266-1///PCMTD2	1.34817		203737_s_at	0.5752	0.0368091	-2.34974	-3.5467	-1.70971	ZNF271P	0.30572
208598_s_at	8.33e-03	1.86e-04	4.94585	0.87431	0.760711	HUWE1	1.69433		55713	1.20e-01	2.26e-02	0.2918	2.28035	0.665318	46.62	ZNF334	1.58592		7928318	0.3489	4.10e-02	2.56	-3.84783	4.31e-01	MCU	1.34817		1564651_at	0.556	0.0231946	-2.60226	-3.175	-1.70545	LAMTOR2	0.306625
203504_s_at	4.23e-02	3.41e-03	3.48465	-1.97051	0.763319	ABCA1	1.69739		6223	1.36e-01	2.82e-02	0.3032	2.19442	0.66532	62.5	RPS19	1.58592		7933982	0.3539	4.30e-02	2.52	-3.89507	4.31e-01	PBLD	1.34817		201459_at	0.5678	0.0310012	-2.44406	-3.4088	-1.70023	CHAF1A	0.307737
209560_s_at	1.70e-01	5.32e-02	2.10215	-4.55763	0.764788	DLK1	1.69912		5519	8.41e-02	1.23e-02	0.2665	2.5024	0.666772	151.78	PPP2R1B	1.58752		8095080	0.3123	2.70e-02	2.86	-3.43468	4.31e-01	PDGFRA	1.34817		1561250_at	0.556	0.0231142	-2.60414	-3.1722	-1.70006	NPPC	0.307774
208998_at	3.19e-02	2.10e-03	3.72418	-1.49807	0.771495	UCP2	1.70704		3189	1.50e-02	7.92e-04	0.1992	3.35554	0.668469	1763.98	HNRNPH3	1.58939		8037767	0.336	3.54e-02	2.66	-3.70188	4.31e-01	PNMAL1	1.34817		214266_s_at	0.5445	0.0198556	-2.68657	-3.0495	-1.69999	SRP72	0.307789
207813_s_at	8.56e-03	2.04e-04	4.89724	0.78245	0.775063	FDXR	1.71126		114793	9.92e-02	1.64e-02	0.2787	2.39955	0.668853	878.17	FMNL2	1.58981		8130962	0.3474	4.04e-02	2.57	-3.83422	4.32e-01	PDCD2	1.3491		219203_at	0.5742	0.0346046	-2.38373	-3.4972	-1.69933	S1PR5	0.30793
218032_at	4.37e-03	6.17e-05	5.5307	1.95632	0.775916	SNN	1.71228		1069	6.43e-02	8.02e-03	0.2526	2.65129	0.66965	170.34	CETN2	1.59069		8005951	0.2448	1.13e-02	3.53	-2.5617	4.32e-01	SNORD42B///CEP164	1.3491		226331_at	0.5641	0.0297746	-2.46616	-3.3764	-1.69883	VIM	0.308037
201082_s_at	2.08e-02	9.65e-04	4.10832	-0.74149	0.77658	SLC4A5///DCTN1	1.71306		400823	7.74e-02	1.07e-02	0.2625	2.55123	0.669733	60.5	FAM177B	1.59078		7926679	0.3589	4.51e-02	2.49	-3.94271	4.33e-01	KIAA1217	1.35004		1557759_at	0.5596	0.0253297	-2.55437	-3.2461	-1.69817	FJX1	0.308176
204099_at	5.55e-03	9.21e-05	5.31535	1.56313	0.776976	SMARCD3	1.71354		8407	1.51e-01	3.34e-02	0.315	2.12764	0.670185	51.87	TAGLN2	1.59128		8085287	0.3681	4.95e-02	2.42	-4.0338	4.34e-01	BRK1	1.35097		1487_at	0.5445	0.0198169	-2.68762	-3.0479	-1.69712	SEC24D	0.3084
200660_at	6.34e-03	1.14e-04	5.20252	1.35465	0.78031	S100A11	1.7175		7082	6.53e-02	8.19e-03	0.2535	2.64419	0.670345	1811.57	TJP1	1.59145		8144184	0.303	2.44e-02	2.94	-3.33404	4.34e-01	ESYT2	1.35097		222799_at	0.565	0.0302303	-2.45785	-3.3886	-1.69702	FBXW8	0.308422
213762_x_at	2.55e-02	1.41e-03	3.92057	-1.11071	0.781871	LOC101928747///RBMX///SNORD61	1.71936		10483	5.68e-02	6.45e-03	0.2461	2.72402	0.670393	96.63	SEC23B	1.59151		7984263	0.3313	3.33e-02	2.71	-3.64115	4.34e-01	HACD3	1.35097		222140_s_at	0.5752	0.0364119	-2.35572	-3.538	-1.69695	CIB3	0.308437
200656_s_at	6.08e-02	6.93e-03	3.13585	-2.65392	0.784012	P4HB	1.72191		6230	3.31e-02	2.71e-03	0.2238	2.9985	0.671114	282.77	RPS25	1.5923		8146500	0.3389	3.66e-02	2.64	-3.73447	4.34e-01	LYN	1.35097		240616_at	0.5935	0.0469267	-2.21521	-3.7408	-1.69674	RNF25	0.308483
212508_at	1.26e-02	3.79e-04	4.57827	0.17312	0.788268	MOAP1	1.727		83786	1.47e-01	3.18e-02	0.3129	2.14632	0.671654	119.86	FRMD8	1.5929		8091446	0.3385	3.65e-02	2.64	-3.7322	4.35e-01	PFN2	1.35191		210978_s_at	0.5271	0.01133	-2.98949	-2.5958	-1.69646	PON2	0.308543
212067_s_at	3.98e-03	5.48e-05	5.59542	2.07325	0.788851	C1R	1.7277		8106	4.52e-02	4.47e-03	0.2365	2.84287	0.672408	172.89	PABPN1	1.59373		7968928	0.3279	3.17e-02	2.75	-3.59265	4.36e-01	TPT1-AS1	1.35285		230212_at	0.5524	0.0218098	-2.63568	-3.1253	-1.6942	CUX1	0.309026
202351_at	8.33e-03	1.90e-04	4.93498	0.85378	0.791713	ITGAV	1.73113		125144	2.44e-02	1.74e-03	0.215	3.13125	0.673092	77.23	SNHG29	1.59449		8055261	0.3269	3.13e-02	2.75	-3.58012	4.36e-01	WTH3DI///RAB6C///RAB6A	1.35285		224057_s_at	0.5323	0.0125161	-2.93582	-2.6763	-1.69275	CCNL1	0.309337
202609_at	2.63e-02	1.52e-03	3.88415	-1.18249	0.793858	EPS8	1.7337		6156	9.28e-03	3.68e-04	0.1891	3.56175	0.673612	305.4	RPL30	1.59506		7944850	0.2946	2.21e-02	3.01	-3.234	4.37e-01	TBRG1	1.35379		244873_s_at	0.5339	0.0166687	-2.78121	-2.908	-1.69255	GGCX	0.309379
200072_s_at	3.98e-02	3.08e-03	3.53498	-1.87134	0.794703	HNRNPM	1.73472		6202	1.91e-02	1.18e-03	0.2083	3.24456	0.67586	458.99	RPS8	1.59755		8149733	0.364	4.72e-02	2.46	-3.98703	4.37e-01	TNFRSF10B	1.35379		208633_s_at	0.5323	0.0164882	-2.78708	-2.8992	-1.69223	LOC101928634///SENP3-EIF4A1///SNORD10///SNORA48///SNORA67///EIF4A1	0.309447
218876_at	9.99e-03	2.61e-04	4.76938	0.5395	0.79778	TPPP3	1.73842		55233	3.97e-02	3.61e-03	0.2326	2.91057	0.676955	262.17	MOB1A	1.59876		7943890	0.3343	3.46e-02	2.68	-3.6797	4.38e-01	LOC100132686	1.35472		201234_at	0.4683	0.00378845	-3.58245	-1.7146	-1.69064	TACR1	0.309789
200886_s_at	9.16e-04	4.17e-06	7.07911	4.58458	0.799078	PGAM1	1.73999		64708	3.68e-03	9.01e-05	0.1731	3.91573	0.677667	164.02	COPS7B	1.59955		8030997	0.3651	4.83e-02	2.44	-4.0083	4.38e-01	ZNF813	1.35472		200613_at	0.5903	0.0456606	-2.23044	-3.719	-1.69049	SPINK13	0.309823
204759_at	1.04e-03	6.19e-06	6.83942	4.2012	0.803415	RCBTB2	1.74523		89849	4.85e-02	5.06e-03	0.2419	2.8029	0.677942	82.06	ATG16L2	1.59986		8141206	0.3508	4.18e-02	2.54	-3.8668	4.39e-01	BAIAP2L1	1.35566		208132_x_at	0.4683	0.00383959	-3.57514	-1.7253	-1.68999	GDNF	0.309929
203477_at	8.55e-02	1.36e-02	2.80225	-3.29525	0.812831	COL15A1	1.75666		7913	6.87e-02	8.81e-03	0.2591	2.61942	0.678622	549.25	DEK	1.60061		7966268	0.2843	1.99e-02	3.09	-3.13013	4.39e-01	GIT2	1.35566		217434_at	0.5596	0.027877	-2.50213	-3.3233	-1.68953	CTTN	0.310028
202413_s_at	1.26e-02	3.78e-04	4.58075	0.1779	0.814804	USP1	1.75906		54891	1.43e-01	3.08e-02	0.3146	2.16008	0.679619	169.81	INO80D	1.60172		8084232	0.2329	9.65e-03	3.66	-2.40385	4.39e-01	YEATS2	1.35566		212639_x_at	0.5351	0.0171869	-2.76466	-2.9328	-1.68749	SRSF6	0.310466
208319_s_at	5.73e-02	5.93e-03	3.2129	-2.50376	0.81665	RBM3	1.76131		20	1.56e-01	3.51e-02	0.3227	2.10726	0.680035	68.57	ABCA2	1.60218		7957008	0.3178	2.88e-02	2.82	-3.49747	4.40e-01	CPSF6	1.3566		221921_s_at	0.4745	0.00469534	-3.4656	-1.8862	-1.68515	TBCEL	0.310971
206029_at	1.11e-01	2.25e-02	2.54904	-3.76819	0.818964	ANKRD1	1.76414		6135	2.64e-02	1.93e-03	0.2196	3.10022	0.680818	419.71	RPL11	1.60305		7945262	0.2978	2.32e-02	2.98	-3.28271	4.41e-01	JAM3	1.35754		228622_s_at	0.5654	0.0304177	-2.45446	-3.3936	-1.68309	HBEGF	0.311415
204051_s_at	1.22e-01	2.78e-02	2.44145	-3.96425	0.819194	SFRP4	1.76442		157753	1.05e-01	1.81e-02	0.2886	2.36405	0.68217	68.78	TMEM74	1.60455		8061035	0.325	3.08e-02	2.77	-3.56534	4.41e-01	MACROD2	1.35754		203602_s_at	0.5763	0.0377162	-2.33632	-3.5662	-1.68302	DSG2-AS1	0.311431
200001_at	1.04e-03	6.84e-06	6.77985	4.10457	0.819198	CAPNS1	1.76443		4147	1.28e-01	2.54e-02	0.3053	2.23493	0.682337	140.56	MATN2	1.60474		7973813	0.3437	3.89e-02	2.6	-3.79642	4.42e-01	AP4S1	1.35849		212518_at	0.5722	0.034171	-2.39066	-3.4871	-1.68073	SOX21	0.311925
208852_s_at	4.59e-02	3.89e-03	3.41943	-2.09889	0.819465	CANX	1.76475		4864	4.43e-02	4.35e-03	0.2393	2.85164	0.68243	256.66	NPC1	1.60484		8107234	0.3677	4.93e-02	2.43	-4.02929	4.42e-01	MAN2A1	1.35849		243943_x_at	0.572	0.0340069	-2.39331	-3.4832	-1.68055	NGB	0.311963
201200_at	1.03e-03	5.84e-06	6.87475	4.25825	0.821919	CREG1	1.76776		64087	1.40e-01	2.95e-02	0.3135	2.17699	0.682515	148.4	MCCC2	1.60494		7978391	0.3591	4.53e-02	2.49	-3.94653	4.42e-01	NOVA1	1.35849		211623_s_at	0.5246	0.0105058	-3.03021	-2.5347	-1.67987	TTC33	0.31211
202454_s_at	8.73e-03	2.15e-04	4.86898	0.72891	0.825629	ERBB3	1.77231		152006	5.35e-02	5.89e-03	0.2481	2.75385	0.68319	180.37	RNF38	1.60569		7933723	0.3409	3.78e-02	2.62	-3.7681	4.43e-01	IPMK	1.35943		35626_at	0.5323	0.0151094	-2.83424	-2.8286	-1.67909	MAB21L3	0.312279
209106_at	7.13e-03	1.42e-04	5.08677	1.13904	0.825826	NCOA1	1.77255		7439	1.76e-02	1.04e-03	0.2083	3.2803	0.683431	1290.92	BEST1	1.60595		8051820	0.2988	2.35e-02	2.97	-3.29602	4.43e-01	THADA	1.35943		236654_s_at	0.5719	0.0332482	-2.4057	-3.4651	-1.67848	MMAB	0.312412
203021_at	5.98e-02	6.63e-03	3.15727	-2.61224	0.827675	SLPI	1.77482		79892	1.52e-01	3.40e-02	0.3225	2.12033	0.683894	53.51	MCMBP	1.60647		8012304	0.2723	1.68e-02	3.22	-2.96213	4.43e-01	TRAPPC1	1.35943		208909_at	0.5742	0.0352311	-2.37386	-3.5116	-1.678	TCEA1	0.312516
200636_s_at	8.33e-03	1.85e-04	4.94741	0.87725	0.828827	PTPRF	1.77624		1038	3.49e-02	2.98e-03	0.2303	2.97017	0.684054	1690.29	CDR1	1.60665		7953723	0.2962	2.28e-02	2.99	-3.26594	4.44e-01	CLEC4A	1.36037		223696_at	0.5641	0.0295637	-2.47004	-3.3706	-1.67629	PKDREJ	0.312887
205547_s_at	1.04e-01	2.01e-02	2.60457	-3.66576	0.83171	TAGLN	1.77979		4502	1.62e-01	3.76e-02	0.3292	2.07967	0.684526	171.87	MT2A	1.60717		7899829	0.2487	1.19e-02	3.49	-2.61301	4.44e-01	S100PBP	1.36037		235814_at	0.5494	0.0212782	-2.64906	-3.1054	-1.67618	KLHL28	0.312911
200750_s_at	6.91e-03	1.34e-04	5.11761	1.19665	0.832318	RAN	1.78054		29091	1.13e-01	2.04e-02	0.2953	2.31976	0.68501	194.1	STXBP6	1.60771		7914094	0.2597	1.38e-02	3.37	-2.76573	4.44e-01	WASF2	1.36037		1554390_s_at	0.558	0.0241033	-2.58137	-3.2061	-1.67472	VWA9	0.313227
200903_s_at	3.03e-03	3.35e-05	5.86503	2.55386	0.833537	AHCY	1.78205		8736	1.25e-01	2.43e-02	0.3043	2.25161	0.685074	134.34	MYOM1	1.60778		8004416	0.3364	3.56e-02	2.66	-3.70747	4.45e-01	CHRNB1	1.36131		232162_at	0.5821	0.0405535	-2.29625	-3.6243	-1.67465	ACRV1	0.313243
201553_s_at	1.27e-02	3.87e-04	4.56878	0.15484	0.833873	LAMP1	1.78246		30837	9.70e-02	1.58e-02	0.2841	2.41294	0.685421	160.53	SOCS7	1.60817		8111864	0.3457	3.96e-02	2.58	-3.81274	4.46e-01	C6	1.36226		238905_at	0.5621	0.0286146	-2.48787	-3.3444	-1.67373	SNORD18C///SNORD18B///SNORD18A///SNORD16///RPL4	0.313442
208747_s_at	4.57e-03	6.63e-05	5.49217	1.88645	0.834043	C1S	1.78267		115286	7.26e-02	9.70e-03	0.2652	2.58618	0.685889	78.33	SLC25A26	1.60869		7968789	0.3494	4.12e-02	2.55	-3.8528	4.46e-01	RGCC	1.36226		203259_s_at	0.5173	0.00807971	-3.17181	-2.3227	-1.67311	MIR1236///NELFE	0.313576
208833_s_at	2.70e-03	2.83e-05	5.95956	2.71988	0.837513	ATXN10	1.78697		84288	9.88e-02	1.63e-02	0.2859	2.40121	0.686444	423.6	EFCAB2	1.60931		8012830	0.2446	1.12e-02	3.54	-2.55465	4.46e-01	TMEM220	1.36226		227653_at	0.5742	0.0347492	-2.38144	-3.5005	-1.67226	GBAP1	0.313762
202409_at	7.58e-02	1.06e-02	2.92384	-3.06346	0.840455	INS-IGF2///IGF2	1.79062		5211	1.22e-01	2.35e-02	0.3032	2.26511	0.686714	102.52	PFKL	1.60961		8017651	0.3651	4.83e-02	2.44	-4.00886	4.47e-01	SMURF2	1.3632		209100_at	0.5752	0.0363843	-2.35614	-3.5374	-1.67029	ZNF782	0.314191
202917_s_at	3.12e-01	1.60e-01	1.47809	-5.51076	0.845412	S100A8	1.79678		84187	1.70e-01	4.07e-02	0.3358	2.04659	0.687253	53.89	TMEM164	1.61021		8081358	0.2736	1.72e-02	3.2	-2.98422	4.47e-01	ZBTB11-AS1	1.3632		201405_s_at	0.5596	0.0280944	-2.49789	-3.3296	-1.6667	TMEM144	0.314972
212063_at	1.95e-02	8.20e-04	4.18965	-0.58208	0.847959	CD44	1.79995		729978	1.84e-01	4.63e-02	0.345	1.99308	0.687673	25.7	NPIPB2	1.61068		7927231	0.3508	4.17e-02	2.55	-3.86494	4.48e-01	AGAP5///AGAP9///AGAP12P///AGAP6///AGAP11///AGAP4	1.36415		1563800_at	0.5323	0.0147724	-2.84642	-2.8103	-1.66604	DNAH14	0.315118
200965_s_at	8.97e-02	1.50e-02	2.75201	-3.39021	0.848172	ABLIM1	1.80022		54566	1.50e-01	3.28e-02	0.3222	2.13497	0.687812	138.42	EPB41L4B	1.61084		8097056	0.2408	1.06e-02	3.58	-2.50032	4.48e-01	SNORA24	1.36415		226082_s_at	0.5685	0.0312611	-2.43949	-3.4156	-1.66533	NPLOC4	0.315272
204249_s_at	2.54e-02	1.40e-03	3.92289	-1.10614	0.849705	LMO2	1.80213		100526836	8.90e-02	1.37e-02	0.2796	2.46518	0.689345	37.67	BLOC1S5-TXNDC5	1.61255		8048847	0.2556	1.30e-02	3.42	-2.70508	4.49e-01	AGFG1	1.36509		239464_at	0.5943	0.0476181	-2.20705	-3.7525	-1.66342	C17orf98	0.315691
200675_at	2.13e-02	1.02e-03	4.07988	-0.79732	0.851913	CD81	1.80489		10541	1.36e-01	2.82e-02	0.3148	2.19496	0.690925	1645.59	ANP32B	1.61432		8009515	0.3276	3.15e-02	2.75	-3.58624	4.49e-01	LINC01152	1.36509		214885_at	0.5357	0.0178488	-2.74423	-2.9633	-1.66193	NDUFA11	0.316017
209645_s_at	3.56e-03	4.66e-05	5.68396	2.23224	0.852552	ALDH1B1	1.80569		27230	1.14e-01	2.08e-02	0.299	2.31115	0.690994	116.02	SERP1	1.6144		7903214	0.2146	7.16e-03	3.9	-2.10594	4.49e-01	PLPPR4	1.36509		200721_s_at	0.572	0.034011	-2.39324	-3.4833	-1.66063	WIZ	0.316301
221729_at	1.32e-02	4.16e-04	4.53184	0.08356	0.854652	COL5A2	1.80832		3178	1.93e-02	1.21e-03	0.2135	3.23729	0.69106	873.91	HNRNPA1	1.61447		8147313	0.2781	1.86e-02	3.14	-3.06137	4.49e-01	TMEM67	1.36509		202332_at	0.5486	0.0211203	-2.6531	-3.0994	-1.66051	AKIP1	0.316328
221667_s_at	4.70e-03	7.17e-05	5.44963	1.80906	0.859846	HSPB8	1.81484		541578	6.53e-02	8.19e-03	0.2616	2.644	0.69176	51.89	EOLA2	1.61525		8121349	0.3378	3.63e-02	2.65	-3.72783	4.50e-01	LACE1	1.36604		204454_at	0.5641	0.0295778	-2.46978	-3.371	-1.65914	RNF185	0.316627
200964_at	8.33e-03	1.92e-04	4.92826	0.84109	0.862295	UBA1	1.81793		79832	3.65e-02	3.20e-03	0.2352	2.94783	0.693265	283.37	QSER1	1.61694		8104788	0.2946	2.20e-02	3.01	-3.23052	4.50e-01	RAI14	1.36604		200822_x_at	0.5719	0.0334017	-2.40317	-3.4688	-1.65806	CNKSR2	0.316866
205382_s_at	1.04e-03	6.60e-06	6.80111	4.13912	0.86242	CFD	1.81809		55795	1.59e-01	3.63e-02	0.3316	2.09365	0.69421	76.07	PCID2	1.618		8151768	0.3552	4.36e-02	2.51	-3.90935	4.50e-01	RUNX1T1	1.36604		1553228_at	0.5757	0.0373719	-2.34138	-3.5589	-1.6557	CARMIL1	0.317385
212878_s_at	3.11e-02	2.02e-03	3.74178	-1.46333	0.868931	KLC1	1.82631		1500	5.17e-02	5.57e-03	0.2506	2.77196	0.694645	321.34	CTNND1	1.61849		7934050	0.3333	3.41e-02	2.69	-3.66513	4.50e-01	SLC25A16	1.36604		217917_s_at	0.5517	0.0215304	-2.64267	-3.1149	-1.65452	CLEC3A	0.317643
201647_s_at	5.78e-02	6.13e-03	3.19641	-2.53595	0.873734	SCARB2	1.8324		1112	2.96e-02	2.32e-03	0.2283	3.04524	0.695339	425.65	FOXN3	1.61926		8014233	0.1885	4.53e-03	4.29	-1.64924	4.50e-01	SLFN11	1.36604		242582_at	0.5439	0.0190466	-2.70909	-3.0159	-1.65422	LINC01133	0.317708
205321_at	4.33e-02	3.55e-03	3.46442	-2.01035	0.874428	EIF2S3	1.83328		23155	6.24e-02	7.59e-03	0.2606	2.66991	0.69572	103.45	CLCC1	1.61969		8081316	0.2908	2.10e-02	3.05	-3.18457	4.50e-01	TFG	1.36604		221640_s_at	0.5711	0.0328123	-2.41294	-3.4545	-1.65089	TNKS	0.318443
209667_at	3.56e-03	4.63e-05	5.68745	2.23847	0.875758	CES2	1.83497		157777	1.12e-01	2.02e-02	0.2998	2.32175	0.696144	78.76	MCMDC2	1.62017		8121588	0.1987	5.48e-03	4.13	-1.83933	4.51e-01	DSE	1.36699		1554661_s_at	0.5596	0.0267093	-2.52548	-3.2889	-1.64907	NAIF1	0.318846
200832_s_at	1.06e-01	2.10e-02	2.58351	-3.70472	0.878006	SCD	1.83783		7127	1.32e-01	2.69e-02	0.315	2.21311	0.69704	62.26	TNFAIP2	1.62118		7964400	0.2149	7.21e-03	3.9	-2.11254	4.51e-01	STAC3	1.36699		227534_at	0.5868	0.0439123	-2.25214	-3.6879	-1.64724	TPST2	0.319249
212266_s_at	1.28e-02	3.94e-04	4.55941	0.13676	0.87985	SRSF5	1.84018		80014	9.81e-02	1.61e-02	0.2897	2.4064	0.697093	140.03	WWC2	1.62123		8104014	0.283	1.95e-02	3.11	-3.1075	4.52e-01	CCDC110	1.36794		208887_at	0.5173	0.00877462	-3.1273	-2.3893	-1.64473	MIR6859-1///MIR6859-2///LOC101930154///LOC100288778///WASH1///WASH7P///WASH2P///WASH3P	0.319805
201041_s_at	1.60e-01	4.78e-02	2.1589	-4.46139	0.885047	DUSP1	1.84682		55094	1.79e-01	4.41e-02	0.3463	2.01345	0.697257	94.54	GPATCH1	1.62142		7944769	0.2316	9.54e-03	3.67	-2.39208	4.53e-01	GRAMD1B	1.36888		209009_at	0.5173	0.00797798	-3.17865	-2.3125	-1.64214	TTC9C	0.32038
214730_s_at	4.98e-03	7.82e-05	5.40297	1.72389	0.900221	GLG1	1.86635		83698	1.21e-01	2.31e-02	0.3071	2.27122	0.697529	328.89	CALN1	1.62172		8123407	0.3285	3.19e-02	2.74	-3.60026	4.54e-01	AFDN	1.36983		212185_x_at	0.5323	0.0156142	-2.8165	-2.8552	-1.64164	RPL18	0.320493
208436_s_at	3.44e-03	4.28e-05	5.73015	2.31473	0.90393	IRF7	1.87116		124540	3.66e-02	3.22e-03	0.2368	2.9463	0.697579	578.47	MSI2	1.62178		8067248	0.3651	4.83e-02	2.44	-4.00897	4.54e-01	PPP4R1L	1.36983		214317_x_at	0.5494	0.0212465	-2.64987	-3.1042	-1.64113	FRMD8	0.320606
211983_x_at	5.44e-02	5.31e-03	3.26643	-2.39912	0.905383	ACTG1///ACTB	1.87304		5720	8.56e-02	1.27e-02	0.2801	2.49157	0.697816	108.99	PSME1	1.62205		8063636	0.2671	1.52e-02	3.3	-2.85777	4.54e-01	STX16-NPEPL1///STX16	1.36983		208722_s_at	0.5323	0.0138333	-2.88186	-2.7572	-1.64036	GPX3	0.320777
210949_s_at	2.30e-02	1.20e-03	3.99864	-0.95701	0.909113	EIF3CL///EIF3C	1.87789		60674	5.37e-02	5.93e-03	0.2538	2.75153	0.698431	84.07	GAS5	1.62274		7914235	0.3292	3.21e-02	2.74	-3.60614	4.56e-01	SRSF4	1.37173		218206_x_at	0.5323	0.0158241	-2.80929	-2.866	-1.63907	SCP2D1	0.321063
218002_s_at	8.90e-03	2.22e-04	4.85345	0.69944	0.911246	CXCL14	1.88067		114825	1.24e-01	2.40e-02	0.3098	2.25644	0.699042	100.65	PWWP2A	1.62343		8128867	0.3459	3.97e-02	2.58	-3.81682	4.58e-01	CDK19	1.37364		1555746_at	0.5827	0.0410686	-2.28926	-3.6344	-1.6368	AIMP2	0.32157
202748_at	5.57e-03	9.31e-05	5.30971	1.55276	0.919383	GBP2	1.89131		567	4.82e-02	5.03e-03	0.2493	2.80524	0.699411	1435.82	B2M	1.62384		7904018	0.3651	4.85e-02	2.44	-4.01269	4.58e-01	CTTNBP2NL	1.37364		229009_at	0.5955	0.0485105	-2.19669	-3.7673	-1.63657	CD86	0.321621
207826_s_at	7.71e-03	1.65e-04	5.00876	0.9928	0.920231	ID3	1.89242		100288203	1.04e-01	1.77e-02	0.2949	2.37261	0.69959	25.67	WHAMMP4	1.62404		7957126	0.2817	1.93e-02	3.11	-3.09866	4.58e-01	KCNMB4	1.37364		1558859_at	0.5323	0.0145998	-2.85276	-2.8008	-1.63354	HELLS	0.322297
200657_at	2.39e-03	2.25e-05	6.0872	2.94196	0.920833	SLC25A5	1.89321		254428	1.16e-01	2.14e-02	0.3048	2.30173	0.701467	329.5	SLC41A1	1.62616		8102232	0.3646	4.80e-02	2.45	-4.00235	4.58e-01	LEF1	1.37364		209381_x_at	0.5856	0.0427607	-2.26689	-3.6667	-1.6322	HS2ST1	0.322596
201443_s_at	2.61e-03	2.64e-05	5.99843	2.78776	0.920921	ATP6AP2	1.89332		51056	2.35e-02	1.65e-03	0.2229	3.14713	0.701504	90.37	LAP3	1.6262		8071426	0.2676	1.56e-02	3.28	-2.8829	4.58e-01	SNAP29	1.37364		201412_at	0.5432	0.0189898	-2.7107	-3.0134	-1.63197	SSX4B///SSX4	0.322647
214359_s_at	4.07e-02	3.22e-03	3.51273	-1.9152	0.931485	HSP90AB1	1.90724		23360	4.66e-02	4.74e-03	0.2485	2.82404	0.701819	305.68	FNBP4	1.62655		8098549	0.2962	2.25e-02	3	-3.25066	4.59e-01	STOX2	1.37459		201194_at	0.5195	0.00951542	-3.08359	-2.4547	-1.63165	EIF2B4	0.322719
200626_s_at	6.72e-03	1.27e-04	5.14582	1.24925	0.93378	SNHG4///MATR3	1.91027		6257	1.39e-01	2.93e-02	0.322	2.17985	0.701828	39.45	RXRB	1.62656		8065018	0.2839	1.99e-02	3.09	-3.12622	4.59e-01	TASP1	1.37459		209932_s_at	0.5978	0.0497541	-2.18255	-3.7874	-1.62705	LINC00305	0.32375
209541_at	3.15e-02	2.06e-03	3.73177	-1.48308	0.941445	IGF1	1.92045		4281	1.57e-01	3.56e-02	0.334	2.10155	0.701839	69.93	MID1	1.62658		8140280	0.2649	1.46e-02	3.33	-2.81986	4.60e-01	PMS2P9///PMS2P7///PMS2P6///DTX2P1-UPK3BP1-PMS2P11///LOC441259///PMS2///PMS2P3///PMS2P5///PMS2P4///PMS2P2///PMS2P1///PMS2P6///PMS2P3///PMS2P2///PMS2P1	1.37554		222694_at	0.5699	0.0321906	-2.42343	-3.4391	-1.6268	EPS15L1	0.323805
204030_s_at	4.69e-03	7.04e-05	5.45977	1.82754	0.949356	IQCJ-SCHIP1///SCHIP1	1.93101		55917	1.01e-01	1.68e-02	0.2938	2.391	0.702417	268.93	CTTNBP2NL	1.62723		8096830	0.2557	1.31e-02	3.41	-2.71089	4.60e-01	RRH	1.37554		1568913_at	0.5868	0.0433223	-2.25965	-3.6771	-1.62613	AKR1A1	0.323955
206216_at	1.00e-03	5.35e-06	6.92769	4.34338	0.953058	SRPK3	1.93597		26118	1.68e-01	3.97e-02	0.3415	2.05702	0.702452	378.74	WSB1	1.62727		8123507	0.3597	4.58e-02	2.48	-3.9559	4.60e-01	TBP	1.37554		223639_s_at	0.5606	0.0282887	-2.49413	-3.3351	-1.62289	KRT6C///KRT6B///KRT6A	0.324685
217892_s_at	9.16e-04	4.07e-06	7.09422	4.60846	0.955847	LIMA1	1.93972		7112	1.14e-01	2.08e-02	0.3043	2.3107	0.703047	54.97	TMPO	1.62794		8097903	0.3517	4.23e-02	2.54	-3.87931	4.61e-01	TLR2	1.3765		213264_at	0.5742	0.0350267	-2.37707	-3.5069	-1.62146	MIR6805///RPL28	0.325006
206491_s_at	3.52e-04	1.04e-06	7.95788	5.91768	0.958426	NAPA	1.94319		9797	9.13e-02	1.43e-02	0.2884	2.44972	0.706441	54.45	TATDN2	1.63177		8028241	0.2798	1.89e-02	3.13	-3.07525	4.62e-01	ZNF527	1.37745		222015_at	0.5596	0.0261288	-2.53745	-3.2711	-1.61779	LOC283475	0.325835
201032_at	5.39e-03	8.83e-05	5.33816	1.60508	0.96301	BLCAP	1.94937		10140	1.32e-01	2.68e-02	0.3191	2.21506	0.706785	188.66	TOB1	1.63216		7904036	0.2671	1.54e-02	3.29	-2.87246	4.64e-01	CAPZA1	1.37936		1560767_at	0.5725	0.0343337	-2.38805	-3.4909	-1.61769	PDS5B	0.325856
205573_s_at	3.01e-02	1.92e-03	3.76795	-1.41168	0.965379	SNX7	1.95258		57685	7.14e-02	9.44e-03	0.2723	2.59586	0.706924	115.98	CACHD1	1.63232		7918657	0.3236	3.03e-02	2.78	-3.54975	4.64e-01	PTPN22	1.37936		200819_s_at	0.4977	0.00585855	-3.34555	-2.0638	-1.61582	PGD	0.326279
206304_at	6.63e-03	1.24e-04	5.15788	1.27171	0.969301	MYBPH	1.95789		644873	1.51e-01	3.34e-02	0.3325	2.12717	0.70721	127.92	SLC12A2-DT	1.63264		8042962	0.3207	2.94e-02	2.8	-3.51924	4.67e-01	MRPL19	1.38223		1555896_a_at	0.5596	0.0264325	-2.53115	-3.2805	-1.61397	TTLL10	0.326697
217853_at	2.94e-03	3.14e-05	5.90179	2.61858	0.977734	TNS3	1.96937		1620	1.19e-01	2.22e-02	0.3108	2.28634	0.71055	96.95	BRINP1	1.63643		8091306	0.3057	2.51e-02	2.92	-3.36121	4.67e-01	PLSCR4	1.38223		208749_x_at	0.5742	0.0347939	-2.38073	-3.5016	-1.61305	CHRM3	0.326907
201438_at	1.01e-03	5.58e-06	6.9016	4.30148	0.987086	COL6A3	1.98218		641638	1.64e-02	9.25e-04	0.2145	3.31241	0.710652	122.38	SNHG6	1.63654		8133531	0.2176	7.47e-03	3.87	-2.14842	4.67e-01	PMS2P9///PMS2P7///PMS2P6///DTX2P1-UPK3BP1-PMS2P11///LOC441259///PMS2///PMS2P3///PMS2P5///PMS2P4///PMS2P2///PMS2P1///PMS2P6///PMS2P3///PMS2P2///PMS2P1	1.38223		218291_at	0.556	0.0232064	-2.60198	-3.1754	-1.61259	GSTK1	0.327011
205111_s_at	1.14e-03	8.06e-06	6.68222	3.94508	0.987222	PLCE1	1.98236		6206	2.90e-02	2.24e-03	0.2327	3.05578	0.7112	810.26	RPS12	1.63717		8169419	0.2865	2.02e-02	3.08	-3.14324	4.68e-01	ALG13	1.38319		201892_s_at	0.5173	0.00819593	-3.1641	-2.3342	-1.61175	KIF1A	0.327202
205991_s_at	9.62e-02	1.71e-02	2.68814	-3.51018	0.988271	PRRX1	1.98381		343099	1.87e-01	4.79e-02	0.3598	1.97804	0.71168	47.02	CCDC18	1.63771		7943347	0.2284	9.03e-03	3.71	-2.33712	4.68e-01	ARHGAP42	1.38319		206452_x_at	0.5711	0.0327485	-2.41401	-3.4529	-1.60813	LOC101927537	0.328024
207317_s_at	1.97e-02	8.37e-04	4.17917	-0.60259	0.99089	CASQ2	1.98741		51704	7.53e-02	1.03e-02	0.2773	2.56688	0.711726	4080.15	GPRC5B	1.63776		8088348	0.2962	2.26e-02	3	-3.25583	4.68e-01	DENND6A	1.38319		216330_s_at	0.5896	0.0451815	-2.2363	-3.7106	-1.6081	MYO7A	0.328031
200921_s_at	5.59e-03	9.41e-05	5.30373	1.54175	0.996173	BTG1	1.9947		8826	4.36e-02	4.25e-03	0.2492	2.85903	0.712582	389	IQGAP1	1.63873		7994655	0.2493	1.19e-02	3.49	-2.61799	4.69e-01	PAGR1	1.38415		220096_at	0.5868	0.0437398	-2.25432	-3.6847	-1.6076	AK9	0.328143
200910_at	1.70e-02	6.52e-04	4.30466	-0.35735	0.996769	LOC101927137///CCT3	1.99553		440686	1.78e-01	4.36e-02	0.3532	2.01827	0.712829	83.74	H3-7	1.63901		8065776	0.1878	4.34e-03	4.33	-1.60808	4.70e-01	NCOA6	1.38511		1564166_s_at	0.5868	0.0441798	-2.24877	-3.6927	-1.60649	GAPDH	0.328396
201293_x_at	1.36e-05	7.72e-09	11.675	10.45	0.998305	LOC101060363///PPIA	1.99765		51149	1.49e-01	3.27e-02	0.3341	2.13609	0.713643	24.11	MRNIP	1.63994		8162117	0.3084	2.56e-02	2.9	-3.38169	4.71e-01	GOLM1	1.38607		239894_at	0.5978	0.0499669	-2.18017	-3.7908	-1.60239	ZBTB43	0.329332
200603_at	1.99e-03	1.72e-05	6.23966	3.20405	1.01326	PRKAR1A	2.01847		89796	6.24e-02	7.59e-03	0.268	2.66997	0.715665	397.59	NAV1	1.64224		8102024	0.2681	1.58e-02	3.27	-2.89726	4.72e-01	UBE2D3	1.38703		206943_at	0.5699	0.0319587	-2.4274	-3.4333	-1.60236	LOC102724250	0.329339
204257_at	3.91e-04	1.42e-06	7.75823	5.62463	1.0205	FADS3	2.02862		79966	1.11e-01	1.97e-02	0.3072	2.33129	0.716175	2669.32	SCD5	1.64282		7993167	0.3574	4.46e-02	2.5	-3.93062	4.73e-01	ATF7IP2	1.38799		208863_s_at	0.5903	0.0457881	-2.22888	-3.7212	-1.60206	GLE1	0.329407
200782_at	2.98e-04	7.56e-07	8.17073	6.22389	1.02546	ANXA5	2.03561		51232	2.73e-02	2.03e-03	0.2327	3.08606	0.718051	315.53	CRIM1	1.64496		8043995	0.2528	1.25e-02	3.45	-2.66064	4.73e-01	IL1R1	1.38799		1554690_a_at	0.5874	0.044568	-2.2439	-3.6997	-1.59763	GNA13	0.330418
202157_s_at	4.90e-04	1.92e-06	7.5628	5.33226	1.03308	CELF2	2.04639		140890	4.66e-02	4.74e-03	0.2546	2.824	0.719127	1685.66	SREK1	1.64619		7953135	0.3004	2.37e-02	2.96	-3.30498	4.73e-01	TULP3	1.38799		230470_at	0.5524	0.0222365	-2.62516	-3.141	-1.59695	FILIP1L	0.330574
200696_s_at	7.59e-03	1.57e-04	5.03324	1.03877	1.03698	GSN	2.05193		166968	9.97e-02	1.65e-02	0.3007	2.39683	0.720747	92.34	MIER3	1.64804		8165808	0.2388	1.03e-02	3.61	-2.46742	4.73e-01	XG	1.38799		1559993_at	0.5809	0.0392465	-2.31436	-3.5981	-1.59584	REG4	0.33083
203186_s_at	3.91e-04	1.42e-06	7.75421	5.61869	1.03773	S100A4	2.05299		6141	8.56e-02	1.27e-02	0.2896	2.49139	0.721405	43.33	RPL18	1.64879		8039586	0.3109	2.65e-02	2.88	-3.41659	4.73e-01	ZNF582	1.38799		1554536_at	0.597	0.0495237	-2.18515	-3.7837	-1.59386	EPG5	0.331285
207992_s_at	2.00e-02	8.99e-04	4.14383	-0.67183	1.04503	AMPD3	2.06341		56957	1.06e-01	1.83e-02	0.3064	2.35885	0.722751	371.26	OTUD7B	1.65033		8173217	0.2498	1.20e-02	3.48	-2.62641	4.74e-01	ARHGEF9	1.38896		213632_at	0.5622	0.0287247	-2.48578	-3.3475	-1.59311	LINC00507	0.331456
203156_at	1.36e-03	1.02e-05	6.54425	3.71722	1.04551	AKAP11	2.06409		23137	1.75e-01	4.25e-02	0.3571	2.02819	0.724291	160.52	SMC5	1.65209		8112519	0.2293	9.31e-03	3.69	-2.36834	4.74e-01	LOC441081	1.38896		228071_at	0.5875	0.044629	-2.24314	-3.7008	-1.59179	LOXL1	0.33176
202133_at	1.34e-03	9.73e-06	6.57119	3.76193	1.04903	WWTR1	2.06914		2996	1.82e-01	4.55e-02	0.3624	2.00032	0.724886	21.87	GYPE	1.65277		8151788	0.3463	4.00e-02	2.58	-3.82227	4.74e-01	RBM12B	1.38896		211296_x_at	0.5072	0.00636436	-3.30073	-2.1304	-1.59146	SNORA74A	0.331835
204719_at	1.69e-02	6.47e-04	4.30799	-0.35087	1.05715	ABCA8	2.08082		90324	1.89e-01	4.85e-02	0.3681	1.97266	0.726189	75.34	CCDC97	1.65426		8180332	0.3395	3.71e-02	2.63	-3.74839	4.74e-01	UBE2D3	1.38896		206340_at	0.5414	0.0185467	-2.72348	-2.9944	-1.59107	ASB10	0.331926
211340_s_at	2.98e-04	7.81e-07	8.14917	6.19316	1.06139	MIR6756///MCAM	2.08694		55619	1.17e-01	2.17e-02	0.3168	2.29507	0.727134	254.6	DOCK10	1.65535		8180331	0.3397	3.71e-02	2.63	-3.74925	4.74e-01	UBE2D3	1.38896		213453_x_at	0.5868	0.0441863	-2.24868	-3.6928	-1.58647	LIX1	0.332985
200059_s_at	4.39e-03	6.24e-05	5.52427	1.94468	1.06597	RHOA	2.09358		84450	1.63e-02	9.19e-04	0.2199	3.31427	0.728689	175.46	ZNF512	1.65713		8035831	0.2711	1.65e-02	3.23	-2.94255	4.74e-01	ZNF98///ZNF492///ZNF85	1.38896		204187_at	0.5631	0.0289382	-2.48173	-3.3534	-1.58631	RNF165	0.333023
208607_s_at	5.75e-02	6.06e-03	3.20226	-2.52454	1.07069	SAA2-SAA4///SAA2///SAA1	2.10044		79038	1.80e-01	4.47e-02	0.3633	2.00784	0.729363	47.47	ZFYVE21	1.65791		7962183	0.2199	7.70e-03	3.84	-2.17864	4.75e-01	AK4	1.38992		244733_at	0.5955	0.0484993	-2.19682	-3.7671	-1.58543	SIX5	0.333225
201666_at	4.74e-04	1.78e-06	7.61165	5.40586	1.07943	TIMP1	2.1132		23181	3.15e-02	2.54e-03	0.2417	3.01837	0.729491	112.51	DIP2A	1.65805		7960320	0.2771	1.84e-02	3.15	-3.05019	4.75e-01	DCP1B	1.38992		221512_at	0.5752	0.0366515	-2.35211	-3.5433	-1.58422	MTA3	0.333504
209118_s_at	3.07e-03	3.70e-05	5.8108	2.45803	1.07946	TUBA1A	2.11324		80167	1.18e-01	2.21e-02	0.3189	2.28809	0.729578	69.97	ABHD18	1.65815		8140258	0.206	6.43e-03	3.99	-1.99871	4.75e-01	PMS2P9///PMS2P7///PMS2P6///DTX2P1-UPK3BP1-PMS2P11///LOC441259///PMS2///PMS2P3///PMS2P5///PMS2P4///PMS2P2///PMS2P1///PMS2P6///PMS2P3///PMS2P2///PMS2P1	1.38992		208723_at	0.5207	0.0100375	-3.05479	-2.4978	-1.58307	KRI1	0.333771
209785_s_at	4.90e-04	1.95e-06	7.55302	5.31747	1.09345	PLA2G4C	2.13384		26986	1.53e-02	8.26e-04	0.2184	3.34401	0.730407	1205.59	PABPC1	1.65911		8119169	0.2582	1.36e-02	3.38	-2.74618	4.75e-01	TBC1D22B	1.38992		206621_s_at	0.5566	0.0237177	-2.59014	-3.193	-1.58144	EGLN2	0.334149
206372_at	1.77e-02	7.17e-04	4.25641	-0.45152	1.09356	MYF6	2.134		6210	2.23e-02	1.54e-03	0.2307	3.167	0.730577	103.82	RPS15A	1.6593		7925003	0.3065	2.53e-02	2.91	-3.36909	4.75e-01	TTC13	1.38992		212201_at	0.5763	0.0380416	-2.33158	-3.5731	-1.58121	DPY19L4	0.334202
202724_s_at	9.21e-04	4.29e-06	7.06098	4.55587	1.09473	FOXO1	2.13572		92715	1.78e-01	4.38e-02	0.3625	2.01634	0.730861	22.18	DPH7	1.65963		7953291	0.2572	1.35e-02	3.39	-2.73805	4.76e-01	CD9	1.39088		203404_at	0.5323	0.0144252	-2.85925	-2.7911	-1.57902	ARF6	0.33471
212271_at	1.99e-03	1.79e-05	6.21788	3.16682	1.09705	MAPK1	2.13916		6722	7.97e-03	2.91e-04	0.2018	3.62285	0.730991	335.29	SRF	1.65978		8143663	0.2941	2.19e-02	3.02	-3.22511	4.76e-01	EZH2	1.39088		212638_s_at	0.5271	0.0115888	-2.97732	-2.614	-1.57878	NADSYN1	0.334764
206059_at	6.38e-03	1.17e-04	5.18887	1.32931	1.09795	ZNF91	2.1405		387712	3.84e-02	3.46e-03	0.25	2.92393	0.731123	212.44	ENO4	1.65993		7913869	0.3279	3.17e-02	2.74	-3.5934	4.76e-01	STMN1	1.39088		202486_at	0.5596	0.0250217	-2.56103	-3.2362	-1.57478	C9orf84	0.335694
208683_at	1.98e-03	1.64e-05	6.26788	3.25218	1.10861	CAPN2	2.15637		54893	1.67e-01	3.92e-02	0.3549	2.0617	0.731735	188.05	MTMR10	1.66064		7908481	0.3334	3.42e-02	2.69	-3.66927	4.77e-01	CFHR3	1.39185		221018_s_at	0.5935	0.0469413	-2.21503	-3.7411	-1.57418	NUDT4	0.335835
201141_at	1.59e-03	1.23e-05	6.4356	3.53576	1.11216	GPNMB	2.1617		4957	4.69e-02	4.80e-03	0.2599	2.82028	0.732968	50.95	ODF2	1.66205		8160168	0.3168	2.84e-02	2.83	-3.48317	4.77e-01	FREM1	1.39185		225865_x_at	0.5596	0.0266397	-2.5269	-3.2868	-1.5723	JAM3	0.336272
202598_at	4.57e-03	6.71e-05	5.48543	1.8742	1.1269	S100A13	2.18389		6844	2.28e-02	1.58e-03	0.2323	3.15879	0.733641	4894.34	VAMP2	1.66283		8106709	0.365	4.81e-02	2.44	-4.00558	4.78e-01	ATG10	1.39281		212791_at	0.5439	0.0192775	-2.70257	-3.0256	-1.56901	ADAM28	0.337039
207024_at	3.48e-04	9.90e-07	7.9915	5.96647	1.1289	CHRND	2.18692		9572	1.88e-01	4.81e-02	0.3713	1.97668	0.733875	37.18	NR1D1	1.6631		8040163	0.2912	2.12e-02	3.04	-3.19301	4.78e-01	IAH1	1.39281		210460_s_at	0.556	0.0232671	-2.60056	-3.1776	-1.56734	GRPEL2	0.337429
202838_at	1.97e-02	8.46e-04	4.17391	-0.6129	1.13861	FUCA1	2.20168		58487	4.96e-03	1.48e-04	0.1935	3.79504	0.734352	221.39	CREBZF	1.66365		7951133	0.2272	8.58e-03	3.75	-2.28681	4.78e-01	MAML2///MAML2	1.39281		212032_s_at	0.525	0.0109562	-3.00758	-2.5686	-1.56686	GUCY1B2	0.337541
201530_x_at	3.52e-03	4.44e-05	5.70987	2.27855	1.14937	LOC101928634///SENP3-EIF4A1///SNORD10///SNORA48///SNORA67///EIF4A1	2.21816		3749	1.68e-01	3.97e-02	0.357	2.05736	0.734493	84.36	KCNC4	1.66381		8017599	0.2705	1.64e-02	3.24	-2.93241	4.78e-01	PECAM1	1.39281		202568_s_at	0.5868	0.0436633	-2.2553	-3.6833	-1.5668	USP34	0.337555
207089_at	2.86e-01	1.40e-01	1.56124	-5.39668	1.1568	NRAP	2.22962		2551	1.71e-01	4.09e-02	0.3596	2.04442	0.735175	53.14	GABPA	1.6646		8064790	0.3343	3.46e-02	2.68	-3.67914	4.78e-01	RASSF2	1.39281		227999_at	0.597	0.0493516	-2.18709	-3.7809	-1.56566	REL	0.337824
209160_at	1.79e-01	5.90e-02	2.04674	-4.6503	1.15869	AKR1C3	2.23255		5042	2.23e-02	1.54e-03	0.2324	3.16691	0.736058	174.67	PABPC3	1.66562		8180329	0.3309	3.31e-02	2.71	-3.63466	4.78e-01	UBE2D3	1.39281		205117_at	0.5173	0.00844332	-3.14806	-2.3582	-1.565	BCL11B	0.337977
217755_at	1.72e-05	1.17e-08	11.3139	10.0776	1.16792	HN1	2.24687		6191	2.21e-02	1.52e-03	0.2324	3.17087	0.736804	891.29	RPS4X	1.66648		7951351	0.1923	4.80e-03	4.24	-1.70869	4.79e-01	PDGFD	1.39378		205131_x_at	0.5473	0.0204318	-2.67107	-3.0726	-1.56355	LOC105375172	0.338317
207282_s_at	3.91e-04	1.30e-06	7.81244	5.70477	1.18009	MYOG	2.2659		618	1.90e-01	4.90e-02	0.3743	1.9688	0.736895	389.2	BCYRN1	1.66658		7975506	0.3677	4.93e-02	2.43	-4.02932	4.81e-01	DCAF4	1.39571		217840_at	0.5414	0.0186552	-2.72033	-2.9991	-1.56079	RNF13	0.338965
214279_s_at	1.34e-01	3.40e-02	2.3365	-4.15213	1.1821	NDRG2	2.26908		84706	4.52e-02	4.49e-03	0.2596	2.84142	0.737606	439.5	GPT2	1.66741		8048139	0.3307	3.28e-02	2.72	-3.6267	4.81e-01	DNAPTP3	1.39571		221209_s_at	0.5323	0.0153564	-2.82549	-2.8417	-1.55828	C11orf1	0.339555
200866_s_at	1.49e-02	5.08e-04	4.43054	-0.11252	1.18429	PSAP	2.27252		89797	8.35e-02	1.22e-02	0.2956	2.50622	0.740943	527.27	NAV2	1.67127		8027692	0.3581	4.49e-02	2.49	-3.93692	4.81e-01	ZNF30	1.39571		225877_at	0.5881	0.0447881	-2.24117	-3.7036	-1.55826	TPGS2	0.33956
201744_s_at	4.69e-03	6.97e-05	5.46451	1.83616	1.21031	LUM	2.31388		1611	1.33e-01	2.71e-02	0.3356	2.20972	0.741654	23.85	DAP	1.67209		8128716	0.2771	1.83e-02	3.15	-3.04627	4.82e-01	CD164	1.39668		209128_s_at	0.525	0.0108552	-3.01257	-2.5611	-1.55795	ADH6	0.339633
201946_s_at	2.20e-02	1.11e-03	4.0391	-0.87744	1.21137	CCT2	2.31557		55000	5.53e-02	6.13e-03	0.2706	2.74068	0.741745	431.27	TUG1	1.6722		7939465	0.2962	2.27e-02	2.99	-3.26044	4.82e-01	HSD17B12	1.39668		211997_x_at	0.5752	0.0365492	-2.35364	-3.541	-1.55775	IKZF4	0.33968
202854_at	1.04e-03	6.83e-06	6.7801	4.10499	1.22764	HPRT1	2.34184		390	9.23e-03	3.65e-04	0.2086	3.56405	0.74354	313.08	RND3	1.67428		7988426	0.3353	3.51e-02	2.67	-3.6953	4.82e-01	SLC30A4	1.39668		201393_s_at	0.5596	0.0273367	-2.51281	-3.3076	-1.55768	PLAA	0.339698
203232_s_at	1.68e-03	1.32e-05	6.39399	3.4658	1.23347	ATXN1	2.35132		23076	1.86e-01	4.74e-02	0.375	1.98299	0.743574	28.19	RRP1B	1.67432		7969166	0.2284	8.82e-03	3.73	-2.31367	4.83e-01	KCNRG///TRIM13	1.39765		200632_s_at	0.5691	0.0318174	-2.42983	-3.4297	-1.55748	YME1L1	0.339744
201417_at	3.05e-03	3.49e-05	5.84258	2.51424	1.23913	SOX4	2.36056		64425	1.24e-01	2.41e-02	0.3296	2.2561	0.743593	32.59	POLR1E	1.67434		8131452	0.2287	9.27e-03	3.69	-2.36392	4.84e-01	RSPH10B2///RSPH10B	1.39862		200601_at	0.5773	0.0383134	-2.32765	-3.5788	-1.55645	GPX4	0.339987
204039_at	2.57e-03	2.57e-05	6.01312	2.81336	1.26071	CEBPA	2.39613		2241	1.60e-01	3.67e-02	0.3563	2.08962	0.744534	253.27	FER	1.67543		8023415	0.284	1.99e-02	3.09	-3.12775	4.84e-01	TCF4	1.39862		215399_s_at	0.5323	0.0149019	-2.84171	-2.8174	-1.55561	SPATA20	0.340185
208682_s_at	2.80e-04	6.12e-07	8.31241	6.42423	1.27344	MAGED2	2.41737		5252	1.40e-01	2.94e-02	0.3432	2.17745	0.747369	40.85	PHF1	1.67873		7909954	0.2962	2.27e-02	2.99	-3.25841	4.86e-01	DISP1	1.40056		241575_at	0.5868	0.0440893	-2.2499	-3.6911	-1.55475	TP53	0.340389
211962_s_at	3.05e-03	3.57e-05	5.83052	2.49293	1.31421	ZFP36L1	2.48665		56987	1.36e-02	6.74e-04	0.2202	3.40013	0.748581	588.07	BBX	1.68014		8072610	0.1965	5.20e-03	4.17	-1.78732	4.86e-01	FBXO7	1.40056		229799_s_at	0.5832	0.0414309	-2.2844	-3.6414	-1.55418	ATP8B1	0.340521
202995_s_at	4.84e-03	7.53e-05	5.42292	1.76033	1.31875	FBLN1	2.49449		171017	1.21e-01	2.30e-02	0.33	2.27335	0.750129	102.38	ZNF384	1.68194		8146945	0.3642	4.74e-02	2.45	-3.99054	4.86e-01	GDAP1	1.40056		49679_s_at	0.525	0.010814	-3.01462	-2.5581	-1.55393	USP21	0.340582
212670_at	8.33e-03	1.91e-04	4.9323	0.84873	1.32031	ELN	2.49719		5792	2.09e-02	1.39e-03	0.2349	3.19672	0.750762	111.02	PTPRF	1.68268		7918902	0.2676	1.57e-02	3.27	-2.8896	4.87e-01	CD58	1.40153		217780_at	0.5439	0.0193664	-2.70008	-3.0293	-1.55294	DNAJC27	0.340815
217728_at	1.06e-03	7.12e-06	6.75606	4.06585	1.32106	S100A6	2.4985		284406	1.09e-01	1.93e-02	0.3212	2.34024	0.751576	54.89	ZFP82	1.68363		8083749	0.3288	3.20e-02	2.74	-3.60186	4.87e-01	PPM1L	1.40153		57539_at	0.5699	0.0321823	-2.42357	-3.4389	-1.55002	CENPBD1P1	0.341506
209014_at	8.38e-05	9.53e-08	9.63814	8.17003	1.32131	MAGED1	2.49893		79856	1.53e-01	3.41e-02	0.3548	2.11875	0.75177	32.51	SNX22	1.68386		8047659	0.2626	1.43e-02	3.35	-2.7954	4.88e-01	ABI2	1.4025		201041_s_at	0.5821	0.0407978	-2.29292	-3.6291	-1.54943	RP1L1	0.341646
211985_s_at	8.29e-03	1.82e-04	4.95634	0.89411	1.32723	CALM3///CALM2///CALM1	2.5092		5455	1.23e-01	2.39e-02	0.3331	2.25898	0.752508	83.72	POU3F3	1.68472		8129522	0.2625	1.42e-02	3.35	-2.79119	4.88e-01	MED23	1.4025		226833_at	0.5439	0.0194977	-2.69642	-3.0348	-1.54932	HMMR-AS1	0.34167
201368_at	1.04e-03	6.59e-06	6.8015	4.13975	1.365	ZFP36L2	2.57577		6432	7.92e-03	2.87e-04	0.2075	3.62645	0.752594	166.51	SRSF7	1.68482		7977749	0.2588	1.37e-02	3.38	-2.75513	4.88e-01	METTL3///METTL3	1.4025		202183_s_at	0.5439	0.0193334	-2.701	-3.0279	-1.54908	LOC101929777///WNT3	0.341728
201037_at	1.78e-05	1.62e-08	11.0401	9.78659	1.37044	PFKP	2.58549		100379224	1.86e-01	4.73e-02	0.3795	1.98378	0.752749	40.47	ZNF225-AS1	1.685		7982006	0.3646	4.80e-02	2.45	-4.00237	4.88e-01	SNORD116-29	1.4025		221031_s_at	0.597	0.0491425	-2.18947	-3.7776	-1.54865	PPP1R3F	0.341829
200665_s_at	1.00e-03	5.28e-06	6.935	4.35511	1.37239	SPARC	2.589		51776	5.99e-02	7.00e-03	0.2795	2.69701	0.753745	311.59	MAP3K20	1.68616		8066745	0.2273	8.61e-03	3.75	-2.28962	4.88e-01	ZNF334	1.4025		201214_s_at	0.5195	0.00975225	-3.07033	-2.4746	-1.54762	POR	0.342073
201426_s_at	1.77e-02	7.16e-04	4.25732	-0.44974	1.39053	VIM	2.62174		5269	3.58e-02	3.09e-03	0.2548	2.95849	0.75393	100.32	SERPINB6	1.68638		7910001	0.2064	6.50e-03	3.98	-2.00998	4.89e-01	DEGS1	1.40347		201606_s_at	0.525	0.0109855	-3.00614	-2.5708	-1.54721	TRDN	0.342172
206703_at	1.01e-03	5.60e-06	6.89957	4.29821	1.40654	CHRNB1	2.651		5305	1.50e-02	8.01e-04	0.2255	3.3523	0.755907	1716.35	PIP4K2A	1.68869		7966356	0.2694	1.61e-02	3.25	-2.9147	4.89e-01	HVCN1	1.40347		239588_s_at	0.5845	0.0424738	-2.27062	-3.6613	-1.54573	MASP1	0.342522
219825_at	3.26e-03	3.96e-05	5.77244	2.38999	1.44706	CYP26B1	2.72651		57493	3.56e-02	3.06e-03	0.2553	2.96155	0.756156	275.64	HEG1	1.68898		7947358	0.2693	1.60e-02	3.26	-2.91032	4.89e-01	TPT1-AS1	1.40347		201147_s_at	0.5596	0.026345	-2.53296	-3.2778	-1.54425	FGD6	0.342875
201329_s_at	1.48e-02	5.00e-04	4.43848	-0.09711	1.45163	ETS2	2.73516		10611	1.47e-01	3.18e-02	0.3527	2.14664	0.757139	241.75	PDLIM5	1.69014		8168399	0.192	4.79e-03	4.24	-1.706	4.91e-01	CHIC1	1.40542		203462_x_at	0.5566	0.0236343	-2.59205	-3.1902	-1.54053	EXOSC2	0.343758
201761_at	5.14e-03	8.18e-05	5.37863	1.67933	1.452	MTHFD2	2.73588		3131	1.38e-01	2.86e-02	0.346	2.18851	0.757214	441.29	HLF	1.69022		7900510	0.3352	3.48e-02	2.68	-3.68656	4.91e-01	CTPS1	1.40542		212053_at	0.5596	0.0273039	-2.51347	-3.3066	-1.5381	ESRRB	0.344338
201300_s_at	1.36e-03	1.02e-05	6.54473	3.71801	1.49787	PRNP	2.82425		256356	1.07e-01	1.85e-02	0.3221	2.35479	0.758579	91.27	GK5	1.69182		7969533	0.3569	4.43e-02	2.5	-3.92366	4.91e-01	SLAIN1	1.40542		208688_x_at	0.572	0.0340556	-2.39252	-3.4843	-1.53682	LOC101928251	0.344643
202403_s_at	3.00e-04	8.20e-07	8.11616	6.14599	1.53817	COL1A2	2.90425		440515	7.04e-02	9.18e-03	0.2916	2.60528	0.759784	74.64	ZNF506	1.69324		8180334	0.3296	3.24e-02	2.73	-3.61412	4.91e-01	UBE2D3	1.40542		201350_at	0.5596	0.026549	-2.52876	-3.284	-1.53664	FBXO44	0.344687
218718_at	2.80e-04	6.70e-07	8.25191	6.33902	1.56616	PDGFC	2.96116		56946	4.35e-02	4.22e-03	0.2657	2.86105	0.760261	95.74	EMSY	1.6938		7909610	0.3682	4.97e-02	2.42	-4.03789	4.92e-01	ATF3	1.40639		213646_x_at	0.5699	0.0323037	-2.42151	-3.4419	-1.53583	GK	0.344882
202769_at	1.52e-04	2.76e-07	8.86338	7.1774	1.5686	CCNG2	2.96617		777	1.81e-01	4.50e-02	0.3797	2.00489	0.761197	91.39	CACNA1E	1.6949		8017283	0.1885	4.53e-03	4.29	-1.64991	4.92e-01	INTS2	1.40639		238590_x_at	0.5809	0.0400351	-2.30337	-3.614	-1.53418	DUSP1	0.345276
212099_at	1.34e-02	4.25e-04	4.52004	0.06077	1.61054	RHOB	3.05366		7358	1.50e-01	3.28e-02	0.3568	2.13414	0.761396	74.54	UGDH	1.69513		8045860	0.2284	8.84e-03	3.73	-2.31641	4.92e-01	PKP4	1.40639		218523_at	0.597	0.0492942	-2.18774	-3.78	-1.5335	PLCE1	0.345438
211161_s_at	3.53e-03	4.50e-05	5.70306	2.26637	1.61673	COL3A1	3.06679		4642	1.50e-01	3.28e-02	0.3573	2.13396	0.762551	80.83	MYO1D	1.69649		8166184	0.218	7.54e-03	3.86	-2.15686	4.93e-01	CA5B	1.40737		219043_s_at	0.5323	0.014495	-2.85665	-2.795	-1.53328	IGHV3-23///IGHV4-31///IGHM///IGHG4///IGHG3///IGHG1///IGHD///IGHA2///IGHA1///IGH	0.345491
204225_at	5.53e-04	2.33e-06	7.44093	5.14711	1.70094	HDAC4	3.25113		8800	1.09e-01	1.91e-02	0.3255	2.34325	0.762833	56.93	PEX11A	1.69682		8049552	0.2671	1.52e-02	3.3	-2.8583	4.93e-01	RBM44	1.40737		218472_s_at	0.5526	0.0223299	-2.62289	-3.1444	-1.53248	GPIHBP1	0.345683
203579_s_at	1.04e-03	6.84e-06	6.77936	4.10378	1.73693	SLC7A6	3.33325		23521	3.86e-02	3.49e-03	0.2613	2.92088	0.763141	289.04	RPL13A	1.69718		8139057	0.2883	2.04e-02	3.07	-3.15461	4.94e-01	ELMO1	1.40834		228405_at	0.5719	0.0338349	-2.39609	-3.4791	-1.53123	CFAP61	0.345981
37996_s_at	1.15e-04	1.83e-07	9.15898	7.56503	1.78891	DMPK	3.45554		9337	4.78e-02	4.94e-03	0.2716	2.81089	0.763471	132.83	CNOT8	1.69757		8089801	0.207	6.59e-03	3.97	-2.02296	4.94e-01	GSK3B	1.40834		230889_at	0.5752	0.0363436	-2.35675	-3.5365	-1.53122	LOC654780	0.345984
222162_s_at	5.05e-04	2.07e-06	7.51522	5.26023	1.78952	ADAMTS1	3.45701		100133005	1.41e-01	2.98e-02	0.3521	2.1722	0.764729	50.54	RASA4DP	1.69905		8102214	0.2622	1.42e-02	3.35	-2.78873	4.94e-01	PAPSS1	1.40834		207266_x_at	0.5343	0.0167619	-2.77819	-2.9125	-1.52843	IL1RAP	0.346654
206306_at	6.21e-03	1.10e-04	5.21978	1.38665	1.79155	RYR3	3.46186		2247	1.36e-01	2.80e-02	0.348	2.19762	0.764736	145.55	FGF2	1.69906		8101437	0.2276	8.63e-03	3.75	-2.29216	4.95e-01	COQ2	1.40932		218636_s_at	0.5846	0.0425099	-2.27015	-3.662	-1.52508	TPP2	0.34746
220359_s_at	3.91e-04	1.39e-06	7.76775	5.63874	1.81678	ARPP21	3.52293		6332	1.28e-02	6.06e-04	0.2231	3.42897	0.765034	238.31	SCN7A	1.69941		7947138	0.3102	2.62e-02	2.88	-3.40527	4.95e-01	FANCF///FANCF	1.40932		225261_x_at	0.5845	0.0421649	-2.27467	-3.6555	-1.52455	C17orf99	0.347589
204802_at	6.80e-04	2.94e-06	7.29446	4.92172	1.89046	RRAD	3.70753		64766	8.72e-02	1.31e-02	0.3085	2.48018	0.765225	104.35	S100PBP	1.69963		8054166	0.2144	7.11e-03	3.91	-2.09925	4.95e-01	TSGA10///TSGA10	1.40932		219068_x_at	0.5945	0.0479339	-2.20337	-3.7577	-1.52071	UBLCP1	0.348513
208623_s_at	3.99e-06	9.08e-10	13.6727	12.2975	1.93735	EZR	3.83001		113218500	4.02e-02	3.69e-03	0.2636	2.90335	0.765461	263.27	MIR10393	1.69991		7934451	0.3646	4.79e-02	2.45	-4.00069	4.96e-01	AGAP5///AGAP9///AGAP12P///AGAP6///AGAP11///AGAP4	1.4103		217804_s_at	0.5445	0.0196785	-2.69142	-3.0422	-1.52036	FBXW12	0.348598
203571_s_at	1.15e-04	1.49e-07	9.30833	7.75665	1.94081	ADIRF	3.83921		994	1.90e-02	1.16e-03	0.2359	3.24901	0.766524	74.26	CDC25B	1.70117		8001496	0.2046	6.31e-03	4.01	-1.97908	4.98e-01	NUDT21	1.41225		231952_at	0.5711	0.0329088	-2.41133	-3.4568	-1.51926	SSTR2	0.348864
201289_at	1.15e-04	1.73e-07	9.19964	7.61747	1.99147	CYR61	3.97641		51363	9.12e-02	1.43e-02	0.3132	2.44998	0.767361	69.05	CHST15	1.70215		8180335	0.3248	3.08e-02	2.77	-3.56455	4.98e-01	UBE2D3	1.41225		200792_at	0.5415	0.0187356	-2.718	-3.0025	-1.51901	ADD1	0.348924
202310_s_at	2.80e-04	6.61e-07	8.26036	6.35094	2.0177	COL1A1	4.04937		6452	9.14e-02	1.44e-02	0.3135	2.44822	0.767586	54.06	SH3BP2	1.70242		8133372	0.3489	4.10e-02	2.56	-3.84738	4.99e-01	ELN	1.41323		213173_at	0.594	0.047413	-2.20946	-3.749	-1.51838	NTN3	0.349077
205940_at	3.05e-03	3.57e-05	5.83091	2.49362	2.03318	MYH3	4.09305		1756	4.78e-02	4.93e-03	0.2731	2.81149	0.767808	361.08	DMD	1.70268		8134257	0.3213	2.97e-02	2.79	-3.52688	4.99e-01	GNG11	1.41323		239262_at	0.5903	0.045821	-2.22848	-3.7218	-1.51802	SYDE2	0.349165
201012_at	6.17e-06	2.74e-09	12.6075	11.355	2.05694	ANXA1	4.16104		7745	3.39e-02	2.82e-03	0.2573	2.9863	0.768365	192.35	ZKSCAN8	1.70334		8134429	0.3006	2.38e-02	2.96	-3.30676	4.99e-01	LOC100506990	1.41323		221515_s_at	0.597	0.0495453	-2.18491	-3.784	-1.51602	KIAA2026	0.349649
205145_s_at	3.91e-04	1.33e-06	7.79728	5.68241	2.06027	MYL5	4.17063		10521	2.00e-02	1.30e-03	0.239	3.21609	0.768548	1411.38	DDX17	1.70355		7909841	0.3394	3.70e-02	2.63	-3.74517	4.99e-01	MARK1	1.41323		228816_at	0.567	0.0307315	-2.44885	-3.4018	-1.51511	LOC200830	0.349871
206559_x_at	5.17e-05	5.29e-08	10.0879	8.7128	2.06694		4.18997		5587	7.76e-02	1.08e-02	0.3033	2.55024	0.773491	126.73	PRKD1	1.7094		8011077	0.2588	1.37e-02	3.38	-2.75671	4.99e-01	PITPNA	1.41323		225146_at	0.5596	0.0275422	-2.50873	-3.3136	-1.51456	SLC30A4	0.350004
204892_x_at	1.78e-05	1.48e-08	11.1199	9.87221	2.12154	EEF1A1	4.35158		100302652	1.31e-01	2.65e-02	0.3496	2.21916	0.775741	26.02	GPR75-ASB3	1.71207		8048081	0.3582	4.49e-02	2.49	-3.93785	4.99e-01	SPAG16	1.41323		204892_x_at	0.5752	0.0361243	-2.36009	-3.5317	-1.51205	SDHB	0.350612
205132_at	9.33e-04	4.46e-06	7.03805	4.51951	2.23789	ACTC1	4.71707		378706	1.81e-01	4.52e-02	0.3879	2.00318	0.777077	83.07	RN7SL2	1.71366		8050089	0.2958	2.23e-02	3	-3.24321	4.99e-01	TMSB4XP2	1.41323		226477_at	0.5323	0.0153151	-2.82695	-2.8395	-1.5119	FAM69B	0.350649
34471_at	2.57e-03	2.55e-05	6.0169	2.81995	2.46522	MYH8	5.5221		2773	2.05e-04	1.25e-06	0.1605	4.84717	0.777975	235.71	GNAI3	1.71472		8069178	0.355	4.34e-02	2.52	-3.90332	5.00e-01	ADARB1	1.41421		213217_at	0.541	0.0183971	-2.72787	-2.9878	-1.51082	LOC105373942	0.350913
202284_s_at	2.80e-04	6.57e-07	8.26477	6.35717	2.48949	CDKN1A	5.61581		58504	6.41e-02	7.93e-03	0.2933	2.65512	0.778678	104.77	ARHGAP22	1.71556		8089034	0.3434	3.88e-02	2.6	-3.79255	5.00e-01	ARMC10	1.41421		202860_at	0.5357	0.0178757	-2.74341	-2.9646	-1.51004	C9orf47	0.351102
206717_at	5.24e-03	8.40e-05	5.36445	1.65334	2.5625	MYH8	5.9073		23191	4.20e-02	3.95e-03	0.2703	2.88187	0.778855	124.5	CYFIP1	1.71577		8180333	0.3163	2.83e-02	2.83	-3.47963	5.00e-01	UBE2D3	1.41421		203207_s_at	0.5845	0.0424185	-2.27134	-3.6602	-1.50862	SLC5A6	0.351447
209288_s_at	1.15e-04	1.65e-07	9.23395	7.66157	2.77115	CDC42EP3	6.82654		23189	1.31e-01	2.63e-02	0.3508	2.22238	0.779659	136.11	KANK1	1.71673		8148208	0.3489	4.08e-02	2.56	-3.84372	5.01e-01	FAM91A1	1.41519		218608_at	0.5596	0.0276123	-2.50734	-3.3156	-1.50755	FAM149B1	0.351707
202237_at	1.70e-04	3.29e-07	8.73898	7.01088	3.01952	LOC101928916///NNMT	8.109		80012	1.31e-02	6.32e-04	0.2282	3.41757	0.780061	423.06	PHC3	1.7172		8089701	0.2677	1.57e-02	3.27	-2.89366	5.01e-01	ZBTB20	1.41519		236369_at	0.5537	0.0225331	-2.61797	-3.1517	-1.50639	TNN	0.351992
203725_at	6.17e-06	2.81e-09	12.5862	11.3352	3.24261	GADD45A	9.46502		107984247	1.22e-01	2.34e-02	0.3443	2.26605	0.780185	41.15	LOC107984247	1.71735		7934513	0.3569	4.43e-02	2.5	-3.92359	5.02e-01	AP3M1	1.41618		200689_x_at	0.5173	0.00806619	-3.17271	-2.3213	-1.50622	HDDC2	0.352032
206633_at	5.75e-08	6.54e-12	19.4578	16.1195	4.24498	CHRNA1	18.9612		128553	5.23e-02	5.67e-03	0.2824	2.76629	0.781267	200.3	TSHZ2	1.71864		8114138	0.1923	4.82e-03	4.24	-1.71165	5.02e-01	C5orf15	1.41618		222451_s_at	0.5903	0.0456839	-2.23015	-3.7194	-1.50518	NRXN2	0.352286
									93185	1.77e-01	4.35e-02	0.3871	2.01923	0.781666	28.73	IGSF8	1.71911		8068024	0.2656	1.48e-02	3.32	-2.83356	5.02e-01	JAM2	1.41618		212531_at	0.5697	0.0319168	-2.42812	-3.4322	-1.50491	INTS4	0.352352
									3927	3.60e-02	3.12e-03	0.2645	2.95554	0.781874	422.5	LASP1	1.71936		8140239	0.2	5.73e-03	4.09	-1.88392	5.02e-01	PMS2P9///PMS2P7///PMS2P6///DTX2P1-UPK3BP1-PMS2P11///LOC441259///PMS2///PMS2P3///PMS2P5///PMS2P4///PMS2P2///PMS2P1///PMS2P6///PMS2P3///PMS2P2///PMS2P1	1.41618		206846_s_at	0.5421	0.0188756	-2.71397	-3.0086	-1.50327	ZDHHC2	0.352754
									7398	1.37e-01	2.84e-02	0.3571	2.19159	0.782651	65.3	USP1	1.72029		8180330	0.3106	2.65e-02	2.88	-3.41297	5.03e-01	UBE2D3	1.41716		210964_s_at	0.5742	0.0350198	-2.37717	-3.5068	-1.50236	PCBP2	0.352976
									3455	2.73e-02	2.03e-03	0.2537	3.08509	0.782769	79.69	IFNAR2	1.72043		8113726	0.3286	3.20e-02	2.74	-3.60103	5.04e-01	PPIC	1.41814		219569_s_at	0.5596	0.0271121	-2.51731	-3.3009	-1.50164	CDHR1	0.353151
									6181	1.12e-02	4.94e-04	0.2247	3.48412	0.783006	107.1	RPLP2	1.72071		8113542	0.2645	1.46e-02	3.33	-2.81544	5.04e-01	REEP5	1.41814		200716_x_at	0.5323	0.0159216	-2.80597	-2.8709	-1.50063	ALDH1A1	0.3534
									3899	1.40e-01	2.96e-02	0.36	2.17558	0.783229	108.25	AFF3	1.72098		7933405	0.3644	4.75e-02	2.45	-3.99286	5.05e-01	AGAP5///AGAP9///AGAP12P///AGAP6///AGAP11///AGAP4	1.41912		238432_at	0.5763	0.0375729	-2.33842	-3.5632	-1.49977	CAPN6	0.35361
									79627	4.52e-02	4.47e-03	0.2761	2.84293	0.784926	804.88	OGFRL1	1.723		8007745	0.2514	1.23e-02	3.47	-2.64395	5.05e-01	HEXIM1	1.41912		201584_s_at	0.5195	0.00908817	-3.10836	-2.4176	-1.49931	CDH19	0.353721
									6218	1.78e-02	1.06e-03	0.2399	3.2733	0.785277	520.53	RPS17	1.72342		7913380	0.2962	2.28e-02	2.99	-3.26607	5.05e-01	NBPF25P///NBPF19///NBPF20///NBPF10///NBPF8///NBPF9///NBPF15///NBPF11///NBPF12///NBPF3///NBPF1///NBPF14	1.41912		227251_at	0.5323	0.0160695	-2.80098	-2.8784	-1.49825	IQGAP3	0.353983
									6173	4.74e-02	4.88e-03	0.279	2.81485	0.785466	79.49	RPL36A	1.72365		7916643	0.1802	3.57e-03	4.5	-1.41376	5.06e-01	TM2D1	1.42011		239787_at	0.5845	0.0423327	-2.27247	-3.6586	-1.496	SMTN	0.354535
									126382	1.74e-01	4.19e-02	0.3864	2.03407	0.78592	18.93	NR2C2AP	1.72419		7908867	0.2719	1.66e-02	3.23	-2.95027	5.06e-01	TMEM183B///TMEM183A	1.42011		213794_s_at	0.5596	0.0249808	-2.56192	-3.2349	-1.49505	PARD6G	0.354768
									23174	8.07e-02	1.15e-02	0.311	2.52829	0.786362	61	ZCCHC14	1.72472		8012257	0.3681	4.95e-02	2.42	-4.03405	5.06e-01	TP53	1.42011		208991_at	0.5873	0.0445189	-2.24452	-3.6988	-1.49438	AGAP1	0.354933
									7508	6.03e-02	7.10e-03	0.2924	2.69222	0.787338	134.95	XPC	1.72589		8138009	0.2066	6.52e-03	3.98	-2.01289	5.08e-01	RSPH10B2///RSPH10B	1.42208		209177_at	0.5486	0.0211033	-2.65354	-3.0987	-1.4937	GEMIN8	0.3551
									5814	7.05e-02	9.25e-03	0.3027	2.60265	0.787875	230.68	PURB	1.72653		8060997	0.283	1.95e-02	3.11	-3.10753	5.08e-01	SPTLC3	1.42208		200963_x_at	0.524	0.0104496	-3.0331	-2.5304	-1.49292	CABLES1	0.355293
									23677	8.40e-02	1.23e-02	0.3147	2.5037	0.787991	117.87	SH3BP4	1.72667		8030914	0.3134	2.74e-02	2.85	-3.44973	5.08e-01	ZNF610	1.42208		202174_s_at	0.5763	0.0377486	-2.33585	-3.5669	-1.49292	POLR2F	0.355293
									6187	5.37e-02	5.91e-03	0.2865	2.7525	0.788514	68.44	RPS2	1.72729		8047865	0.3611	4.62e-02	2.47	-3.96555	5.11e-01	PIKFYVE	1.42504		224061_at	0.5719	0.0335454	-2.40081	-3.4722	-1.49235	RIPK2	0.355434
									1490	1.55e-01	3.49e-02	0.3741	2.10943	0.789076	260.9	CCN2	1.72797		8107119	0.2646	1.46e-02	3.33	-2.81653	5.13e-01	FAM174A	1.42701		225695_at	0.556	0.0233782	-2.59797	-3.1814	-1.49189	GPI	0.355546
									55805	6.06e-02	7.17e-03	0.2936	2.68862	0.789298	121.68	LRP2BP	1.72823		8133504	0.2912	2.12e-02	3.04	-3.19265	5.13e-01	GTF2I	1.42701		216492_at	0.5699	0.0321637	-2.42389	-3.4384	-1.4893	ZGPAT///LIME1	0.356186
									100499466	4.42e-03	1.24e-04	0.2057	3.83845	0.789478	398.67	LINC00674	1.72845		8102482	0.2751	1.77e-02	3.18	-3.00999	5.13e-01	SEC24D	1.42701		1563641_a_at	0.5778	0.0384976	-2.325	-3.5827	-1.48756	RUVBL2	0.356615
									205428	1.78e-01	4.37e-02	0.3926	2.01669	0.791689	37.71	DIPK2A	1.7311		8097282	0.3018	2.41e-02	2.95	-3.32013	5.13e-01	SPRY1	1.42701		214911_s_at	0.5323	0.0141093	-2.8712	-2.7732	-1.48704	SF3B6	0.356743
									254225	4.43e-02	4.36e-03	0.2779	2.85117	0.792318	116.83	RNF169	1.73185		7931393	0.3569	4.43e-02	2.5	-3.92351	5.15e-01	GLRX3	1.42899		217974_at	0.594	0.0471663	-2.21237	-3.7449	-1.48175	SLC25A42	0.358054
									84283	1.79e-01	4.40e-02	0.3945	2.01407	0.794453	21.89	TMEM79	1.73442		8005733	0.3029	2.44e-02	2.94	-3.33264	5.15e-01	NCOR1P1///NCOR1	1.42899		208024_s_at	0.5842	0.0416997	-2.28082	-3.6466	-1.48153	HIST1H3F	0.358108
									23126	5.95e-02	6.92e-03	0.2943	2.70057	0.79479	550.45	POGZ	1.73482		7981439	0.3331	3.40e-02	2.69	-3.66297	5.16e-01	BAG5	1.42998		230544_at	0.5868	0.044083	-2.24998	-3.691	-1.48081	AGO4	0.358288
									9772	1.71e-01	4.09e-02	0.3889	2.04446	0.79515	23.06	TMEM94	1.73526		8056222	0.2261	8.42e-03	3.77	-2.26766	5.18e-01	DPP4	1.43197		202736_s_at	0.5494	0.0212945	-2.64865	-3.106	-1.47895	C1orf220	0.358749
									122060	1.40e-01	2.95e-02	0.3652	2.17731	0.795254	248.6	SLAIN1	1.73538		8031827	0.2329	9.63e-03	3.66	-2.40211	5.18e-01	ZNF587///ZNF587B///ZNF587	1.43197		219521_at	0.5719	0.0335122	-2.40136	-3.4714	-1.47846	INMT	0.35887
									222161	1.89e-01	4.86e-02	0.4033	1.97186	0.795277	34.61	DKFZP586I1420	1.73541		7903507	0.2958	2.23e-02	3	-3.24389	5.19e-01	FAM102B	1.43296		209556_at	0.5845	0.0424138	-2.27141	-3.6602	-1.47773	MTFR1	0.359055
									9324	4.05e-02	3.74e-03	0.2746	2.89961	0.796175	138.94	HMGN3	1.73649		8005029	0.3459	3.97e-02	2.58	-3.81721	5.19e-01	MAP2K4	1.43296		204610_s_at	0.5702	0.0324237	-2.41948	-3.4449	-1.47514	CYP2A13	0.359699
									4820	2.37e-02	1.68e-03	0.2538	3.14245	0.797405	759.84	NKTR	1.73797		7957072	0.3353	3.53e-02	2.67	-3.69857	5.20e-01	RAB3IP	1.43396		211750_x_at	0.5719	0.0335973	-2.39996	-3.4735	-1.47474	TUSC3	0.359799
									154796	9.43e-02	1.51e-02	0.3285	2.43035	0.798441	224.85	AMOT	1.73922		8001748	0.3018	2.41e-02	2.95	-3.31995	5.20e-01	SNORA50A	1.43396		204079_at	0.5868	0.0439132	-2.25213	-3.6879	-1.47473	LOC105375075	0.359801
									4000	1.27e-01	2.49e-02	0.3564	2.24348	0.799579	55.22	LMNA	1.74059		8072206	0.2406	1.05e-02	3.59	-2.48618	5.21e-01	EWSR1	1.43495		201272_at	0.5323	0.0156727	-2.81448	-2.8582	-1.46857	DPYSL3	0.361339
									81831	1.34e-01	2.73e-02	0.3626	2.20759	0.800572	53.98	NETO2	1.74179		8078479	0.3398	3.72e-02	2.63	-3.7506	5.21e-01	PDCD6IP	1.43495		215115_x_at	0.5596	0.0260979	-2.5381	-3.2702	-1.46755	EXOSC4	0.361595
									6189	2.98e-03	6.62e-05	0.2008	3.98955	0.801037	255.85	RPS3A	1.74235		8140269	0.199	5.55e-03	4.12	-1.85249	5.21e-01	PMS2P9///PMS2P7///PMS2P6///DTX2P1-UPK3BP1-PMS2P11///LOC441259///PMS2///PMS2P3///PMS2P5///PMS2P4///PMS2P2///PMS2P1///PMS2P6///PMS2P3///PMS2P2///PMS2P1	1.43495		221448_s_at	0.597	0.049425	-2.18626	-3.7821	-1.46469	DFFA	0.362314
									83604	9.70e-02	1.58e-02	0.3319	2.41375	0.801053	242.33	TMEM47	1.74237		8042211	0.285	2.00e-02	3.09	-3.13578	5.22e-01	B3GNT2	1.43594		232780_s_at	0.5486	0.0211191	-2.65313	-3.0993	-1.4643	LOC400927-CSNK1E///CSNK1E	0.36241
									728658	4.95e-02	5.22e-03	0.287	2.79302	0.801488	58.25	RPL13AP5	1.7429		8121685	0.2003	5.87e-03	4.07	-1.90701	5.22e-01	DCBLD1	1.43594		215727_x_at	0.5809	0.0396027	-2.30937	-3.6053	-1.4617	PITPNA	0.363064
									84735	1.66e-01	3.89e-02	0.3888	2.06544	0.803004	322.3	CNDP1	1.74473		8052866	0.1992	5.61e-03	4.11	-1.86282	5.22e-01	FAM136A	1.43594		203025_at	0.5323	0.015037	-2.83684	-2.8247	-1.45994	SLC9A3	0.363509
									7703	1.11e-01	1.98e-02	0.3447	2.33018	0.803225	24.11	PCGF2	1.745		8140311	0.3325	3.36e-02	2.7	-3.64999	5.22e-01	PMS2P3	1.43594		221265_s_at	0.558	0.0241191	-2.58101	-3.2066	-1.45846	GPR180	0.36388
									1602	1.78e-01	4.37e-02	0.3984	2.01729	0.803784	49.78	DACH1	1.74567		8065510	0.2448	1.13e-02	3.53	-2.56351	5.23e-01	NANP	1.43694		201154_x_at	0.5524	0.0217568	-2.637	-3.1234	-1.45809	EMG1	0.363974
									7289	1.76e-01	4.29e-02	0.3971	2.02515	0.804105	170.08	TULP3	1.74606		8028266	0.3644	4.77e-02	2.45	-3.99608	5.23e-01	ZNF540	1.43694		203280_at	0.5809	0.0393377	-2.31308	-3.5999	-1.45447	DENR	0.364889
									10732	6.21e-02	7.46e-03	0.3006	2.67546	0.80437	94.27	TCFL5	1.74638		7965979	0.2281	8.69e-03	3.74	-2.29981	5.24e-01	ALDH1L2	1.43794		208834_x_at	0.5323	0.0147404	-2.84759	-2.8086	-1.45201	LINC01361	0.365512
									80854	2.63e-05	5.05e-08	0.1476	5.44958	0.804557	652.26	SETD7	1.74661		8140556	0.3575	4.47e-02	2.5	-3.93213	5.24e-01	HGF	1.43794		214896_at	0.5445	0.0201213	-2.67936	-3.0602	-1.45095	LOC101927438	0.365779
									5721	1.31e-01	2.63e-02	0.3621	2.22205	0.804683	25.68	PSME2	1.74676		7943240	0.2054	6.40e-03	4	-1.99338	5.24e-01	PIWIL4	1.43794		212626_x_at	0.5323	0.0165053	-2.78653	-2.9001	-1.44851	SFSWAP	0.3664
									100534593	1.29e-01	2.57e-02	0.361	2.23028	0.805086	23.47	STX16-NPEPL1	1.74725		7946680	0.3618	4.63e-02	2.47	-3.96855	5.25e-01	BTBD10	1.43893		226475_at	0.5903	0.0457823	-2.22895	-3.7211	-1.44584	MOCS2	0.367077
									100532724	1.95e-02	1.25e-03	0.2495	3.22708	0.805186	87.34	NPHP3-ACAD11	1.74737		8169061	0.3562	4.40e-02	2.51	-3.91684	5.25e-01	PLP1	1.43893		210189_at	0.5654	0.0303573	-2.45555	-3.392	-1.44438	TRUB2	0.367449
									80314	4.34e-02	4.20e-03	0.2815	2.86273	0.805733	166.44	EPC1	1.74803		8147548	0.3144	2.77e-02	2.84	-3.45955	5.25e-01	POP1	1.43893		1560439_at	0.5644	0.0301264	-2.45973	-3.3858	-1.44406	ZFP69	0.367532
									221035	7.31e-02	9.80e-03	0.3122	2.58279	0.806297	304.53	REEP3	1.74872		8142407	0.2941	2.19e-02	3.02	-3.22314	5.25e-01	TMEM168	1.43893		224930_x_at	0.5323	0.0126488	-2.93013	-2.6848	-1.44398	RPL3	0.367553
									64760	1.18e-01	2.21e-02	0.353	2.28909	0.808065	36.49	FHIP2B	1.75086		7904883	0.3352	3.50e-02	2.67	-3.68991	5.26e-01	CHD1L	1.43993		202239_at	0.5809	0.0399219	-2.30493	-3.6117	-1.44337	AIRE	0.367708
									11224	2.20e-02	1.51e-03	0.2549	3.17271	0.808877	32.3	RPL35	1.75185		7991453	0.2909	2.11e-02	3.05	-3.18718	5.26e-01	FAM174B	1.43993		218097_s_at	0.5323	0.0135907	-2.8914	-2.7429	-1.43975	TRAPPC1	0.368631
									54103	1.51e-01	3.34e-02	0.3804	2.12701	0.809196	23.95	GSAP	1.75223		8138789	0.1929	4.92e-03	4.22	-1.73318	5.26e-01	JAZF1	1.43993		212090_at	0.5767	0.0382502	-2.32856	-3.5775	-1.43757	LOC101927079///LOC727924	0.369188
									145553	8.84e-02	1.35e-02	0.3277	2.46941	0.809199	18.82	MDP1	1.75224		7961365	0.3296	3.23e-02	2.73	-3.61041	5.26e-01	MANSC1	1.43993		1556212_x_at	0.5654	0.0303415	-2.45584	-3.3915	-1.43749	HSPA1L	0.36921
									5097	9.51e-02	1.53e-02	0.334	2.4256	0.810108	105.47	PCDH1	1.75334		8083779	0.2946	2.20e-02	3.01	-3.23027	5.26e-01	SERPINI1	1.43993		201530_x_at	0.5323	0.0164956	-2.78684	-2.8996	-1.437	DNPH1	0.369336
									54441	1.82e-01	4.54e-02	0.4053	2.0011	0.811062	27.25	STAG3L1	1.7545		8036395	0.3296	3.23e-02	2.73	-3.61249	5.27e-01	ZNF569	1.44093		221795_at	0.5906	0.0461243	-2.22481	-3.7271	-1.43669	MIR7109///PISD	0.369414
									5027	1.27e-01	2.52e-02	0.3623	2.23872	0.811153	65.66	P2RX7	1.75461		8009443	0.3158	2.81e-02	2.83	-3.47483	5.28e-01	ARSG	1.44193		1569834_at	0.5763	0.0376568	-2.33719	-3.565	-1.43599	DRC7	0.369594
									10659	5.18e-02	5.59e-03	0.2932	2.77114	0.812609	381.96	CELF2	1.75639		7951435	0.3579	4.48e-02	2.49	-3.93449	5.29e-01	AASDHPPT	1.44293		200036_s_at	0.5247	0.0106277	-3.02399	-2.544	-1.43568	RSL1D1	0.369673
									8824	1.12e-01	2.02e-02	0.3505	2.32214	0.814008	39.87	CES2	1.75809		8021222	0.2912	2.12e-02	3.04	-3.19221	5.29e-01	ELAC1	1.44293		218299_at	0.5943	0.0475643	-2.20768	-3.7516	-1.43221	LHFPL5	0.370563
									84695	1.77e-01	4.31e-02	0.4025	2.02284	0.81415	26.16	LOXL3	1.75826		7942503	0.1598	2.35e-03	4.89	-1.00542	5.29e-01	PPME1	1.44293		201522_x_at	0.5486	0.0211225	-2.65305	-3.0995	-1.43194	CYP3A4	0.370632
									100505573	4.25e-02	4.05e-03	0.2834	2.87429	0.814633	83.08	INAFM2	1.75885		7922130	0.3325	3.36e-02	2.7	-3.64968	5.30e-01	DPT	1.44393		201046_s_at	0.5323	0.0148098	-2.84505	-2.8124	-1.43046	ZNF32	0.371012
									1728	1.36e-02	6.72e-04	0.2396	3.40091	0.814871	77	NQO1	1.75914		7970716	0.1578	2.30e-03	4.91	-0.98312	5.30e-01	LNX2	1.44393		206915_at	0.5323	0.0165562	-2.78486	-2.9025	-1.42879	LOC100131763	0.371443
									26112	6.07e-02	7.22e-03	0.3039	2.68641	0.816399	83.31	CCDC69	1.76101		8150877	0.3491	4.11e-02	2.56	-3.8504	5.30e-01	SNORD54	1.44393		1554559_at	0.5821	0.0405182	-2.29673	-3.6236	-1.42713	CDKAL1	0.37187
									246175	6.61e-02	8.34e-03	0.3095	2.63817	0.816584	133.91	CNOT6L	1.76123		7940226	0.2408	1.07e-02	3.57	-2.50867	5.31e-01	MS4A2	1.44493		1557008_at	0.5486	0.0209523	-2.65743	-3.0929	-1.4229	ADD3-AS1	0.372962
									64750	5.18e-02	5.60e-03	0.2948	2.77055	0.816697	111.28	SMURF2	1.76137		8020090	0.3243	3.06e-02	2.77	-3.55673	5.31e-01	TWSG1	1.44493		219522_at	0.5596	0.0253362	-2.55423	-3.2463	-1.41898	LAMC3	0.373976
									107987295	7.51e-02	1.02e-02	0.3183	2.56816	0.817345	28.99	LINC02246	1.76216		8028248	0.337	3.59e-02	2.66	-3.71511	5.31e-01	ZNF570	1.44493		201191_at	0.5809	0.0396034	-2.30936	-3.6053	-1.41651	LOC101928238	0.374617
									7105	1.91e-01	4.94e-02	0.4161	1.96555	0.817815	53.65	TSPAN6	1.76273		8103005	0.2777	1.85e-02	3.15	-3.05721	5.32e-01	ANAPC10	1.44593		201779_s_at	0.5414	0.0186564	-2.72029	-2.9991	-1.41509	OSGEP	0.374986
									1730	1.30e-01	2.59e-02	0.3675	2.22717	0.818583	56.79	DIAPH2	1.76367		8085033	0.2957	2.23e-02	3.01	-3.24243	5.32e-01	LMLN	1.44593		212039_x_at	0.5596	0.0252018	-2.55712	-3.242	-1.41044	LOC105370613	0.376198
									55364	5.95e-02	6.90e-03	0.3033	2.70184	0.819444	173.83	IMPACT	1.76473		7982889	0.332	3.34e-02	2.71	-3.64486	5.33e-01	NUSAP1	1.44693		233385_x_at	0.5641	0.0295164	-2.47092	-3.3693	-1.40871	HYMAI	0.376649
									151393	9.38e-02	1.50e-02	0.3379	2.43306	0.822201	133.6	RMDN2	1.7681		8174937	0.2066	6.53e-03	3.98	-2.01438	5.33e-01	TENM1	1.44693		222460_s_at	0.5668	0.030552	-2.45205	-3.3971	-1.40862	LOC102725116	0.376672
									49854	9.54e-02	1.54e-02	0.3393	2.42354	0.82235	134.16	ZBTB21	1.76828		8089082	0.3609	4.61e-02	2.47	-3.96439	5.34e-01	DCBLD2	1.44794		201546_at	0.5524	0.0221776	-2.6266	-3.1388	-1.40654	LOC101927606	0.377216
									6414	1.31e-01	2.65e-02	0.3712	2.21842	0.823513	176.91	SELENOP	1.76971		8166493	0.1981	5.37e-03	4.14	-1.81845	5.34e-01	EIF2S3	1.44794		213604_at	0.5906	0.046348	-2.22212	-3.7309	-1.40611	ZNF33A	0.377328
									146050	5.95e-02	6.91e-03	0.305	2.70101	0.823826	112.21	ZSCAN29	1.77009		7919584	0.2771	1.84e-02	3.15	-3.05039	5.34e-01	HIST2H2BF///HIST2H2BA	1.44794		217965_s_at	0.5323	0.0160352	-2.80214	-2.8767	-1.40511	TOMM6///PRICKLE4	0.377589
									6625	2.16e-02	1.46e-03	0.2592	3.18341	0.825223	168.48	SNRNP70	1.77181		7968703	0.1796	3.51e-03	4.52	-1.39857	5.34e-01	NHLRC3	1.44794		216399_s_at	0.5845	0.0422512	-2.27353	-3.6571	-1.40505	WWC2	0.377604
									80727	6.41e-02	7.96e-03	0.3113	2.65355	0.825968	44.07	TTYH3	1.77272		8128939	0.2946	2.21e-02	3.01	-3.23366	5.34e-01	TRAF3IP2	1.44794		214091_s_at	0.5323	0.0138493	-2.88123	-2.7581	-1.40215	ELSPBP1	0.378364
									1822	1.31e-02	6.39e-04	0.242	3.41461	0.826501	407.75	ATN1	1.77338		7907466	0.1851	4.16e-03	4.37	-1.56683	5.35e-01	DARS2	1.44894		236449_at	0.5596	0.0263578	-2.5327	-3.2782	-1.40132	C8orf34	0.378584
									10493	5.45e-04	5.67e-06	0.1828	4.53834	0.829755	283.71	VAT1	1.77738		7915955	0.2561	1.32e-02	3.41	-2.71768	5.35e-01	SPATA6	1.44894		221495_s_at	0.5868	0.0433395	-2.25943	-3.6774	-1.40077	MOB3B	0.378726
									94120	9.88e-02	1.63e-02	0.3459	2.40109	0.830645	42.55	SYTL3	1.77848		8033780	0.2498	1.21e-02	3.48	-2.62959	5.35e-01	ZNF426	1.44894		224615_x_at	0.5596	0.0263794	-2.53225	-3.2788	-1.39901	DCAF10	0.37919
									3925	1.34e-03	1.92e-05	0.1944	4.27398	0.830744	636.08	STMN1	1.7786		8142497	0.2537	1.26e-02	3.44	-2.67055	5.36e-01	CTTNBP2	1.44995		229821_at	0.5584	0.0244485	-2.57364	-3.2175	-1.39852	ZNF688	0.379317
									11100	6.22e-02	7.55e-03	0.311	2.6716	0.8309	171.32	HNRNPUL1	1.77879		7951545	0.1987	5.53e-03	4.12	-1.84866	5.36e-01	EXPH5	1.44995		201170_s_at	0.597	0.0495198	-2.18519	-3.7836	-1.39335	DPYD	0.380679
									9364	1.10e-01	1.95e-02	0.356	2.33504	0.831237	47.21	RAB28	1.77921		8087409	0.2911	2.12e-02	3.04	-3.19096	5.36e-01	RHOA	1.44995		213414_s_at	0.5323	0.0157317	-2.81245	-2.8612	-1.39292	TMEM50B	0.380794
									3303	8.20e-02	1.18e-02	0.3304	2.51757	0.831766	1654.92	HSPA1A	1.77986		7959102	0.3552	4.35e-02	2.51	-3.90728	5.37e-01	HSPB8	1.45095		201400_at	0.5644	0.0301381	-2.45952	-3.3861	-1.39014	ZNF431	0.381529
									22985	9.62e-03	3.88e-04	0.2346	3.54798	0.832259	393.8	ACIN1	1.78047		7950578	0.3397	3.71e-02	2.63	-3.74986	5.37e-01	PAK1	1.45095		203195_s_at	0.5978	0.0499556	-2.18029	-3.7906	-1.39006	NEBL-AS1	0.381549
									1070	1.89e-02	1.16e-03	0.2566	3.24971	0.833881	96.46	CETN3	1.78247		8167897	0.2671	1.52e-02	3.3	-2.85795	5.37e-01	RRAGB	1.45095		213500_at	0.5824	0.0409313	-2.29112	-3.6317	-1.38857	SNTB1	0.381942
									107986211	1.52e-01	3.38e-02	0.393	2.12195	0.833975	37.29	LOC107986211	1.78259		8120833	0.2561	1.33e-02	3.4	-2.72209	5.37e-01	SH3BGRL2	1.45095		200022_at	0.5323	0.0156207	-2.81628	-2.8555	-1.38766	AKR1B1	0.382185
									1075	4.99e-02	5.29e-03	0.2991	2.78861	0.834095	60.18	CTSC	1.78274		7960383	0.3508	4.20e-02	2.54	-3.87136	5.38e-01	PARP11	1.45196		200763_s_at	0.556	0.0233219	-2.59928	-3.1795	-1.38681	NARR///RAB34	0.38241
									6788	1.15e-01	2.12e-02	0.3626	2.30442	0.835603	103.26	STK3	1.7846		8162294	0.3334	3.42e-02	2.69	-3.66898	5.38e-01	SPTLC1	1.45196		210792_x_at	0.5699	0.0322534	-2.42236	-3.4407	-1.38641	LOC152274	0.382515
									84957	1.50e-01	3.30e-02	0.3931	2.1319	0.837999	11.89	RELT	1.78757		7899654	0.2686	1.59e-02	3.26	-2.90681	5.39e-01	KHDRBS1	1.45297		232946_s_at	0.5271	0.0115893	-2.97729	-2.6141	-1.38519	PKM	0.38284
									8641	8.45e-02	1.24e-02	0.3358	2.49972	0.839335	30.12	PCDHGB4	1.78923		8141035	0.2962	2.26e-02	2.99	-3.2564	5.39e-01	SGCE	1.45297		224415_s_at	0.5357	0.0177467	-2.74733	-2.9587	-1.38222	AOX2P	0.383629
									112267941	1.74e-01	4.19e-02	0.4126	2.03464	0.839433	57.01	LOC112267941	1.78935		7981217	0.2924	2.16e-02	3.03	-3.21087	5.40e-01	ATG2B	1.45397		214736_s_at	0.5415	0.0187363	-2.71798	-3.0026	-1.38158	STK24	0.383799
									23054	2.21e-02	1.51e-03	0.2647	3.1722	0.839583	241.25	NCOA6	1.78953		8070701	0.1562	2.21e-03	4.95	-0.94598	5.40e-01	CSTB	1.45397		200869_at	0.5596	0.0253767	-2.55336	-3.2476	-1.37889	SSRP1	0.384515
									56108	1.36e-01	2.82e-02	0.3828	2.19499	0.84018	25.85	PCDHGA7	1.79027		8105348	0.2108	6.84e-03	3.94	-2.05996	5.40e-01	GPX8	1.45397		201049_s_at	0.5763	0.0379086	-2.33351	-3.5703	-1.37885	LECT2	0.384524
									466	1.88e-01	4.80e-02	0.4256	1.97736	0.841491	39.95	ATF1	1.7919		8022646	0.2537	1.26e-02	3.44	-2.67208	5.40e-01	KCTD1	1.45397		201178_at	0.5323	0.0133825	-2.89973	-2.7304	-1.37871	RIMKLA	0.384564
									11031	8.62e-03	3.29e-04	0.2346	3.59139	0.842593	454.9	RAB31	1.79327		8027260	0.1987	5.52e-03	4.12	-1.84727	5.40e-01	ZNF486	1.45397		202929_s_at	0.5752	0.0372447	-2.34326	-3.5562	-1.37798	LY6G6F///LY6G6D	0.384757
									770	7.05e-02	9.25e-03	0.324	2.60285	0.843212	386.8	CA11	1.79404		8180314	0.265	1.47e-02	3.32	-2.82429	5.41e-01	KCNMB3	1.45498		200062_s_at	0.5323	0.0144149	-2.85964	-2.7905	-1.37775	ARMCX2	0.384818
									205	6.56e-02	8.24e-03	0.3197	2.64194	0.844627	404.47	AK4	1.7958		8126428	0.3102	2.63e-02	2.88	-3.40613	5.41e-01	TRERF1	1.45498		204249_s_at	0.5566	0.0236905	-2.59076	-3.1921	-1.37713	RAPSN	0.384984
									9344	1.67e-01	3.93e-02	0.4099	2.06087	0.84479	30.6	TAOK2	1.796		8082974	0.3428	3.86e-02	2.6	-3.78772	5.42e-01	ESYT3	1.45599		210589_s_at	0.5742	0.0347622	-2.38123	-3.5008	-1.37174	BANF1	0.386424
									4904	1.12e-02	4.95e-04	0.2426	3.48324	0.845059	480.94	YBX1	1.79634		8112746	0.3562	4.40e-02	2.51	-3.91663	5.42e-01	WDR41	1.45599		208270_s_at	0.5533	0.0224077	-2.621	-3.1472	-1.368	FIGNL1	0.387428
									55556	1.55e-01	3.49e-02	0.401	2.10921	0.845787	63.41	ENOSF1	1.79725		8050875	0.2406	1.05e-02	3.59	-2.48885	5.43e-01	ASXL2///ASXL2	1.457		210142_x_at	0.5841	0.0416662	-2.28126	-3.6459	-1.36751	DGCR6L///DGCR6	0.38756
									5786	1.01e-03	1.34e-05	0.1949	4.35278	0.848179	478.59	PTPRA	1.80023		8089299	0.2284	9.03e-03	3.71	-2.3374	5.43e-01	CD47	1.457		201640_x_at	0.5596	0.0249059	-2.56355	-3.2325	-1.36747	GRK7	0.38757
									3437	1.94e-02	1.21e-03	0.2621	3.23563	0.848217	89.38	IFIT3	1.80027		8105436	0.2941	2.19e-02	3.02	-3.22549	5.43e-01	MAP3K1	1.457		204640_s_at	0.5445	0.0198512	-2.68669	-3.0493	-1.36298	PDLIM7	0.388778
									54960	9.47e-02	1.52e-02	0.3498	2.42744	0.849027	52.23	GEMIN8	1.80129		8014115	0.2259	8.36e-03	3.77	-2.26094	5.43e-01	MYO1D	1.457		223574_x_at	0.5714	0.0329567	-2.41053	-3.458	-1.36056	COX8C	0.389431
									11098	2.06e-03	3.68e-05	0.2058	4.12677	0.849105	282.84	PRSS23	1.80138		7932390	0.3114	2.67e-02	2.87	-3.42363	5.44e-01	TRDMT1	1.45801		222992_s_at	0.5832	0.0414805	-2.28374	-3.6424	-1.35963	DCAF5	0.389682
									79155	1.82e-01	4.55e-02	0.4247	1.9997	0.8492	15.6	TNIP2	1.8015		8006850	0.3279	3.17e-02	2.74	-3.59326	5.45e-01	CDK12	1.45902		207805_s_at	0.5486	0.0208214	-2.66083	-3.0879	-1.35612	LOC339988	0.390632
									5121	1.85e-01	4.68e-02	0.4275	1.98772	0.849757	495.47	PCP4	1.8022		7989277	0.1978	5.30e-03	4.15	-1.80692	5.45e-01	MYO1E	1.45902		211345_x_at	0.5247	0.0106567	-3.02252	-2.5462	-1.35599	PSMG3-AS1	0.390666
									2824	1.41e-01	2.98e-02	0.3911	2.17291	0.849883	887.19	GPM6B	1.80235		7936777	0.3115	2.68e-02	2.87	-3.42502	5.45e-01	NSMCE4A	1.45902		212826_s_at	0.5651	0.0303056	-2.45649	-3.3906	-1.35559	ASB5	0.390775
									220594	4.34e-02	4.19e-03	0.2971	2.86332	0.850729	52.45	USP32P2	1.80341		8044417	0.1885	4.47e-03	4.3	-1.6361	5.45e-01	TMEM87B	1.45902		204209_at	0.556	0.023374	-2.59807	-3.1813	-1.35356	VAC14	0.391325
									2091	4.41e-02	4.32e-03	0.2982	2.85383	0.851139	38.12	FBL	1.80392		7930996	0.2676	1.57e-02	3.27	-2.89166	5.45e-01	WDR11	1.45902		209251_x_at	0.5752	0.0355682	-2.36863	-3.5192	-1.35326	NDUFV1	0.391406
									101928451	1.07e-01	1.86e-02	0.3617	2.35363	0.851413	112.74	LOC101928451	1.80427		8005512	0.1878	4.33e-03	4.33	-1.60545	5.46e-01	PRPSAP2	1.46003		226149_at	0.5845	0.0418637	-2.27864	-3.6497	-1.35164	CD300LG	0.391845
									865	5.74e-02	6.56e-03	0.3135	2.71851	0.852222	189.74	CBFB	1.80528		7903908	0.3111	2.67e-02	2.87	-3.4213	5.47e-01	CEPT1	1.46104		210501_x_at	0.5596	0.0270483	-2.5186	-3.299	-1.34896	CCDC144CP	0.392575
									114902	1.14e-01	2.09e-02	0.3692	2.31008	0.852839	25.93	C1QTNF5	1.80605		8010832	0.2757	1.79e-02	3.17	-3.02236	5.47e-01	FN3KRP	1.46104		200990_at	0.5943	0.047667	-2.20648	-3.7533	-1.34368	ZNF611	0.394013
									83552	1.14e-01	2.09e-02	0.3692	2.31008	0.852839	25.93	MFRP	1.80605		7984569	0.2808	1.91e-02	3.12	-3.08914	5.47e-01	LRRC49	1.46104		218164_at	0.5323	0.0149123	-2.84133	-2.818	-1.34111	MAGEB4	0.394717
									338657	1.12e-01	2.00e-02	0.3669	2.32582	0.853449	24.67	CENATAC	1.80682		7903369	0.1807	3.62e-03	4.49	-1.42822	5.47e-01	SLC30A7	1.46104		211000_s_at	0.5763	0.0378458	-2.33443	-3.569	-1.33925	LOC101928535	0.395226
									84939	6.28e-02	7.66e-03	0.3206	2.66648	0.854811	83.1	PWWP3A	1.80852		7929247	0.2924	2.16e-02	3.03	-3.21156	5.49e-01	MARCH5	1.46307		200034_s_at	0.5466	0.0203387	-2.67354	-3.0689	-1.33727	LOC101929713	0.395768
									50862	2.57e-02	1.86e-03	0.2748	3.11148	0.855089	263.84	RNF141	1.80887		8095148	0.1635	2.54e-03	4.82	-1.08017	5.49e-01	TMEM165	1.46307		218580_x_at	0.5868	0.0441772	-2.2488	-3.6927	-1.33652	LOC100630923	0.395974
									7994	6.94e-02	8.91e-03	0.327	2.6153	0.855138	595.6	KAT6A	1.80893		8030931	0.2834	1.97e-02	3.1	-3.11909	5.49e-01	ZNF528	1.46307		212528_at	0.5809	0.0391724	-2.31541	-3.5966	-1.33309	SIM2	0.396918
									9341	1.14e-01	2.09e-02	0.3703	2.3093	0.855246	211.99	VAMP3	1.80907		8160602	0.2671	1.54e-02	3.29	-2.87486	5.50e-01	APTX	1.46409		208980_s_at	0.5809	0.0401005	-2.30246	-3.6153	-1.33137	KPNB1	0.397391
									404201	9.43e-02	1.51e-02	0.3519	2.43048	0.855308	52.61	WDFY3-AS2	1.80915		7917304	0.3142	2.76e-02	2.85	-3.45511	5.50e-01	MCOLN3	1.46409		200089_s_at	0.5621	0.0286198	-2.48778	-3.3445	-1.32741	EFCAB13	0.398482
									7738	1.73e-02	1.01e-03	0.2602	3.28807	0.855643	110.3	ZNF184	1.80957		8091637	0.2003	5.82e-03	4.08	-1.89876	5.50e-01	SLC33A1	1.46409		211787_s_at	0.5596	0.0263741	-2.53236	-3.2787	-1.32616	HM13	0.398829
									170954	4.88e-02	5.12e-03	0.3057	2.79924	0.855863	60.15	PPP1R18	1.80984		7951535	0.2927	2.17e-02	3.03	-3.21316	5.51e-01	KDELC2	1.4651		208656_s_at	0.5719	0.033456	-2.40228	-3.4701	-1.31926	NEK2	0.400742
									6581	1.11e-01	1.97e-02	0.3675	2.33191	0.85686	34.98	SLC22A3	1.81109		7952205	0.365	4.82e-02	2.44	-4.00669	5.51e-01	MCAM	1.4651		240501_at	0.5856	0.0427782	-2.26666	-3.667	-1.31775	PABPC1	0.401159
									4035	7.42e-02	1.00e-02	0.3328	2.57536	0.856996	194.22	LRP1	1.81126		7956152	0.3034	2.45e-02	2.93	-3.33702	5.51e-01	PA2G4	1.4651		200000_s_at	0.5323	0.0164454	-2.78849	-2.8971	-1.31734	UBR3	0.401275
									204851	4.53e-02	4.53e-03	0.302	2.83877	0.857171	471.51	HIPK1	1.81148		7944285	0.3023	2.43e-02	2.94	-3.32857	5.55e-01	ARCN1	1.46917		208700_s_at	0.5752	0.0363669	-2.3564	-3.537	-1.31719	IFRD2	0.401316
									5826	1.83e-01	4.60e-02	0.4296	1.9954	0.85718	19.86	ABCD4	1.81149		8060850	0.3552	4.35e-02	2.52	-3.90552	5.55e-01	BMP2	1.46917		221479_s_at	0.5722	0.0341313	-2.3913	-3.4861	-1.31586	C9orf116	0.401687
									1465	5.94e-02	6.88e-03	0.3175	2.70282	0.858228	227.56	CSRP1	1.81281		8102518	0.2761	1.82e-02	3.16	-3.03712	5.55e-01	C4orf3	1.46917		201831_s_at	0.5323	0.014919	-2.84109	-2.8183	-1.31389	MIB2	0.402234
									79180	8.56e-02	1.28e-02	0.3448	2.49026	0.858707	49.16	EFHD2	1.81341		7920114	0.33	3.25e-02	2.73	-3.61803	5.55e-01	THEM4	1.46917		213117_at	0.5832	0.0414723	-2.28385	-3.6422	-1.3128	NDUFB9	0.40254
									84614	8.80e-02	1.34e-02	0.3472	2.47329	0.858756	160.8	ZBTB37	1.81347		7924107	0.1578	2.30e-03	4.91	-0.98241	5.56e-01	LPGAT1	1.47019		208818_s_at	0.5868	0.043464	-2.25784	-3.6797	-1.31189	TFDP2	0.402794
									2115	1.54e-01	3.44e-02	0.406	2.11507	0.858817	75.56	ETV1	1.81355		7904500	0.3207	2.94e-02	2.8	-3.51964	5.57e-01	NBPF25P///NBPF19///NBPF20///NBPF10///NBPF8///NBPF9///NBPF15///NBPF11///NBPF12///NBPF3///NBPF1///NBPF14	1.47121		208620_at	0.5524	0.0216901	-2.63866	-3.1209	-1.31142	ZNF585B	0.402923
									57396	1.12e-02	4.94e-04	0.2465	3.48403	0.85886	151.46	CLK4	1.81361		8068866	0.3079	2.55e-02	2.91	-3.37655	5.57e-01	PKNOX1	1.47121		217264_s_at	0.572	0.0340259	-2.393	-3.4836	-1.30994	MTMR7	0.403339
									387841	1.13e-01	2.07e-02	0.3713	2.31427	0.859338	15.14	RPL13AP20	1.81421		7939184	0.1846	4.10e-03	4.38	-1.55145	5.57e-01	TCP11L1	1.47121		31874_at	0.5821	0.0405259	-2.29662	-3.6238	-1.30818	KCNIP2	0.403829
									9020	1.09e-01	1.92e-02	0.3669	2.3425	0.859378	15.54	MAP3K14	1.81426		8160151	0.35	4.14e-02	2.55	-3.85763	5.57e-01	ZDHHC21	1.47121		222524_s_at	0.5685	0.0316035	-2.43352	-3.4243	-1.30441	WIPF1	0.404887
									220136	1.12e-01	2.03e-02	0.3702	2.32163	0.859387	69.92	CFAP53	1.81427		8174119	0.3079	2.55e-02	2.9	-3.37765	5.58e-01	ZMAT1	1.47223		201236_s_at	0.5809	0.0395447	-2.31018	-3.6041	-1.30271	LLGL1///FLII	0.405365
									151790	1.65e-01	3.85e-02	0.4158	2.06969	0.860581	63.87	WDR49	1.81577		8130374	0.2375	1.01e-02	3.62	-2.45114	5.59e-01	FBXO5	1.47325		200645_at	0.5445	0.0199037	-2.68526	-3.0514	-1.29983	GVQW2	0.406175
									414328	1.20e-01	2.29e-02	0.3783	2.27582	0.860967	50.28	IDNK	1.81626		8152976	0.3291	3.20e-02	2.74	-3.60343	5.59e-01	TMEM71	1.47325		207842_s_at	0.556	0.0232655	-2.6006	-3.1775	-1.29904	PSMD4	0.406396
									202151	1.42e-01	3.04e-02	0.3978	2.16444	0.86112	168.89	RANBP3L	1.81645		8171516	0.3327	3.39e-02	2.7	-3.66037	5.60e-01	RBBP7	1.47427		218584_at	0.5626	0.0288057	-2.48424	-3.3497	-1.29674	CPSF6	0.407044
									6222	1.15e-02	5.23e-04	0.2484	3.46861	0.861558	136.7	RPS18	1.817		8133089	0.3088	2.59e-02	2.89	-3.39071	5.60e-01	ZNF92	1.47427		208705_s_at	0.5354	0.0176623	-2.74991	-2.9549	-1.29535	ILVBL	0.407439
									92370	1.34e-01	2.74e-02	0.3907	2.20506	0.861592	45.08	PXYLP1	1.81704		8121911	0.2761	1.81e-02	3.16	-3.03401	5.61e-01	CENPW	1.47529		201390_s_at	0.5947	0.0480032	-2.20256	-3.7589	-1.29506	EHD1	0.407519
									25873	1.28e-02	6.08e-04	0.2514	3.42782	0.861665	107.93	RPL36	1.81713		8145636	0.1866	4.26e-03	4.35	-1.58859	5.61e-01	HMBOX1	1.47529		200059_s_at	0.572	0.0340781	-2.39216	-3.4849	-1.28818	GNB4	0.409468
									57045	2.92e-02	2.27e-03	0.2824	3.05222	0.861996	144.95	TWSG1	1.81755		8102362	0.3389	3.67e-02	2.64	-3.73887	5.61e-01	TIFA	1.47529		223112_s_at	0.5903	0.0455975	-2.23121	-3.7179	-1.28572	GAK	0.410166
									57458	1.18e-01	2.22e-02	0.3773	2.28704	0.862912	41.74	TMCC3	1.81871		8120222	0.2406	1.05e-02	3.59	-2.48909	5.62e-01	EFHC1	1.47631		210574_s_at	0.5524	0.0219022	-2.63338	-3.1287	-1.28442	CMAS	0.410535
									10430	1.12e-01	2.03e-02	0.3721	2.3209	0.863613	32.21	TMEM147	1.81959		7942858	0.2903	2.09e-02	3.05	-3.18013	5.63e-01	ANKRD42	1.47734		217969_at	0.5752	0.0361652	-2.35946	-3.5326	-1.28161	EHD4	0.411337
									5892	1.06e-01	1.83e-02	0.366	2.35948	0.863685	28.72	RAD51D	1.81968		7950796	0.2721	1.68e-02	3.22	-2.95686	5.63e-01	CREBZF	1.47734		209710_at	0.5641	0.0294239	-2.47263	-3.3668	-1.27937	LINC00645	0.411977
									83696	6.03e-02	7.09e-03	0.3209	2.69277	0.864048	32.16	TRAPPC9	1.82014		7995838	0.3633	4.69e-02	2.46	-3.98106	5.63e-01	MT1X	1.47734		201413_at	0.5935	0.0469162	-2.21533	-3.7406	-1.27896	LINC00163	0.412092
									1318	1.89e-01	4.85e-02	0.4382	1.9731	0.864562	77.71	SLC31A2	1.82079		7945864	0.3591	4.55e-02	2.48	-3.9508	5.64e-01	ZNF195	1.47836		208598_s_at	0.5868	0.0440326	-2.25062	-3.6901	-1.27567	OMA1///DAB1	0.413032
									388662	1.09e-01	1.90e-02	0.3693	2.34474	0.865971	33.75	SLC6A17	1.82257		8124307	0.3591	4.54e-02	2.48	-3.94928	5.65e-01	CMAHP	1.47939		218086_at	0.5742	0.0348442	-2.37994	-3.5027	-1.26887	LOC101928973	0.414984
									57212	4.22e-02	4.00e-03	0.3012	2.87852	0.867132	84.87	TP73-AS1	1.82403		7981427	0.3681	4.95e-02	2.42	-4.03315	5.66e-01	CKB	1.48041		225472_at	0.5809	0.0397276	-2.30763	-3.6078	-1.26883	LINC01520	0.414997
									147991	8.19e-02	1.18e-02	0.3447	2.51845	0.868155	229.56	DPY19L3	1.82533		8047641	0.3313	3.33e-02	2.71	-3.64081	5.66e-01	CYP20A1	1.48041		224874_at	0.5824	0.04096	-2.29073	-3.6323	-1.26663	TIMP3	0.41563
									7056	8.07e-02	1.15e-02	0.3435	2.52865	0.868687	151.26	THBD	1.826		8105040	0.2883	2.04e-02	3.07	-3.15488	5.66e-01	OSMR	1.48041		222111_at	0.5752	0.0361998	-2.35894	-3.5333	-1.26363	EMC1	0.416496
									8459	1.58e-01	3.59e-02	0.415	2.09814	0.870739	32.66	TPST2	1.8286		7954631	0.2736	1.72e-02	3.2	-2.98405	5.67e-01	FAR2	1.48144		212890_at	0.5763	0.0380969	-2.33078	-3.5743	-1.26176	CYP4Z1	0.417036
									23516	7.58e-02	1.04e-02	0.3398	2.56316	0.870936	66.77	SLC39A14	1.82885		8041168	0.2284	9.03e-03	3.71	-2.33744	5.67e-01	SNORD53	1.48144		221942_s_at	0.5896	0.0452922	-2.23494	-3.7126	-1.25977	SMIM4	0.41761
									1843	6.03e-02	7.08e-03	0.3237	2.69297	0.87161	230.89	DUSP1	1.8297		7986411	0.2731	1.71e-02	3.2	-2.97946	5.68e-01	MEF2A	1.48247		58696_at	0.5596	0.0261063	-2.53792	-3.2704	-1.25932	CSNK1E	0.417741
									91754	2.53e-02	1.83e-03	0.2802	3.11725	0.873586	256.63	NEK9	1.83221		8155602	0.3313	3.32e-02	2.71	-3.63941	5.70e-01	LOC102725104///ANKRD20A21P///LOC101059935///ANKRD20A12P///ANKRD20A8P///ANKRD20A4///ANKRD20A2///ANKRD20A3///ANKRD20A5P///ANKRD20A1	1.48452		220248_x_at	0.5654	0.0304334	-2.45418	-3.394	-1.25859	TMEM241	0.417953
									5733	1.62e-01	3.72e-02	0.4195	2.08313	0.873837	283.91	PTGER3	1.83253		7904997	0.3123	2.71e-02	2.86	-3.43637	5.70e-01	PPIAL4C///PPIAL4A///PPIAL4G///PPIA	1.48452		212689_s_at	0.5644	0.0300705	-2.46075	-3.3843	-1.25802	BCL2	0.418116
									9670	3.34e-02	2.76e-03	0.292	2.99294	0.873878	49.87	IPO13	1.83258		7905016	0.3123	2.71e-02	2.86	-3.43637	5.70e-01	PPIAL4C///PPIAL4A///PPIAL4G///PPIA	1.48452		223517_at	0.5596	0.0265588	-2.52856	-3.2843	-1.25726	CDRT15L2	0.418339
									6397	5.59e-02	6.28e-03	0.3199	2.73276	0.874075	767.18	SEC14L1	1.83283		8013035	0.2446	1.11e-02	3.54	-2.54768	5.70e-01	ZNF624	1.48452		211009_s_at	0.5752	0.0368233	-2.34953	-3.547	-1.25332	STRAP	0.419481
									728294	1.72e-01	4.14e-02	0.4287	2.03917	0.874099	14.27	D2HGDH	1.83286		8041745	0.2161	7.32e-03	3.88	-2.12753	5.71e-01	CAMKMT	1.48555		201561_s_at	0.5788	0.038669	-2.32255	-3.5862	-1.25265	KLHDC10	0.419677
									7060	8.34e-02	1.22e-02	0.3491	2.5072	0.875376	64.77	THBS4	1.83449		7908496	0.3378	3.62e-02	2.65	-3.7258	5.71e-01	CFHR2	1.48555		224334_s_at	0.5809	0.039852	-2.3059	-3.6103	-1.25148	CSRP1	0.420018
									9415	2.10e-02	1.40e-03	0.2743	3.19444	0.876323	165.51	FADS2	1.83569		8138745	0.1841	4.06e-03	4.39	-1.54167	5.71e-01	HOXA7	1.48555		210088_x_at	0.5857	0.0429707	-2.26417	-3.6706	-1.25041	SPATA24	0.420328
									116843	1.75e-01	4.25e-02	0.4322	2.02856	0.876669	71.46	SLC18B1	1.83613		8042391	0.3325	3.36e-02	2.7	-3.65173	5.71e-01	PLEK	1.48555		234873_x_at	0.5596	0.0267394	-2.52486	-3.2898	-1.2497	LOC100286922	0.420536
									4194	4.28e-02	4.09e-03	0.3055	2.87089	0.877051	292.01	MDM4	1.83662		8154254	0.2749	1.75e-02	3.19	-3.00009	5.71e-01	RIC1	1.48555		200817_x_at	0.5445	0.0196682	-2.6917	-3.0418	-1.24954	ILF3	0.420582
									84236	6.21e-02	7.48e-03	0.3286	2.67457	0.878948	47.49	RHBDD1	1.83903		7953603	0.3174	2.86e-02	2.82	-3.49197	5.72e-01	C1S	1.48658		213872_at	0.5752	0.03653	-2.35393	-3.5406	-1.24612	CADM2-AS1	0.421582
									113402	1.28e-01	2.53e-02	0.394	2.23681	0.881337	22.22	SFT2D1	1.84208		7985119	0.3123	2.71e-02	2.86	-3.43727	5.72e-01	HMG20A	1.48658		224914_s_at	0.5868	0.0440632	-2.25023	-3.6906	-1.24347	ETV1	0.422357
									347736	1.36e-01	2.80e-02	0.4015	2.19707	0.882035	54.08	NME9	1.84297		8052438	0.3644	4.75e-02	2.45	-3.99337	5.72e-01	LOC339803	1.48658		218347_at	0.5763	0.0376283	-2.33761	-3.5644	-1.24177	GNL3L	0.422855
									27154	4.93e-02	5.18e-03	0.3158	2.79555	0.882865	65.37	BRPF3	1.84403		7904452	0.3625	4.66e-02	2.47	-3.9733	5.73e-01	FAM72A///FAM72D///FAM72B	1.48761		205449_at	0.5869	0.044331	-2.24687	-3.6955	-1.23624	DLAT	0.424478
									118429	7.04e-02	9.17e-03	0.3394	2.60574	0.884317	99.85	ANTXR2	1.84589		8077376	0.3255	3.11e-02	2.76	-3.57319	5.73e-01	ITPR1	1.48761		208663_s_at	0.5722	0.034236	-2.38962	-3.4886	-1.23605	TTBK2	0.424535
									222166	4.17e-02	3.91e-03	0.3068	2.88515	0.88525	3019.41	MTURN	1.84708		8067864	0.3333	3.42e-02	2.69	-3.66831	5.74e-01	ANKRD20A8P///ANKRD20A4///ANKRD20A2///ANKRD20A3///ANKRD20A5P///ANKRD20A1	1.48865		208974_x_at	0.5811	0.0401248	-2.30213	-3.6158	-1.23413	HSPB7	0.425099
									150709	6.62e-02	8.36e-03	0.3367	2.63728	0.888	34.77	ANKAR	1.85061		8078252	0.1941	5.00e-03	4.21	-1.74891	5.74e-01	UBE2E2	1.48865		208967_s_at	0.5596	0.0279788	-2.50014	-3.3263	-1.23313	ARL17B///ARL17A	0.425393
									3398	1.34e-01	2.73e-02	0.4024	2.20729	0.888303	40.83	ID2	1.851		8013581	0.2292	9.30e-03	3.69	-2.36707	5.76e-01	IFT20	1.49071		205690_s_at	0.5641	0.0295628	-2.47006	-3.3706	-1.23238	ARSD	0.425615
									54464	8.41e-02	1.24e-02	0.3553	2.50179	0.888796	257.66	XRN1	1.85163		7970949	0.3321	3.34e-02	2.71	-3.64546	5.76e-01	MAB21L1	1.49071		226852_at	0.5752	0.0366571	-2.35202	-3.5434	-1.23226	DOPEY1	0.42565
									5507	8.76e-02	1.32e-02	0.3589	2.47719	0.889181	125.12	PPP1R3C	1.85212		8091260	0.1995	5.67e-03	4.1	-1.87306	5.77e-01	SLC9A9	1.49174		36994_at	0.594	0.047378	-2.20987	-3.7484	-1.23108	GALNS	0.425997
									26152	2.58e-02	1.87e-03	0.2861	3.11073	0.889898	105.57	ZNF337	1.85305		8022625	0.2721	1.67e-02	3.22	-2.9556	5.77e-01	SS18	1.49174		215440_s_at	0.5876	0.0447223	-2.24198	-3.7025	-1.22989	HNF4G	0.42635
									3304	1.08e-01	1.89e-02	0.3794	2.34693	0.890444	2385.06	HSPA1B	1.85375		8089652	0.2835	1.98e-02	3.1	-3.12244	5.78e-01	NAA50	1.49278		200823_x_at	0.5596	0.0254612	-2.55155	-3.2503	-1.22751	RPL35A	0.427053
									10715	9.90e-03	4.09e-04	0.2521	3.5345	0.891079	211.11	CERS1	1.85456		7978527	0.2811	1.92e-02	3.12	-3.09424	5.79e-01	DTD2	1.49381		217821_s_at	0.5832	0.0415082	-2.28337	-3.6429	-1.22613	CDK12	0.427462
									91526	1.07e-01	1.85e-02	0.3782	2.35615	0.891147	73.79	ANKRD44	1.85465		8143279	0.1992	5.63e-03	4.1	-1.86586	5.80e-01	ZC3HAV1	1.49485		217766_s_at	0.5702	0.0324825	-2.41848	-3.4464	-1.22545	PLEKHA3	0.427664
									57404	1.80e-01	4.45e-02	0.444	2.00951	0.892269	43.97	CYP20A1	1.85609		8036143	0.3453	3.94e-02	2.59	-3.8085	5.81e-01	U2AF1L4	1.49589		225003_at	0.5896	0.0452663	-2.23526	-3.7121	-1.22478	SH3TC1	0.427864
									10157	1.81e-01	4.50e-02	0.4452	2.00452	0.892413	121.63	AASS	1.85628		7981192	0.3658	4.87e-02	2.43	-4.01723	5.82e-01	ATG2B	1.49692		200003_s_at	0.5742	0.0350299	-2.37702	-3.507	-1.22375	TRIM2	0.428167
									93	1.37e-01	2.83e-02	0.407	2.19374	0.892927	100.69	ACVR2B	1.85694		7904562	0.3253	3.10e-02	2.76	-3.57087	5.82e-01	NBPF25P///NBPF19///NBPF20///NBPF10///NBPF8///NBPF9///NBPF15///NBPF11///NBPF12///NBPF3///NBPF1///NBPF14	1.49692		218135_at	0.594	0.0474101	-2.20949	-3.749	-1.22317	PCNX1	0.42834
									22807	9.86e-02	1.63e-02	0.3718	2.40235	0.893111	94.91	IKZF2	1.85718		8091327	0.2839	1.99e-02	3.09	-3.12643	5.82e-01	PLSCR1	1.49692		202021_x_at	0.5955	0.0484647	-2.19722	-3.7665	-1.22277	SMO	0.42846
									56833	1.41e-01	3.01e-02	0.4121	2.16906	0.893813	35.39	SLAMF8	1.85808		8153223	0.3411	3.81e-02	2.61	-3.77458	5.82e-01	PTK2	1.49692		202745_at	0.5951	0.0483171	-2.19892	-3.7641	-1.21849	NPHP1	0.429733
									105378179	1.16e-01	2.15e-02	0.3887	2.29938	0.893869	93.93	LOC105378179	1.85815		8155397	0.2962	2.28e-02	2.99	-3.26369	5.83e-01	ANKRD20A21P///ANKRD20A8P///ANKRD20A4///ANKRD20A2///ANKRD20A3///ANKRD20A5P///ANKRD20A1	1.49796		202554_s_at	0.5821	0.0404404	-2.29779	-3.6221	-1.21834	RASSF4	0.429776
									85446	7.56e-02	1.03e-02	0.3486	2.56532	0.894309	253.16	ZFHX2	1.85872		8161388	0.2962	2.28e-02	2.99	-3.26369	5.83e-01	ANKRD20A21P///ANKRD20A8P///ANKRD20A4///ANKRD20A2///ANKRD20A3///ANKRD20A5P///ANKRD20A1	1.49796		218207_s_at	0.5596	0.024892	-2.56385	-3.232	-1.21822	MESDC1	0.429813
									10766	1.14e-01	2.09e-02	0.3877	2.30981	0.895498	89.18	TOB2	1.86025		7980485	0.2656	1.48e-02	3.32	-2.83426	5.83e-01	DIO2	1.49796		201254_x_at	0.5685	0.0311667	-2.44115	-3.4131	-1.2168	IGLJ3///CKAP2	0.430237
									51617	1.23e-01	2.39e-02	0.3982	2.25898	0.899585	104.25	NSG2	1.86553		7896742	0.3279	3.18e-02	2.74	-3.59504	5.83e-01	LOC100134822///SEPT14///LINC00266-1///PCMTD2	1.49796		202120_x_at	0.5903	0.0456974	-2.22999	-3.7197	-1.2164	ATG9B	0.430354
									341676	1.67e-01	3.94e-02	0.4367	2.06031	0.899763	36.72	NEK5	1.86576		7911347	0.3279	3.18e-02	2.74	-3.59504	5.83e-01	LOC100134822///SEPT14///LINC00266-1///PCMTD2	1.49796		215084_s_at	0.5752	0.0371958	-2.34398	-3.5551	-1.2113	RELL1	0.43188
									54799	1.41e-01	3.02e-02	0.4152	2.16757	0.900018	54.16	MBTD1	1.86609		7945342	0.3279	3.18e-02	2.74	-3.59504	5.83e-01	LOC100134822///SEPT14///LINC00266-1///PCMTD2	1.49796		209729_at	0.5609	0.0283896	-2.49219	-3.338	-1.21039	RALGPS2	0.432153
									89765	8.50e-02	1.26e-02	0.362	2.49531	0.903214	118.83	RSPH1	1.87023		8031990	0.3279	3.18e-02	2.74	-3.59504	5.83e-01	LOC100134822///SEPT14///LINC00266-1///PCMTD2	1.49796		202857_at	0.5975	0.0497115	-2.18303	-3.7867	-1.2062	DUT	0.433409
									23383	1.09e-01	1.93e-02	0.3862	2.33971	0.903693	46.66	MAU2	1.87085		8085054	0.3279	3.18e-02	2.74	-3.59504	5.83e-01	LOC100134822///SEPT14///LINC00266-1///PCMTD2	1.49796		201023_at	0.5573	0.0239355	-2.58517	-3.2004	-1.20233	ZNF345	0.434572
									26038	1.27e-01	2.52e-02	0.4046	2.23826	0.905663	262.79	CHD5	1.8734		8110670	0.3279	3.18e-02	2.74	-3.59504	5.83e-01	LOC100134822///SEPT14///LINC00266-1///PCMTD2	1.49796		213041_s_at	0.5892	0.0449821	-2.23876	-3.7071	-1.19777	PRKCA	0.435947
									347689	1.74e-01	4.19e-02	0.4454	2.03447	0.906215	426.3	SOX2-OT	1.87412		8137666	0.3279	3.18e-02	2.74	-3.59504	5.83e-01	LOC100134822///SEPT14///LINC00266-1///PCMTD2	1.49796		1552721_a_at	0.5596	0.0280974	-2.49783	-3.3297	-1.19667	TNXB///TNXA	0.436282
									10497	1.55e-01	3.50e-02	0.4309	2.10871	0.908568	58.49	UNC13B	1.87718		8148964	0.3279	3.18e-02	2.74	-3.59504	5.83e-01	LOC100134822///SEPT14///LINC00266-1///PCMTD2	1.49796		210125_s_at	0.5742	0.0347671	-2.38116	-3.5009	-1.19566	LOC100506538	0.436587
									55205	5.16e-02	5.56e-03	0.3278	2.7726	0.908754	281.36	ZNF532	1.87742		8160213	0.1697	2.82e-03	4.72	-1.1827	5.83e-01	TTC39B	1.49796		219896_at	0.5943	0.0477785	-2.20518	-3.7551	-1.18913	ADAMTS1	0.438567
									23239	4.94e-02	5.19e-03	0.3256	2.79492	0.910041	165.81	PHLPP1	1.8791		7959164	0.2422	1.09e-02	3.56	-2.52557	5.84e-01	DYNLL1	1.499		242470_at	0.5752	0.0367901	-2.35003	-3.5463	-1.18895	LDLR	0.438623
									10068	1.13e-01	2.04e-02	0.3926	2.31852	0.910205	51.79	IL18BP	1.87931		8154333	0.2922	2.15e-02	3.03	-3.20743	5.84e-01	KDM4C	1.499		200790_at	0.5821	0.0404223	-2.29804	-3.6217	-1.1848	GSTM3	0.439887
									10898	2.42e-02	1.72e-03	0.2906	3.13506	0.91095	56.27	CPSF4	1.88028		7929012	0.1992	5.64e-03	4.1	-1.86833	5.84e-01	STAMBPL1	1.499		203818_s_at	0.5845	0.0419347	-2.2777	-3.6511	-1.1824	PCDHB3	0.440619
									399665	1.77e-03	2.85e-05	0.2177	4.18543	0.911355	153.09	EEIG1	1.88081		8163023	0.1508	1.96e-03	5.07	-0.82608	5.86e-01	IKBKAP	1.50108		211963_s_at	0.5526	0.0223504	-2.62239	-3.1451	-1.18027	PPP1R11	0.441268
									9420	2.34e-03	4.47e-05	0.2234	4.08182	0.912017	1612.09	CYP7B1	1.88167		8083599	0.2522	1.23e-02	3.46	-2.6505	5.86e-01	PQLC2L	1.50108		239742_at	0.5797	0.0388381	-2.32014	-3.5897	-1.17972	TNR	0.441438
									5791	1.13e-01	2.06e-02	0.3942	2.31469	0.912477	61.9	PTPRE	1.88227		7970975	0.2917	2.14e-02	3.04	-3.20082	5.87e-01	CCDC169-SOHLH2///SOHLH2	1.50212		224603_at	0.5596	0.0262866	-2.53417	-3.276	-1.17565	TECPR1	0.442685
									9766	5.60e-02	6.32e-03	0.3343	2.73095	0.913016	182.61	SUSD6	1.88298		7904506	0.3253	3.10e-02	2.76	-3.5714	5.87e-01	NBPF25P///NBPF19///NBPF20///NBPF10///NBPF8///NBPF9///NBPF15///NBPF11///NBPF12///NBPF3///NBPF1///NBPF14	1.50212		209452_s_at	0.5832	0.0413999	-2.28481	-3.6408	-1.17018	TACO1	0.444364
									55787	8.86e-03	3.44e-04	0.2552	3.57965	0.913394	163.26	TXLNG	1.88347		7988644	0.2446	1.12e-02	3.54	-2.55175	5.88e-01	ATP8B4	1.50316		201471_s_at	0.5845	0.0418481	-2.27885	-3.6494	-1.16379	SLC38A10	0.446337
									7709	1.01e-01	1.69e-02	0.3825	2.38811	0.913468	35.58	ZBTB17	1.88357		8169015	0.3243	3.05e-02	2.77	-3.55599	5.88e-01	TCEAL7	1.50316		203415_at	0.5699	0.0320828	-2.42527	-3.4364	-1.16214	FSTL4	0.446849
									54108	1.58e-01	3.60e-02	0.4357	2.09732	0.913876	30.64	CHRAC1	1.8841		7979133	0.3247	3.07e-02	2.77	-3.56083	5.89e-01	NID2	1.5042		200701_at	0.5868	0.0436469	-2.2555	-3.683	-1.15944	MARK3	0.447686
									51542	8.91e-02	1.37e-02	0.371	2.46456	0.914472	80.72	VPS54	1.88488		7931951	0.3021	2.42e-02	2.94	-3.32491	5.89e-01	SFMBT2	1.5042		222832_s_at	0.5821	0.0406122	-2.29545	-3.6255	-1.15723	TMEM213	0.448372
									400043	3.69e-02	3.25e-03	0.3109	2.94307	0.914909	60.97	LINC02381	1.88545		8031632	0.2284	8.89e-03	3.72	-2.32219	5.89e-01	ZNF542P	1.5042		200764_s_at	0.5832	0.0414222	-2.28452	-3.6412	-1.15293	EPN2-AS1	0.449711
									3696	1.20e-01	2.28e-02	0.402	2.27713	0.915456	607.29	ITGB8	1.88617		8145611	0.334	3.44e-02	2.68	-3.67479	5.90e-01	FZD3	1.50525		227988_s_at	0.5685	0.0314869	-2.43555	-3.4213	-1.13862	UBXN2A	0.454193
									22836	6.43e-02	8.02e-03	0.3453	2.65127	0.915577	464.4	RHOBTB3	1.88632		8133300	0.2616	1.41e-02	3.36	-2.78282	5.90e-01	PMS2P9///PMS2P7///PMS2P6///DTX2P1-UPK3BP1-PMS2P11///LOC441259///PMS2///PMS2P3///PMS2P5///PMS2P2///PMS2P1///PMS2P6///PMS2P3///PMS2P2///PMS2P1	1.50525		200031_s_at	0.5873	0.0444729	-2.24509	-3.698	-1.13368	LOC100289518	0.455752
									7716	1.85e-02	1.12e-03	0.2812	3.25823	0.916155	256.4	VEZF1	1.88708		8163972	0.3365	3.56e-02	2.66	-3.70947	5.90e-01	RC3H2	1.50525		209303_at	0.5742	0.0350411	-2.37684	-3.5072	-1.13177	POU1F1	0.456354
									11329	4.00e-02	3.65e-03	0.3157	2.90657	0.917577	147.45	STK38	1.88894		7975136	0.3508	4.19e-02	2.54	-3.86961	5.91e-01	FUT8	1.50629		209043_at	0.597	0.0489624	-2.19152	-3.7746	-1.12596	C19orf43	0.458198
									105378443	1.18e-01	2.19e-02	0.401	2.29243	0.919358	16.14	LOC105378443	1.89127		8044333	0.341	3.79e-02	2.61	-3.7701	5.91e-01	LIMS4///LIMS3-LOC440895///LIMS3///LIMS1	1.50629		211927_x_at	0.5711	0.0328065	-2.41304	-3.4543	-1.1195	PIDD1	0.460254
									6856	9.57e-02	1.54e-02	0.3797	2.42186	0.919552	209	SYPL1	1.89153		8054519	0.341	3.79e-02	2.61	-3.7701	5.91e-01	LIMS4///LIMS3-LOC440895///LIMS3///LIMS1	1.50629		200013_at	0.5742	0.0346588	-2.38287	-3.4984	-1.10743	PIGR	0.464121
									91369	8.44e-03	3.18e-04	0.2554	3.6005	0.919572	658.92	ANKRD40	1.89155		7968351	0.3409	3.76e-02	2.62	-3.76354	5.91e-01	MEDAG	1.50629		203590_at	0.5702	0.0324572	-2.41891	-3.4457	-1.10531	NCOR2	0.464802
									3185	7.89e-03	2.85e-04	0.2534	3.6286	0.919592	162.65	HNRNPF	1.89158		8138977	0.2662	1.50e-02	3.31	-2.84475	5.92e-01	DPY19L1	1.50733		201201_at	0.5868	0.0435642	-2.25656	-3.6815	-1.1019	FBXL17	0.465902
									90007	9.06e-02	1.41e-02	0.3746	2.45508	0.919767	95.52	MIDN	1.89181		8050215	0.2287	9.26e-03	3.69	-2.36232	5.92e-01	YWHAQ	1.50733		225052_at	0.5868	0.0440707	-2.25014	-3.6908	-1.10095	DHRS11	0.46621
									6907	7.45e-02	1.01e-02	0.3575	2.57291	0.919854	118.56	TBL1X	1.89192		7925918	0.2702	1.63e-02	3.24	-2.92719	5.95e-01	AKR1C1	1.51047		223034_s_at	0.594	0.0474751	-2.20873	-3.7501	-1.09245	SEZ6	0.468966
									51312	1.55e-02	8.47e-04	0.2757	3.3371	0.91992	229.67	SLC25A37	1.89201		7950654	0.2514	1.23e-02	3.47	-2.64348	5.95e-01	ALG8	1.51047		213084_x_at	0.592	0.0465309	-2.21992	-3.7341	-1.09111	GABRB3	0.469401
									7767	5.14e-02	5.53e-03	0.3319	2.77424	0.920686	58.34	ZNF224	1.89301		8021365	0.2329	9.69e-03	3.65	-2.4082	5.96e-01	LOC100505549	1.51152		200621_at	0.5809	0.0398814	-2.30549	-3.6109	-1.08339	ARHGEF2	0.471918
									55716	3.48e-02	2.93e-03	0.3096	2.97512	0.920989	55.89	LMBR1L	1.89341		7907396	0.2739	1.74e-02	3.2	-2.99176	5.97e-01	C1orf105	1.51257		201900_s_at	0.5868	0.0433273	-2.25959	-3.6772	-1.07264	SLCO6A1	0.475449
									55914	2.04e-02	1.34e-03	0.2872	3.20705	0.92108	1091.88	ERBIN	1.89353		7953901	0.2887	2.06e-02	3.06	-3.1657	5.97e-01	CLEC12A	1.51257		222138_s_at	0.5719	0.0335655	-2.40048	-3.4727	-1.06751	RAD18	0.477143
									6546	6.98e-02	9.02e-03	0.3535	2.6112	0.923059	344.52	SLC8A1	1.89613		7923027	0.3156	2.80e-02	2.83	-3.47125	5.97e-01	GLRX2	1.51257		213491_x_at	0.5752	0.0370502	-2.34614	-3.552	-1.03563	ABO	0.487805
									100381270	1.85e-01	4.69e-02	0.4646	1.98716	0.92331	70.65	ZBED6	1.89646		7902789	0.3089	2.59e-02	2.89	-3.39262	5.97e-01	HS2ST1	1.51257		217771_at	0.5961	0.0486072	-2.19558	-3.7688	-1.03462	FAM65A	0.488145
									64788	1.51e-01	3.35e-02	0.4348	2.12606	0.924433	85.99	LMF1	1.89794		8174313	0.2834	1.97e-02	3.1	-3.11761	5.97e-01	MORC4///MORC4	1.51257		226431_at	0.5777	0.0383852	2.32662	-3.5803	1.06666	SYCE2	2.09458
									100101467	7.82e-02	1.09e-02	0.3634	2.54473	0.924638	32.11	ZSCAN30	1.89821		7905163	0.3409	3.76e-02	2.62	-3.76211	5.98e-01	MRPS21	1.51362		205852_at	0.5873	0.0444569	2.24529	-3.6977	1.07463	SNORD35B///RPS11	2.10619
									5253	4.84e-02	5.05e-03	0.3298	2.8037	0.924683	115.24	PHF2	1.89827		7983811	0.2676	1.57e-02	3.27	-2.89281	5.98e-01	PIGB	1.51362		64418_at	0.594	0.0470568	2.21366	-3.743	1.07721	DNPH1	2.10996
									105371224	6.53e-02	8.19e-03	0.3498	2.64393	0.924923	78.77	LOC105371224	1.89858		8132897	0.2408	1.06e-02	3.58	-2.50134	5.99e-01	LANCL2	1.51467		208658_at	0.5809	0.0390518	2.31711	-3.5941	1.08928	CRIP1	2.12767
									59271	1.58e-01	3.59e-02	0.441	2.09843	0.925439	24.6	EVA1C	1.89926		8084895	0.2899	2.09e-02	3.06	-3.17554	5.99e-01	MUC20	1.51467		227603_at	0.5832	0.041225	2.28716	-3.6374	1.09409	EFCAB13	2.13478
									84002	8.90e-02	1.37e-02	0.3754	2.46589	0.925683	55.67	B3GNT5	1.89958		8108729	0.2771	1.83e-02	3.15	-3.04679	5.99e-01	PCDHB11	1.51467		242141_at	0.5906	0.0462858	2.22287	-3.7299	1.09591	FRK	2.13748
									85444	1.01e-01	1.68e-02	0.3876	2.39093	0.926692	79.99	LRRCC1	1.90091		8156826	0.2671	1.52e-02	3.3	-2.85582	5.99e-01	TGFBR1	1.51467		212194_s_at	0.5763	0.03807	2.33117	-3.5737	1.09962	GOSR2	2.14299
									51011	9.83e-02	1.62e-02	0.3859	2.40479	0.927953	73.61	FAHD2A	1.90257		8137250	0.3408	3.75e-02	2.62	-3.75864	6.00e-01	GIMAP2	1.51572		229325_at	0.5809	0.0394674	2.31126	-3.6026	1.10874	HLA-F-AS1	2.15657
									9781	9.68e-02	1.57e-02	0.3846	2.41595	0.929264	70.96	RNF144A	1.9043		8012961	0.3574	4.44e-02	2.5	-3.92708	6.00e-01	NCOR1	1.51572		36888_at	0.5809	0.039706	2.30793	-3.6074	1.11632	TUBB1	2.16794
									57507	3.42e-02	2.86e-03	0.3117	2.98189	0.929569	108.41	ZNF608	1.90471		8097657	0.1669	2.64e-03	4.78	-1.11884	6.00e-01	SMAD1	1.51572		241827_at	0.5752	0.036698	2.35141	-3.5443	1.12357	DNAJC3	2.17885
									79174	3.62e-02	3.16e-03	0.315	2.95209	0.929943	17.42	CRELD2	1.9052		7904486	0.3084	2.57e-02	2.9	-3.38445	6.01e-01	NBPF25P///NBPF19///NBPF20///NBPF10///NBPF8///NBPF9///NBPF15///NBPF11///NBPF12///NBPF3///NBPF1///NBPF14	1.51677		1569154_a_at	0.5943	0.0475502	2.20785	-3.7513	1.12675	C11orf24	2.18366
									219988	5.28e-02	5.79e-03	0.3371	2.75947	0.930164	171.55	PATL1	1.90549		8119080	0.2707	1.64e-02	3.24	-2.9367	6.01e-01	SRSF3	1.51677		204742_s_at	0.5725	0.0343357	2.38802	-3.4909	1.1294	PYGB	2.18767
									27131	2.47e-03	4.91e-05	0.2292	4.06007	0.930452	286.29	SNX5	1.90587		7975292	0.2408	1.07e-02	3.57	-2.51191	6.02e-01	RAD51B	1.51782		209972_s_at	0.5827	0.0410857	2.28903	-3.6347	1.13255	RRP1B	2.19246
									1495	1.49e-02	7.79e-04	0.2772	3.36023	0.931328	284.46	CTNNA1	1.90703		8133860	0.2694	1.61e-02	3.25	-2.91945	6.03e-01	GNAI1	1.51887		205763_s_at	0.5845	0.0419746	2.27718	-3.6518	1.14437	LOC101929240///SNRNP200	2.21049
									79993	2.30e-02	1.60e-03	0.2951	3.15602	0.931337	116.3	ELOVL7	1.90704		7974341	0.2481	1.18e-02	3.5	-2.60497	6.03e-01	GNG2	1.51887		225678_at	0.5719	0.0332397	2.40584	-3.4649	1.14705	GYG2	2.21461
									91748	2.87e-02	2.21e-03	0.3048	3.05996	0.932616	147.88	MIDEAS	1.90873		7962441	0.334	3.44e-02	2.68	-3.67513	6.03e-01	TWF1	1.51887		243916_x_at	0.5947	0.0479688	2.20296	-3.7583	1.15014	LINC00216	2.21935
									7392	1.37e-02	6.78e-04	0.275	3.39817	0.934612	71.25	USF2	1.91138		7957570	0.2284	9.01e-03	3.71	-2.33579	6.04e-01	PLXNC1	1.51992		224429_x_at	0.5868	0.0437974	2.25359	-3.6858	1.15496	JPH1	2.22678
									283991	7.31e-02	9.82e-03	0.3622	2.58194	0.935283	17.92	UBALD2	1.91227		7971296	0.2064	6.51e-03	3.98	-2.01083	6.05e-01	EPSTI1	1.52098		216550_x_at	0.5763	0.0376127	2.33783	-3.564	1.15535	CDC25C	2.22738
									145173	1.39e-01	2.93e-02	0.4292	2.17913	0.935302	17.95	B3GLCT	1.91229		8113103	0.3208	2.95e-02	2.8	-3.5226	6.06e-01	KIAA0825	1.52203		236856_x_at	0.5742	0.0350794	2.37624	-3.5081	1.15574	LOC283674	2.22799
									53827	1.24e-01	2.40e-02	0.4143	2.25738	0.935347	31.47	FXYD5	1.91235		8013026	0.2584	1.36e-02	3.38	-2.74855	6.06e-01	ZNF287	1.52203		1558641_at	0.5857	0.0429852	2.26398	-3.6708	1.1583	LNPEP	2.23195
									1152	3.31e-02	2.72e-03	0.3127	2.99761	0.937283	86.21	CKB	1.91492		7966301	0.3133	2.74e-02	2.85	-3.448	6.07e-01	ANAPC7	1.52309		225834_at	0.5711	0.0326544	2.41559	-3.4506	1.16151	MFN2	2.23692
									582	9.03e-02	1.40e-02	0.3816	2.45763	0.937858	35.14	BBS1	1.91568		8002729	0.1987	5.48e-03	4.13	-1.83921	6.08e-01	GLG1	1.52414		209838_at	0.5678	0.0309995	2.44409	-3.4088	1.16274	C1orf228	2.23883
									101927027	1.22e-01	2.34e-02	0.4146	2.26618	0.939473	43.81	CHROMR	1.91783		8174351	0.1796	3.52e-03	4.52	-1.40029	6.08e-01	NUP62CL	1.52414		1564856_s_at	0.5773	0.0382961	2.3279	-3.5785	1.16485	ACTN4	2.2421
									79637	1.81e-01	4.49e-02	0.4689	2.00567	0.940486	12.24	ARMC7	1.91917		7965226	0.2219	7.99e-03	3.81	-2.21507	6.08e-01	RASSF9	1.52414		206920_s_at	0.5903	0.0457939	2.22881	-3.7213	1.16615	LINC00665	2.24412
									4254	1.77e-01	4.32e-02	0.4654	2.02154	0.940865	32.74	KITLG	1.91968		8074251	0.3253	3.10e-02	2.76	-3.57151	6.09e-01	ATP6V1E1	1.5252		231824_at	0.594	0.0473254	2.21049	-3.7476	1.17151	ZSWIM1	2.25247
									51315	6.08e-02	7.23e-03	0.3503	2.68604	0.940883	94.52	KRCC1	1.9197		8101952	0.1923	4.83e-03	4.24	-1.71441	6.09e-01	DDIT4L	1.5252		239693_at	0.5763	0.0376808	2.33684	-3.5655	1.18273	LINC01128	2.27006
									440248	8.15e-02	1.17e-02	0.3737	2.52092	0.942096	135.76	HERC2P9	1.92132		8149865	0.2481	1.18e-02	3.5	-2.60207	6.09e-01	EBF2	1.5252		204108_at	0.5699	0.0322778	2.42195	-3.4413	1.18966	FN1	2.281
									100887750	1.66e-01	3.88e-02	0.4563	2.06678	0.943034	14.47	MRPS31P5	1.92257		8090091	0.1897	4.65e-03	4.27	-1.67571	6.09e-01	HACD2///HACD2	1.5252		227439_at	0.5752	0.0360889	2.36063	-3.5309	1.19146	SIGLEC6	2.28384
									23503	7.00e-02	9.07e-03	0.3617	2.60931	0.943678	71.34	ZFYVE26	1.92343		7909011	0.2064	6.47e-03	3.99	-2.00395	6.09e-01	MDM4	1.5252		1560753_at	0.5748	0.0353856	2.37146	-3.5151	1.19801	LOC221122	2.29423
									56099	1.64e-01	3.81e-02	0.4556	2.07424	0.945064	44.98	PCDHGB7	1.92527		8094948	0.2887	2.06e-02	3.07	-3.16267	6.09e-01	SLAIN2	1.5252		240121_x_at	0.5824	0.0410263	2.28983	-3.6336	1.20192	PHACTR4	2.30046
									27143	3.26e-02	2.66e-03	0.3147	3.00488	0.94554	64.95	PALD1	1.92591		7971015	0.2962	2.27e-02	2.99	-3.2607	6.09e-01	SMAD9	1.5252		243430_at	0.594	0.0474812	2.20866	-3.7502	1.20688	ASPG	2.30838
									79649	6.43e-02	8.00e-03	0.3574	2.6522	0.948004	147.01	MAP7D3	1.9292		8151756	0.2524	1.24e-02	3.45	-2.65723	6.09e-01	TMEM55A	1.5252		205685_at	0.5955	0.0485121	2.19668	-3.7673	1.20697	SLC17A7	2.30852
									3909	1.31e-01	2.63e-02	0.4268	2.22118	0.948056	33.5	LAMA3	1.92927		7971150	0.1818	3.73e-03	4.46	-1.45778	6.10e-01	LHFP	1.52626		236043_at	0.5699	0.0321052	2.42489	-3.437	1.20804	RPL35A	2.31024
									9737	5.70e-02	6.50e-03	0.3489	2.72168	0.949559	381.26	GPRASP1	1.93128		8050702	0.1524	2.03e-03	5.03	-0.86411	6.10e-01	TP53I3	1.52626		216732_at	0.5641	0.0294978	2.47126	-3.3688	1.21102	MIA-RAB4B///RAB4B	2.31502
									10768	3.28e-02	2.68e-03	0.3165	3.00201	0.950161	2399.43	AHCYL1	1.93209		8036373	0.2969	2.30e-02	2.98	-3.274	6.10e-01	ZNF585A	1.52626		229026_at	0.5832	0.0415008	2.28347	-3.6428	1.21373	WBP11	2.31936
									89876	1.48e-01	3.23e-02	0.4445	2.14082	0.95157	71.42	CFAP91	1.93398		7982204	0.2744	1.74e-02	3.19	-2.99515	6.12e-01	HMGN2	1.52838		242096_at	0.5906	0.0462033	2.22386	-3.7284	1.2138	FMO3	2.31947
									107985780	1.84e-01	4.63e-02	0.4781	1.9928	0.952751	76.8	LOC107985780	1.93556		7902810	0.2887	2.06e-02	3.07	-3.16301	6.12e-01	LMO4	1.52838		1557883_a_at	0.5796	0.038771	2.3211	-3.5883	1.23052	FAM135A	2.34652
									79948	1.72e-01	4.11e-02	0.4665	2.04238	0.952868	9.85	PLPPR3	1.93572		8081115	0.2622	1.42e-02	3.35	-2.78841	6.13e-01	ARL13B	1.52944		217547_x_at	0.5742	0.0345659	2.38435	-3.4963	1.23259	HAGH	2.34989
									22900	7.21e-02	9.60e-03	0.3679	2.58998	0.952981	52.37	CARD8	1.93587		8116297	0.3564	4.41e-02	2.5	-3.92064	6.13e-01	HNRNPH1	1.52944		224466_s_at	0.5609	0.0283816	2.49234	-3.3378	1.23882	GAS2L1	2.36005
									1455	1.29e-01	2.57e-02	0.4273	2.23133	0.953354	15.43	CSNK1G2	1.93637		8090737	0.3658	4.86e-02	2.44	-4.0154	6.13e-01	NPHP3-ACAD11///NPHP3	1.52944		234486_at	0.5868	0.0433506	2.25929	-3.6776	1.24024	DHX37	2.36237
									7428	9.55e-02	1.54e-02	0.3935	2.42314	0.953455	23.02	VHL	1.9365		8173713	0.2671	1.54e-02	3.29	-2.87155	6.14e-01	MAGT1	1.5305		207969_x_at	0.5821	0.0405565	2.29621	-3.6244	1.24316	RHBDD3	2.36716
									101927509	1.77e-01	4.35e-02	0.4724	2.01882	0.953662	31.69	HDLBP-AS1	1.93678		8102006	0.2	5.78e-03	4.08	-1.89303	6.14e-01	MANBA	1.5305		202277_at	0.5754	0.0373403	2.34184	-3.5582	1.24428	CCDC89	2.369
									10349	1.13e-01	2.04e-02	0.4117	2.31862	0.95456	38.06	ABCA10	1.93799		8121144	0.3327	3.39e-02	2.7	-3.65908	6.14e-01	MANEA	1.5305		206386_at	0.5778	0.0385045	2.3249	-3.5828	1.24571	CCDC144A	2.37135
									29109	7.69e-02	1.06e-02	0.3741	2.55508	0.955754	49.07	FHOD1	1.93959		8070010	0.2171	7.41e-03	3.87	-2.13974	6.14e-01	SYNJ1	1.5305		239423_at	0.5439	0.0194222	2.69852	-3.0316	1.24951	E2F5	2.37761
									57178	2.05e-03	3.57e-05	0.2312	4.13359	0.955776	158.3	ZMIZ1	1.93962		8000409	0.2831	1.95e-02	3.11	-3.1101	6.16e-01	HMGN2	1.53262		222030_at	0.558	0.0242416	2.57826	-3.2107	1.25053	IP6K1	2.37929
									64784	7.68e-02	1.06e-02	0.3742	2.55655	0.956644	107.37	CRTC3	1.94079		7908841	0.1628	2.49e-03	4.83	-1.06233	6.17e-01	PPP1R12B	1.53368		230793_at	0.5757	0.0373781	2.34129	-3.559	1.25431	DHCR7	2.38554
									1059	1.01e-01	1.69e-02	0.4014	2.38799	0.958644	51.79	CENPB	1.94348		7964745	0.1841	4.03e-03	4.4	-1.53444	6.17e-01	TMBIM4///TMBIM4	1.53368		230035_at	0.5763	0.0377803	2.33538	-3.5676	1.25444	NPAS1	2.38575
									81603	7.64e-03	2.71e-04	0.2636	3.64186	0.960067	92.83	TRIM8	1.9454		8121370	0.3187	2.89e-02	2.81	-3.50193	6.19e-01	ARMC2	1.53581		209419_at	0.5841	0.0416614	2.28133	-3.6459	1.2586	FLOT1	2.39263
									379025	7.31e-02	9.83e-03	0.372	2.58158	0.960474	150.58	PSMA3-AS1	1.94595		8156116	0.3223	3.00e-02	2.79	-3.53828	6.19e-01	IDNK	1.53581		217725_x_at	0.5596	0.027081	2.51794	-3.3	1.26676	DDX23	2.4062
									8850	4.13e-02	3.86e-03	0.3325	2.88956	0.960748	224.56	KAT2B	1.94632		8173917	0.2406	1.05e-02	3.59	-2.4879	6.19e-01	NAP1L3	1.53581		1562943_at	0.5793	0.0387278	2.32171	-3.5874	1.26798	FBXO32	2.40825
									57473	1.12e-01	2.00e-02	0.413	2.32641	0.960865	31.54	ZNF512B	1.94648		7939839	0.3391	3.68e-02	2.64	-3.74143	6.19e-01	PTPRJ	1.53581		1561093_at	0.5778	0.0384732	2.32535	-3.5822	1.2712	DNAJC4	2.41362
									56109	1.02e-01	1.71e-02	0.403	2.385	0.961258	27.99	PCDHGA6	1.94701		8088979	0.2665	1.50e-02	3.31	-2.84695	6.19e-01	VGLL3	1.53581		242136_x_at	0.5596	0.0256107	2.54836	-3.255	1.2741	APOF	2.41848
									183	4.34e-02	4.20e-03	0.3359	2.86237	0.961529	950.75	AGT	1.94737		8153890	0.2671	1.54e-02	3.29	-2.87406	6.19e-01	ZNF251	1.53581		214826_at	0.572	0.0340472	2.39266	-3.4842	1.27571	EIF3B	2.42119
									57573	1.70e-02	9.85e-04	0.2921	3.29476	0.962281	360.17	ZNF471	1.94839		8035779	0.2161	7.32e-03	3.88	-2.1282	6.19e-01	ZNF626	1.53581		226544_x_at	0.5752	0.0363122	2.35723	-3.5358	1.27946	LOC100505498	2.42749
									57571	1.91e-01	4.93e-02	0.4895	1.96633	0.962502	124.87	CARNS1	1.94869		7998174	0.2744	1.74e-02	3.19	-2.99554	6.20e-01	LUC7L	1.53688		1556761_at	0.5763	0.03809	2.33088	-3.5741	1.28039	SLC38A10	2.42905
									148189	1.10e-01	1.96e-02	0.4129	2.33366	0.963613	16.66	LINC00662	1.95019		7907893	0.1339	1.37e-03	5.42	-0.48497	6.20e-01	MR1	1.53688		234993_at	0.5809	0.0400917	2.30258	-3.6151	1.28105	LOC101928422///TCAF2P1///TCAF2	2.43015
									7159	7.66e-02	1.05e-02	0.3769	2.55807	0.964097	145.53	TP53BP2	1.95084		8096704	0.1992	5.62e-03	4.11	-1.86361	6.20e-01	NPNT	1.53688		229398_at	0.5596	0.0280177	2.49939	-3.3274	1.28169	TBL3	2.43124
									27112	1.72e-01	4.14e-02	0.4726	2.03995	0.964132	17.95	NALF2	1.95089		8028770	0.3295	3.22e-02	2.73	-3.60859	6.20e-01	ZNF546	1.53688		1562830_at	0.5842	0.0417044	2.28075	-3.6467	1.28236	CD4	2.43237
									57649	8.24e-02	1.19e-02	0.3836	2.51478	0.964728	65.03	PHF12	1.9517		8016077	0.2668	1.50e-02	3.3	-2.84901	6.21e-01	GPATCH8	1.53794		210397_at	0.5797	0.038827	2.3203	-3.5895	1.28656	LOC142937	2.43945
									23092	8.83e-03	3.42e-04	0.2696	3.58157	0.96573	301.37	ARHGAP26	1.95305		7900555	0.2839	1.99e-02	3.09	-3.12709	6.22e-01	CCDC30	1.53901		217387_at	0.5596	0.028048	2.4988	-3.3283	1.28741	EBF3	2.44089
									440093	7.46e-02	1.01e-02	0.3754	2.5725	0.965837	29.8	H3-5	1.9532		8113097	0.3111	2.66e-02	2.87	-3.41992	6.22e-01	KIAA0825	1.53901		244028_at	0.5641	0.0295732	2.46987	-3.3709	1.28755	LDOC1	2.44114
									1879	8.05e-02	1.14e-02	0.3818	2.52979	0.965956	113.62	EBF1	1.95336		7906900	0.3168	2.84e-02	2.83	-3.48228	6.23e-01	DDR2	1.54007		214987_at	0.5742	0.0350016	2.37746	-3.5063	1.28868	MSMB	2.44304
									101929185	1.51e-01	3.34e-02	0.4542	2.12705	0.966051	42.4	LOC101929185	1.95349		8176234	0.2329	9.66e-03	3.66	-2.40531	6.25e-01	CLIC2	1.54221		222899_at	0.5915	0.0464557	2.22083	-3.7328	1.29054	WIPF3	2.4462
									122773	1.68e-01	3.98e-02	0.47	2.05572	0.966102	67.54	KLHDC1	1.95356		8021653	0.2761	1.81e-02	3.16	-3.03156	6.25e-01	SERPINB8	1.54221		214806_at	0.5351	0.0171413	2.7661	-2.9306	1.29087	ARL4D	2.44675
									2355	8.41e-02	1.23e-02	0.3862	2.50209	0.966398	425.77	FOSL2	1.95396		7988093	0.1965	5.16e-03	4.18	-1.78028	6.25e-01	TP53BP1	1.54221		235374_at	0.5596	0.0267268	2.52512	-3.2894	1.29118	FAM20A	2.44728
									155400	8.40e-02	1.23e-02	0.3862	2.50414	0.966999	17.66	NSUN5P1	1.95477		7907249	0.3681	4.95e-02	2.42	-4.03271	6.26e-01	FMO3	1.54328		217097_s_at	0.5719	0.0330789	2.4085	-3.461	1.2937	AURKAIP1	2.45157
									56131	1.79e-01	4.42e-02	0.4812	2.01208	0.968168	45.63	PCDHB4	1.95635		7969153	0.2209	7.78e-03	3.83	-2.18856	6.26e-01	KCNRG///TRIM13	1.54328		1569419_at	0.5961	0.0486029	2.19563	-3.7688	1.29526	GOLM1	2.45421
									79411	6.21e-02	7.49e-03	0.3624	2.67431	0.969158	34.62	GLB1L	1.9577		7968976	0.2182	7.55e-03	3.86	-2.15851	6.26e-01	LRCH1	1.54328		205235_s_at	0.5719	0.0330406	2.40914	-3.46	1.29619	DKFZP434L187	2.45579
									5649	1.15e-01	2.12e-02	0.4213	2.30415	0.970688	252.84	RELN	1.95978		8069644	0.179	3.43e-03	4.54	-1.375	6.27e-01	APP	1.54435		240992_at	0.5947	0.0481117	2.2013	-3.7607	1.29847	GLIS1	2.45968
									8446	5.60e-02	6.30e-03	0.3555	2.73174	0.971176	57.84	DUSP11	1.96044		7948574	0.3243	3.06e-02	2.77	-3.55642	6.27e-01	CPSF7	1.54435		228591_at	0.5809	0.0392964	2.31366	-3.5991	1.29861	IGHV4-31///IGHM///IGHG3///IGHG1///IGHD///IGHA2///IGHA1	2.45992
									7097	2.10e-02	1.40e-03	0.3047	3.19406	0.973248	209.6	TLR2	1.96326		8173745	0.2681	1.58e-02	3.27	-2.89694	6.27e-01	CYSLTR1	1.54435		223501_at	0.5596	0.0258507	2.54328	-3.2625	1.30284	ANKRD30BP3	2.46714
									7078	1.84e-02	1.12e-03	0.2988	3.25967	0.974059	1737.06	TIMP3	1.96436		8115681	0.3079	2.55e-02	2.9	-3.37714	6.27e-01	PANK3	1.54435		238966_at	0.5809	0.0390321	2.31739	-3.5937	1.3033	PDIA4	2.46793
									5106	1.50e-01	3.29e-02	0.4567	2.1332	0.974306	23.09	PCK2	1.9647		8180356	0.3333	3.41e-02	2.69	-3.66545	6.27e-01	RPL7L1	1.54435		212844_at	0.5827	0.0410989	2.28885	-3.635	1.30989	TIFA	2.47923
									10857	1.14e-02	5.15e-04	0.281	3.47277	0.975803	323.12	PGRMC1	1.96673		7951112	0.2831	1.96e-02	3.1	-3.11423	6.28e-01	MTMR2	1.54542		235228_at	0.5906	0.0460891	2.22524	-3.7265	1.31177	NTRK2	2.48245
									388	5.68e-02	6.47e-03	0.3586	2.72274	0.976488	960.88	RHOB	1.96767		8121277	0.3057	2.52e-02	2.92	-3.36304	6.29e-01	AIM1	1.54649		233228_at	0.5809	0.0394519	2.31148	-3.6023	1.31221	ZZZ3	2.48322
									1407	6.05e-02	7.13e-03	0.3632	2.69048	0.977281	20.47	CRY1	1.96875		8140386	0.3564	4.41e-02	2.51	-3.91867	6.29e-01	STYXL1	1.54649		242362_at	0.594	0.0472049	2.21191	-3.7455	1.31661	LINC01146	2.4908
									79817	7.31e-02	9.82e-03	0.3788	2.5821	0.978066	213.08	MOB3B	1.96982		8047381	0.2761	1.81e-02	3.16	-3.03376	6.30e-01	CFLAR	1.54756		240138_at	0.5719	0.0336933	2.3984	-3.4758	1.32389	LOC400794	2.5034
									105377291	1.48e-01	3.23e-02	0.457	2.14047	0.978215	14.85	LOC105377291	1.97003		7971671	0.2798	1.90e-02	3.13	-3.08108	6.30e-01	GUCY1B2	1.54756		235030_at	0.5868	0.0439956	2.25109	-3.6894	1.32488	SNORA70///RPL10	2.50512
									51317	3.20e-03	7.42e-05	0.247	3.96244	0.978548	268.09	PHF21A	1.97048		8167815	0.3106	2.64e-02	2.88	-3.41206	6.30e-01	MAGED2	1.54756		215532_x_at	0.5596	0.0278638	2.50239	-3.323	1.32493	SOX5	2.50521
									9710	5.52e-02	6.12e-03	0.3571	2.74113	0.978943	43.5	GARRE1	1.97102		7904569	0.3047	2.48e-02	2.93	-3.34861	6.30e-01	NBPF25P///NBPF19///NBPF20///NBPF10///NBPF8///NBPF9///NBPF15///NBPF11///NBPF12///NBPF3///NBPF1///NBPF14	1.54756		228509_at	0.5752	0.0362864	2.35762	-3.5353	1.32926	LINC00958	2.51274
									56098	1.35e-01	2.77e-02	0.4448	2.20176	0.979375	18.08	PCDHGC4	1.97161		8106534	0.3457	3.96e-02	2.58	-3.8139	6.30e-01	PAPD4	1.54756		229644_at	0.5561	0.0235249	2.59457	-3.1865	1.33014	ZNHIT2	2.51427
									84460	1.41e-01	3.01e-02	0.4516	2.16867	0.979407	160.42	ZMAT1	1.97165		8157638	0.179	3.39e-03	4.55	-1.36368	6.31e-01	MRRF	1.54864		241954_at	0.5845	0.0424875	2.27044	-3.6615	1.33047	MAN1B1	2.51485
									151354	7.05e-02	9.28e-03	0.3769	2.60168	0.980648	44.05	LRATD1	1.97335		8081128	0.3457	3.96e-02	2.58	-3.81383	6.32e-01	NSUN3	1.54971		221610_s_at	0.5978	0.0499535	2.18032	-3.7906	1.33125	NUP98	2.5162
									7753	1.23e-01	2.39e-02	0.4341	2.25897	0.980681	28.11	ZNF202	1.9734		8092134	0.2626	1.42e-02	3.35	-2.79273	6.32e-01	PLD1	1.54971		236405_at	0.5868	0.0437909	2.25368	-3.6857	1.33205	FAM120A	2.51761
									399959	1.81e-03	2.98e-05	0.2349	4.17525	0.98079	287.72	MIR100HG	1.97355		8128956	0.1187	9.46e-04	5.8	-0.13024	6.33e-01	FYN	1.55079		1554063_at	0.5323	0.014554	2.85446	-2.7983	1.33293	DEGS1	2.51913
									272	8.48e-02	1.25e-02	0.3929	2.49664	0.980859	86.43	AMPD3	1.97364		7905028	0.3203	2.93e-02	2.8	-3.51597	6.33e-01	LOC100996732///LOC654342///LOC645166///LSP1	1.55079		202991_at	0.5699	0.0322264	2.42282	-3.44	1.33444	LOC283352	2.52178
									105372244	1.82e-01	4.52e-02	0.4899	2.00238	0.980898	10.58	LOC105372244	1.97369		8152079	0.3556	4.38e-02	2.51	-3.91303	6.33e-01	PABPC1	1.55079		205802_at	0.5719	0.0333724	2.40365	-3.4681	1.33509	TNFSF11	2.5229
									6203	1.78e-02	1.06e-03	0.2997	3.27396	0.98112	119.52	RPS9	1.974		8071332	0.2681	1.58e-02	3.27	-2.89881	6.33e-01	RANBP1	1.55079		243532_at	0.5857	0.0429913	2.26391	-3.671	1.33568	OMP	2.52395
									109136579	8.12e-02	1.16e-02	0.3888	2.52355	0.981271	21869.7	TALAM1	1.9742		8006531	0.3646	4.80e-02	2.44	-4.00342	6.33e-01	SLFN5	1.55079		234605_at	0.5927	0.0466685	2.21828	-3.7364	1.34021	TSC22D1	2.53189
									8493	1.31e-01	2.63e-02	0.4422	2.22156	0.982439	13.75	PPM1D	1.9758		8047577	0.3438	3.91e-02	2.59	-3.80064	6.35e-01	CARF	1.55294		219190_s_at	0.5868	0.0440871	2.24993	-3.6911	1.34116	FYB	2.53356
									131583	1.42e-01	3.04e-02	0.4544	2.16435	0.983485	51.87	FAM43A	1.97724		8039928	0.3102	2.63e-02	2.88	-3.40678	6.35e-01	FAM72A///FAM72D///FAM72B	1.55294		239889_at	0.5906	0.0461699	2.22426	-3.7279	1.34176	C2CD3	2.5346
									152137	9.17e-04	1.16e-05	0.2245	4.38509	0.984385	279.19	CCDC50	1.97847		8161362	0.3391	3.68e-02	2.64	-3.74025	6.35e-01	LOC102724238///LOC100126582///FGF7P3///LOC403323///FGF7P6///FGF7	1.55294		1557522_x_at	0.5752	0.0358485	2.3643	-3.5255	1.34187	NHEG1	2.5348
									378938	7.67e-02	1.06e-02	0.3851	2.55706	0.984676	24242.2	MALAT1	1.97887		7940153	0.2408	1.07e-02	3.57	-2.51172	6.36e-01	FAM111A	1.55401		244243_at	0.5596	0.0278891	2.5019	-3.3237	1.34242	CELF1	2.53576
									84125	1.36e-01	2.79e-02	0.448	2.1986	0.985072	59.51	LRRIQ1	1.97941		8141490	0.3057	2.51e-02	2.92	-3.36218	6.37e-01	PMS2P1	1.55509		236090_at	0.5537	0.0225015	2.61873	-3.1505	1.34433	DIAPH2-AS1	2.53912
									100093630	1.10e-01	1.96e-02	0.4223	2.33386	0.985537	27.92	SNHG8	1.98005		7899502	0.179	3.41e-03	4.55	-1.36887	6.37e-01	RNU11	1.55509		219848_s_at	0.5947	0.0481822	2.20048	-3.7618	1.34495	ABCF2	2.54022
									84752	1.70e-01	4.06e-02	0.4824	2.04719	0.987468	15.57	B3GNT9	1.9827		8122396	0.2411	1.08e-02	3.57	-2.51418	6.38e-01	AIG1	1.55617		230953_at	0.5596	0.0267444	2.52476	-3.2899	1.34579	LOC101928809	2.54169
									57834	1.19e-01	2.22e-02	0.4324	2.28643	0.988572	141.74	CYP4F11	1.98422		8155574	0.2798	1.89e-02	3.13	-3.07676	6.38e-01	ANKRD20A21P///ANKRD20A8P///ANKRD20A4///ANKRD20A2///ANKRD20A3///ANKRD20A5P///ANKRD20A1	1.55617		240700_at	0.5641	0.0291232	2.47825	-3.3586	1.34769	RGS16	2.54504
									100775107	1.66e-01	3.87e-02	0.4783	2.06775	0.988914	34.94	RBM5-AS1	1.98469		7972336	0.2808	1.91e-02	3.12	-3.08861	6.39e-01	DZIP1	1.55725		209186_at	0.556	0.0229768	2.60738	-3.1674	1.34834	LINC01514	2.54619
									6383	3.40e-02	2.84e-03	0.3319	2.98488	0.990563	155.17	SDC2	1.98696		8180315	0.354	4.31e-02	2.52	-3.89598	6.39e-01	KCNMB3	1.55725		236751_at	0.5641	0.0292509	2.47586	-3.3621	1.35084	CYP20A1	2.55061
									79172	1.28e-01	2.53e-02	0.4428	2.23746	0.990846	46.58	CENPO	1.98735		7985662	0.2736	1.72e-02	3.2	-2.9837	6.40e-01	PDE8A	1.55833		204113_at	0.5596	0.0278906	2.50187	-3.3237	1.35092	STX18	2.55075
									7368	6.32e-02	7.78e-03	0.3726	2.66148	0.991628	215.18	UGT8	1.98843		8132843	0.334	3.44e-02	2.68	-3.6747	6.41e-01	HAUS6	1.55941		235837_at	0.5349	0.0168189	2.77636	-2.9153	1.35421	RALBP1	2.55657
									150356	1.56e-01	3.53e-02	0.4711	2.10514	0.991831	9.79	CHADL	1.98871		7909561	0.1959	5.11e-03	4.19	-1.76994	6.41e-01	LINC00467	1.55941		1553178_a_at	0.597	0.0494178	2.18635	-3.782	1.35542	RSU1P2	2.55871
									83850	7.74e-02	1.07e-02	0.3898	2.55231	0.994789	20.45	ESYT3	1.99279		7904976	0.2751	1.77e-02	3.18	-3.00984	6.42e-01	NBPF25P///NBPF19///NBPF20///NBPF10///NBPF8///NBPF9///NBPF15///NBPF11///NBPF12///NBPF3///NBPF1///NBPF14	1.56049		243851_at	0.5323	0.0146423	2.85119	-2.8032	1.36139	LRP1	2.56933
									50863	2.74e-02	2.04e-03	0.3229	3.08384	0.995781	215.97	NTM	1.99416		8100328	0.3237	3.04e-02	2.78	-3.55133	6.42e-01	USP46	1.56049		238914_at	0.5323	0.0149601	2.8396	-2.8205	1.36411	C6orf89	2.57417
									10838	7.49e-02	1.02e-02	0.3875	2.57017	0.995831	121.01	ZNF275	1.99423		8095362	0.2561	1.32e-02	3.41	-2.71777	6.43e-01	MT2A	1.56157		236921_at	0.5624	0.0287841	2.48465	-3.3491	1.37121	TCTN1	2.58688
									10591	1.67e-01	3.92e-02	0.4831	2.06159	0.99586	16.66	DNPH1	1.99427		8132062	0.2773	1.85e-02	3.15	-3.0542	6.44e-01	ZNRF2	1.56266		1563521_at	0.5868	0.0433481	2.25932	-3.6776	1.37394	OR51B2	2.59177
									100507530	1.72e-01	4.12e-02	0.4888	2.04191	0.998021	19.68	MCPH1-AS1	1.99726		8120251	0.1287	1.20e-03	5.55	-0.35809	6.45e-01	FBXO9	1.56374		234059_at	0.5827	0.0411426	2.28827	-3.6358	1.37419	TAAR2	2.59223
									84249	2.67e-02	1.96e-03	0.3229	3.0957	0.999698	539.22	PSD2	1.99958		7983843	0.3457	3.96e-02	2.58	-3.81324	6.45e-01	TCF12	1.56374		238279_x_at	0.5742	0.0352131	2.37415	-3.5112	1.37463	MIF-AS1	2.59301
									254251	5.27e-02	5.77e-03	0.3622	2.76053	0.999742	90.69	LCORL	1.99964		7917885	0.2834	1.97e-02	3.1	-3.11979	6.46e-01	CNN3	1.56482		224308_s_at	0.5711	0.032892	2.41161	-3.4564	1.37515	POU2F2	2.59394
									6217	2.03e-03	3.50e-05	0.2418	4.13854	1.00082	138.44	RPS16	2.00114		7968653	0.3681	4.95e-02	2.42	-4.03261	6.46e-01	RFXAP	1.56482		241771_at	0.5323	0.0163186	2.79267	-2.8909	1.37685	FCRL2	2.597
									9567	9.34e-02	1.49e-02	0.4109	2.43551	1.00087	30.81	GTPBP1	2.0012		8022674	0.2267	8.50e-03	3.76	-2.27757	6.47e-01	CDH2	1.56591		241138_at	0.5609	0.028427	2.49147	-3.3391	1.37743	GABRA1	2.59805
									4826	7.89e-03	2.84e-04	0.2759	3.62917	1.00115	189.54	NNAT	2.0016		8137464	0.3638	4.71e-02	2.46	-3.98546	6.48e-01	PSPH	1.56699		243077_at	0.5809	0.0390952	2.3165	-3.595	1.37791	KCNJ15	2.59891
									84307	2.33e-02	1.63e-03	0.3182	3.15091	1.00274	155.37	ZNF397	2.0038		8170863	0.3591	4.53e-02	2.49	-3.94642	6.48e-01	SNORA70///RPL10	1.56699		1564190_x_at	0.5943	0.0478382	2.20448	-3.7561	1.37831	CEP57L1	2.59963
									342945	1.42e-01	3.03e-02	0.4629	2.16668	1.00287	30.6	ZSCAN22	2.00398		8138116	0.3353	3.52e-02	2.67	-3.69721	6.49e-01	ZNF12	1.56808		1554360_at	0.5906	0.0462614	2.22316	-3.7294	1.37852	LOC100288590	2.60002
									9322	1.82e-01	4.56e-02	0.5017	1.99938	1.00306	24.82	TRIP10	2.00425		7938816	0.2974	2.31e-02	2.98	-3.27719	6.50e-01	ZDHHC13	1.56917		1554714_at	0.5752	0.037207	2.34382	-3.5553	1.37892	ABTB1	2.60074
									643314	1.58e-01	3.59e-02	0.4784	2.09835	1.00382	86.51	KIAA0754	2.00531		8116245	0.1932	4.95e-03	4.22	-1.73738	6.51e-01	CLK4///CLK4	1.57026		203793_x_at	0.5631	0.028919	2.48209	-3.3529	1.38032	DNTTIP1	2.60326
									116984	9.14e-02	1.43e-02	0.4099	2.44917	1.00384	95.87	ARAP2	2.00533		8095376	0.2522	1.24e-02	3.46	-2.6514	6.51e-01	MT2A	1.57026		244663_at	0.5868	0.0435084	2.25727	-3.6805	1.38165	GMPR2	2.60566
									115290	1.84e-01	4.65e-02	0.5043	1.99072	1.00398	13.6	FBXO17	2.00553		8005110	0.2127	6.99e-03	3.92	-2.08146	6.51e-01	ZNF286B///ZNF286A	1.57026		1557672_s_at	0.597	0.0494199	2.18632	-3.782	1.38179	TEX15	2.60591
									975	2.80e-02	2.12e-03	0.3271	3.07307	1.00518	90.94	CD81	2.0072		8103025	0.2408	1.06e-02	3.58	-2.49821	6.51e-01	ZNF827	1.57026		243529_at	0.597	0.0495374	2.18499	-3.7839	1.3818	RAPGEF3	2.60593
									8934	1.09e-01	1.90e-02	0.4288	2.34469	1.00551	32.74	RAB29	2.00765		8058509	0.3364	3.56e-02	2.66	-3.70753	6.53e-01	PLEKHM3	1.57243		221740_x_at	0.5719	0.0332145	2.40625	-3.4643	1.38184	POLR3H	2.60601
									4651	9.24e-02	1.46e-02	0.4122	2.44138	1.00641	279.52	MYO10	2.0089		7932082	0.3529	4.27e-02	2.53	-3.88706	6.55e-01	CCDC3	1.57462		1570166_a_at	0.597	0.0487885	2.1935	-3.7718	1.38381	CCDC169	2.60956
									4026	2.79e-02	2.10e-03	0.3277	3.07563	1.00784	656.31	LPP	2.0109		8124185	0.2357	9.97e-03	3.63	-2.43639	6.55e-01	PRL	1.57462		238814_at	0.5685	0.0315666	2.43416	-3.4234	1.38411	MTRF1L	2.61011
									93643	1.05e-01	1.80e-02	0.4266	2.36558	1.00911	19.41	TJAP1	2.01267		8072015	0.1889	4.57e-03	4.28	-1.65951	6.56e-01	GRK3	1.57571		223607_x_at	0.594	0.0473324	2.21041	-3.7477	1.38424	HOOK3	2.61034
									3915	2.17e-02	1.48e-03	0.3175	3.17938	1.00961	294.79	LAMC1	2.01336		8043945	0.3207	2.94e-02	2.8	-3.51887	6.56e-01	MAP4K4	1.57571		1561909_at	0.5699	0.0322385	2.42262	-3.4403	1.38554	GPR161	2.61269
									6035	1.44e-01	3.10e-02	0.4681	2.15705	1.00971	40.03	RNASE1	2.0135		8119408	0.2537	1.26e-02	3.44	-2.67363	6.57e-01	NFYA	1.5768		210432_s_at	0.567	0.0305974	2.45124	-3.3983	1.38869	LOC101928269///LOC100506403///RUNX1	2.61841
									729993	3.51e-02	3.00e-03	0.3403	2.96754	1.00981	80.87	SHISA9	2.01364		8056359	0.3341	3.45e-02	2.68	-3.67704	6.58e-01	SNORA70F	1.57789		242994_at	0.5621	0.0286636	2.48694	-3.3457	1.38879	RPS15A	2.61858
									89848	4.05e-02	3.75e-03	0.3485	2.89824	1.01006	25.8	FCHSD1	2.014		8117646	0.1427	1.67e-03	5.22	-0.6722	6.58e-01	ZKSCAN8	1.57789		207143_at	0.594	0.0473508	2.21019	-3.748	1.38957	ADSL	2.62
									90678	1.66e-01	3.90e-02	0.4894	2.06454	1.01046	29.71	LRSAM1	2.01456		8088911	0.266	1.49e-02	3.31	-2.8408	6.58e-01	ZNF717	1.57789		244544_at	0.5809	0.039817	2.30639	-3.6096	1.38996	CCDC80	2.62071
									150274	1.23e-01	2.36e-02	0.4466	2.26306	1.01059	70.14	HSCB	2.01473		7998117	0.3378	3.61e-02	2.65	-3.72179	6.60e-01	LOC100134822///SEPT14///LINC00266-1///PCMTD2	1.58008		243649_at	0.5474	0.0205644	2.66756	-3.0778	1.3901	ELAVL1	2.62097
									3148	2.33e-03	4.43e-05	0.2479	4.0837	1.01216	373.48	HMGB2	2.01692		8060736	0.1949	5.06e-03	4.2	-1.7606	6.60e-01	PANK2	1.58008		210686_x_at	0.5685	0.0315473	2.4345	-3.4229	1.39318	STAG1	2.62657
									27161	2.81e-02	2.14e-03	0.3298	3.07065	1.01261	362.08	AGO2	2.01756		8106280	0.2427	1.10e-02	3.55	-2.53255	6.61e-01	HMGCR	1.58118		227203_at	0.5596	0.0259197	2.54183	-3.2647	1.39397	HGF	2.628
									10013	5.37e-02	5.92e-03	0.368	2.75198	1.01273	54.74	HDAC6	2.01773		7965873	0.1449	1.73e-03	5.19	-0.70599	6.61e-01	IGF1	1.58118		244078_at	0.5685	0.0314412	2.43634	-3.4202	1.39461	FAT3	2.62917
									9306	1.87e-02	1.14e-03	0.3114	3.25414	1.0133	69.45	SOCS6	2.01852		8011462	0.1531	2.07e-03	5.01	-0.88085	6.61e-01	NCBP3	1.58118		1555540_at	0.5752	0.036042	2.36134	-3.5298	1.4001	LMOD3	2.63921
									2123	8.55e-02	1.27e-02	0.4069	2.49259	1.01432	77.02	EVI2A	2.01996		7942174	0.3596	4.57e-02	2.48	-3.95512	6.61e-01	PPFIA1	1.58118		244495_x_at	0.5654	0.0304371	2.45412	-3.3941	1.4071	DALRD3	2.65204
									55268	8.50e-02	1.26e-02	0.4065	2.49523	1.01437	81.3	ECHDC2	2.02002		8004508	0.3527	4.26e-02	2.53	-3.88585	6.61e-01	SNORA67	1.58118		1558885_at	0.594	0.0470124	2.21419	-3.7423	1.40853	SYNRG	2.65467
									107986997	1.22e-01	2.35e-02	0.4481	2.26496	1.01488	47.41	LOC107986997	2.02074		8035847	0.3248	3.08e-02	2.77	-3.56416	6.61e-01	ZNF675	1.58118		244224_x_at	0.5704	0.0325565	2.41723	-3.4482	1.40973	ANKAR	2.65688
									6194	5.42e-04	5.52e-06	0.2235	4.54413	1.01561	1057.89	RPS6	2.02175		7919412	0.2783	1.86e-02	3.14	-3.06375	6.62e-01	NBPF25P///NBPF19///NBPF20///NBPF10///NBPF8///NBPF9///NBPF15///NBPF11///NBPF12///NBPF3///NBPF1///NBPF14	1.58227		213813_x_at	0.5702	0.0325169	2.4179	-3.4472	1.4102	ZNF41	2.65774
									55274	9.51e-02	1.53e-02	0.4187	2.42575	1.01561	48.92	PHF10	2.02176		7989023	0.2176	7.51e-03	3.86	-2.15316	6.62e-01	RAB27A	1.58227		242480_at	0.5943	0.047856	2.20427	-3.7564	1.41115	TRIM25	2.6595
									22822	9.43e-03	3.77e-04	0.2861	3.55568	1.01724	54.54	PHLDA1	2.02404		8001800	0.2287	9.26e-03	3.69	-2.36279	6.63e-01	CDH11	1.58337		230179_at	0.5596	0.0276084	2.50742	-3.3155	1.41123	ATP13A2	2.65964
									6134	2.05e-03	3.58e-05	0.2461	4.13326	1.01732	70.07	RPL10	2.02416		8127145	0.2069	6.58e-03	3.97	-2.02145	6.63e-01	ELOVL5	1.58337		242616_at	0.5702	0.0324791	2.41854	-3.4463	1.41203	TMEM50A	2.66111
									9783	1.38e-01	2.88e-02	0.4652	2.18681	1.01732	40.51	RIMS3	2.02416		8094778	0.2103	6.76e-03	3.95	-2.04889	6.63e-01	UCHL1	1.58337		221648_s_at	0.5595	0.0247749	2.56642	-3.2282	1.41206	TYW5	2.66116
									391	1.91e-01	4.94e-02	0.5178	1.96516	1.01758	10.16	RHOG	2.02452		8006239	0.3658	4.87e-02	2.43	-4.01762	6.64e-01	NF1	1.58447		241996_at	0.5868	0.0436687	2.25523	-3.6834	1.4133	WDR1	2.66345
									55785	1.24e-02	5.83e-04	0.2968	3.4393	1.02093	142.61	FGD6	2.02922		8114900	0.1455	1.78e-03	5.16	-0.73329	6.64e-01	PPP2R2B	1.58447		219953_s_at	0.5486	0.0211212	2.65308	-3.0994	1.4146	SNURF///SNRPN	2.66586
									55421	3.02e-03	6.84e-05	0.2566	3.9817	1.02177	204.17	NCBP3	2.03041		8079842	0.3644	4.77e-02	2.45	-3.99609	6.64e-01	RBM6	1.58447		233288_at	0.5641	0.0299221	2.46345	-3.3803	1.41473	CAMTA1	2.6661
									6535	1.52e-02	8.15e-04	0.3053	3.34749	1.02204	390.75	SLC6A8	2.03079		7919351	0.2771	1.83e-02	3.15	-3.04744	6.65e-01	NBPF25P///NBPF19///NBPF20///NBPF10///NBPF8///NBPF9///NBPF15///NBPF11///NBPF12///NBPF3///NBPF1///NBPF14	1.58557		1555862_s_at	0.5641	0.0298343	2.46506	-3.378	1.41484	TEX261	2.6663
									441454	8.22e-02	1.19e-02	0.4073	2.51609	1.02471	69.27	PTMAP11	2.03455		7904106	0.3012	2.39e-02	2.95	-3.31318	6.66e-01	MAGI3	1.58667		230626_at	0.5947	0.0482171	2.20008	-3.7624	1.4151	CCDC144A	2.66679
									6925	4.14e-02	3.87e-03	0.3557	2.88896	1.02774	251.59	TCF4	2.03883		8108703	0.2751	1.77e-02	3.18	-3.00903	6.66e-01	PCDHB6	1.58667		224284_x_at	0.5596	0.028034	2.49907	-3.3279	1.41536	PPP6R2	2.66726
									25976	4.03e-02	3.71e-03	0.3546	2.90211	1.02922	196.11	TIPARP	2.04093		7919271	0.2757	1.79e-02	3.17	-3.02056	6.67e-01	NBPF25P///NBPF19///NBPF20///NBPF10///NBPF8///NBPF9///NBPF15///NBPF11///NBPF12///NBPF3///NBPF1///NBPF14	1.58777		237530_at	0.5752	0.0371171	2.34515	-3.5534	1.41826	PEF1	2.67263
									260294	1.22e-01	2.35e-02	0.4545	2.26529	1.02955	10.83	NSUN5P2	2.04139		8143643	0.3252	3.09e-02	2.76	-3.56825	6.67e-01	TPK1	1.58777		204256_at	0.597	0.0495564	2.18478	-3.7842	1.41956	NAGK	2.67504
									25766	1.02e-01	1.71e-02	0.4318	2.38483	1.02984	26.87	PRPF40B	2.04179		8138857	0.1981	5.39e-03	4.14	-1.82273	6.68e-01	GGCT	1.58887		220323_at	0.5978	0.0498882	2.18105	-3.7895	1.42188	KIAA1109	2.67934
									112268109	1.25e-01	2.44e-02	0.4582	2.2513	1.0315	23.76	LOC112268109	2.04414		7903294	0.1603	2.39e-03	4.87	-1.0206	6.68e-01	MFSD14A	1.58887		238406_x_at	0.5778	0.0385115	2.3248	-3.583	1.42252	ZCCHC10	2.68053
									64787	1.78e-01	4.37e-02	0.5116	2.01658	1.03162	11.23	EPS8L2	2.04432		7918157	0.1427	1.65e-03	5.23	-0.66209	6.69e-01	VAV3	1.58997		224191_x_at	0.5943	0.0478737	2.20407	-3.7567	1.42329	HBA2///HBA1	2.68197
									51278	1.81e-01	4.49e-02	0.5143	2.00598	1.03173	29	IER5	2.04447		7924190	0.273	1.71e-02	3.21	-2.97554	6.70e-01	ANGEL2	1.59107		232030_at	0.597	0.0495352	2.18502	-3.7839	1.42343	MARS2	2.68222
									7704	2.61e-02	1.91e-03	0.3323	3.10441	1.03174	1107.9	ZBTB16	2.0445		8149448	0.1813	3.69e-03	4.47	-1.44726	6.70e-01	MSR1	1.59107		204429_s_at	0.5906	0.0461546	2.22445	-3.7276	1.42763	TREML3P	2.69005
									285268	1.48e-02	7.72e-04	0.3069	3.36248	1.03178	259.32	ZNF621	2.04455		8107868	0.2219	7.95e-03	3.81	-2.21065	6.71e-01	CDC42SE2	1.59218		236948_x_at	0.5596	0.0252425	2.55624	-3.2433	1.43564	LOC101928762	2.70501
									1005	1.86e-01	4.73e-02	0.5201	1.98403	1.03194	75.46	CDH7	2.04477		8140468	0.2808	1.92e-02	3.12	-3.09071	6.71e-01	GSAP	1.59218		213256_at	0.5486	0.0207558	2.66254	-3.0853	1.43735	LINC01222	2.70823
									8479	8.73e-03	3.36e-04	0.2879	3.58585	1.03224	491	HIRIP3	2.04519		7994161	0.3016	2.40e-02	2.95	-3.31758	6.71e-01	RBBP6	1.59218		231686_at	0.5955	0.0484302	2.19762	-3.7659	1.4409	LINC00473	2.71491
									54149	7.21e-02	9.60e-03	0.3986	2.58997	1.03238	218.42	C21orf91	2.0454		8103932	0.3341	3.45e-02	2.68	-3.67636	6.72e-01	CENPU	1.59328		1566146_x_at	0.572	0.0338636	2.39563	-3.4798	1.44202	LOC105378589	2.71702
									7551	1.08e-01	1.88e-02	0.4396	2.34866	1.0324	46.72	ZNF3	2.04542		8005141	0.225	8.31e-03	3.78	-2.25467	6.72e-01	TTC19	1.59328		217845_x_at	0.5845	0.0423825	2.27182	-3.6596	1.44263	FXYD5	2.71817
									51088	1.32e-02	6.49e-04	0.3028	3.41012	1.0326	176.26	KLHL5	2.0457		8142730	0.2284	8.89e-03	3.72	-2.32201	6.73e-01	ZNF800	1.59438		238311_at	0.5752	0.0370144	2.34668	-3.5512	1.44288	LIG3	2.71863
									1303	2.05e-02	1.35e-03	0.3222	3.20532	1.03269	106.26	COL12A1	2.04583		7948904	0.2055	6.41e-03	3.99	-1.9947	6.75e-01	SNORD28	1.5966		238558_at	0.5596	0.0257227	2.54598	-3.2585	1.44427	ACVR1C	2.72125
									100859930	6.24e-02	7.59e-03	0.3878	2.6699	1.03542	26.32	HEIH	2.04971		8073068	0.2569	1.34e-02	3.39	-2.73534	6.76e-01	APOBEC3C	1.5977		210680_s_at	0.5845	0.0424768	2.27058	-3.6613	1.44494	PPARD	2.72251
									1138	1.92e-01	4.96e-02	0.5289	1.96311	1.03827	43.37	CHRNA5	2.05377		8096081	0.2694	1.61e-02	3.25	-2.91731	6.77e-01	ENOPH1	1.59881		243083_at	0.5892	0.0449533	2.23912	-3.7066	1.44607	ATP5D	2.72464
									2131	3.27e-02	2.67e-03	0.3457	3.00323	1.03828	89.09	EXT1	2.05378		8111552	0.2771	1.84e-02	3.15	-3.04967	6.77e-01	NADK2	1.59881		217132_at	0.5966	0.0487063	2.19444	-3.7705	1.44898	SH3GLB1	2.73016
									23657	8.57e-02	1.28e-02	0.4172	2.48974	1.03881	367	SLC7A11	2.05453		7904999	0.2671	1.54e-02	3.29	-2.86952	6.77e-01	NBPF25P///NBPF19///NBPF20///NBPF10///NBPF8///NBPF9///NBPF15///NBPF11///NBPF12///NBPF3///NBPF1///NBPF14	1.59881		244087_at	0.5641	0.0294366	2.4724	-3.3672	1.44954	CDC20B	2.73121
									728888	8.74e-02	1.32e-02	0.4193	2.47892	1.0395	26.51	NPIPB11	2.05551		7904574	0.2887	2.06e-02	3.06	-3.16352	6.79e-01	NBPF25P///NBPF19///NBPF20///NBPF10///NBPF8///NBPF9///NBPF15///NBPF11///NBPF12///NBPF3///NBPF1///NBPF14	1.60103		240221_at	0.5722	0.0342688	2.38909	-3.4894	1.45039	SRCAP	2.73281
									5208	7.71e-04	8.99e-06	0.2343	4.44012	1.04038	324.6	PFKFB2	2.05677		8025927	0.1745	3.05e-03	4.65	-1.2595	6.79e-01	ZNF627///ZNF627	1.60103		233401_at	0.5403	0.0182738	2.7315	-2.9824	1.45055	NT5DC4	2.73312
									84861	1.43e-02	7.31e-04	0.308	3.37786	1.04055	127.34	KLHL22	2.05701		8149387	0.1897	4.71e-03	4.26	-1.68931	6.80e-01	FAM86HP///FAM86B1///FAM86C1	1.60214		240761_at	0.5789	0.0386918	2.32223	-3.5867	1.45158	MACROD2-AS1	2.73508
									84668	4.57e-02	4.59e-03	0.3672	2.83439	1.04076	71.45	HYCC1	2.05731		8110415	0.1987	5.52e-03	4.12	-1.84692	6.80e-01	SUDS3	1.60214		228909_at	0.5644	0.0299989	2.46205	-3.3824	1.45178	LOC105372179	2.73545
									26020	7.01e-02	9.09e-03	0.3991	2.60861	1.04106	45.45	LRP10	2.05774		8067167	0.2711	1.65e-02	3.23	-2.94023	6.81e-01	AURKA	1.60325		1564344_at	0.5809	0.0397346	2.30753	-3.608	1.45233	GRIN3B	2.7365
[truncated: 2,079 more rows]

## Sheet: Drug-repurposing
Muscle tissue						MOTOR NEURON
Gene Name	Gene FC	Drug Name	Drug FC			Gene Name	Gene FC	Drug Name	Fold Change
[truncated: 825 more rows]
